# Supplementary material for: Deciphering the Prognostic Implications of the Components and Signatures in the Immune Microenvironment of Pancreatic Ductal Adenocarcinoma
Source: Front Immunol. 2021 Mar 10;12:648917. doi: 10.3389/fimmu.2021.648917 (PMC7987951; doi:10.3389/fimmu.2021.648917)
Supplement: Supplementary Table 1 — The raw data and univariate COX analysis for the 119 cell signatures and PDACs' survival in 7 cohorts. [file Table_1.XLSX]

## Sheet: Readme
Supplementary table1. The raw data and univariate COX analysis for the 119 cell signatures and PDACs' survival in 7 cohorts.

## Sheet: TCGA
cell_type	fuime	fustat	B cell_TIMER	T cell CD4+_TIMER	T cell CD8+_TIMER	Neutrophil_TIMER	Macrophage_TIMER	Myeloid dendritic cell_TIMER	B cell naive_CIBERSORT	B cell memory_CIBERSORT	B cell plasma_CIBERSORT	T cell CD8+_CIBERSORT	T cell CD4+ naive_CIBERSORT	T cell CD4+ memory resting_CIBERSORT	T cell CD4+ memory activated_CIBERSORT	T cell follicular helper_CIBERSORT	T cell regulatory (Tregs)_CIBERSORT	T cell gamma delta_CIBERSORT	NK cell resting_CIBERSORT	NK cell activated_CIBERSORT	Monocyte_CIBERSORT	Macrophage M0_CIBERSORT	Macrophage M1_CIBERSORT	Macrophage M2_CIBERSORT	Myeloid dendritic cell resting_CIBERSORT	Myeloid dendritic cell activated_CIBERSORT	Mast cell activated_CIBERSORT	Mast cell resting_CIBERSORT	Eosinophil_CIBERSORT	Neutrophil_CIBERSORT	B cell naive_CIBERSORT-ABS	B cell memory_CIBERSORT-ABS	B cell plasma_CIBERSORT-ABS	T cell CD8+_CIBERSORT-ABS	T cell CD4+ naive_CIBERSORT-ABS	T cell CD4+ memory resting_CIBERSORT-ABS	T cell CD4+ memory activated_CIBERSORT-ABS	T cell follicular helper_CIBERSORT-ABS	T cell regulatory (Tregs)_CIBERSORT-ABS	T cell gamma delta_CIBERSORT-ABS	NK cell resting_CIBERSORT-ABS	NK cell activated_CIBERSORT-ABS	Monocyte_CIBERSORT-ABS	Macrophage M0_CIBERSORT-ABS	Macrophage M1_CIBERSORT-ABS	Macrophage M2_CIBERSORT-ABS	Myeloid dendritic cell resting_CIBERSORT-ABS	Myeloid dendritic cell activated_CIBERSORT-ABS	Mast cell activated_CIBERSORT-ABS
TCGA-HV-A7OL-01A-11R-A33R-07	252	0	0.134192	0.146066	0.152522	0.119512	0.0123666	0.507271	0.301157	0	0.0759206	0.0455261	0	0.022056	0	0.104008	0.040707	0.0330663	0	0.0418782	0	0.115346	0.0439703	0.0911372	0.006266	0.00451143	0.0612914	0	0	0.0131578	0.235916	0	0.0594736	0.0356635	0	0.0172779	0	0.0814765	0.0318885	0.025903	0	0.0328059	0	0.090358	0.0344448	0.0713937	0.00490857	0.0035341	0.0480136
TCGA-HZ-8005-01A-11R-2204-07	120	1	0.120277	0.128393	0.157881	0.0940756	0.0685992	0.545452	0.0050258	0	0.00621354	0.0114204	0	0.190493	0.0108775	0.00802892	0.014041	0	0	0.0548808	0.00581615	0.121144	0.172061	0.26958	0.0124768	0	0.111388	0	0	0.00655301	0.00138978	0	0.00171822	0.00315808	0	0.052677	0.00300796	0.00222023	0.00388275	0	0	0.0151761	0.00160834	0.0334999	0.0475798	0.0745469	0.00345019	0	0.0308019
TCGA-M8-A5N4-01A-11R-A26U-07	584	0	0.0919089	0.151631	0.141934	0.125353	0.0466844	0.525991	0	0	0	0.0406581	0	0.132399	0	0	0.0399084	0	0	0.0383825	0.0160336	0.233833	0.0981451	0.258015	0	0.0390453	0.0381053	0	0.00954084	0.0559336	0	0	0	0.0162129	0	0.0527955	0	0	0.0159139	0	0	0.0153054	0.00639356	0.0932435	0.0391364	0.102886	0	0.0155697	0.0151949
TCGA-YY-A8LH-01A-11R-A36G-07	2016	0	0.0933943	0.148512	0.141741	0.103691	0	0.446196	0.0570548	0	0	0.124408	0	0.255061	0	0.00689767	0.163767	0	0	0.0522077	0.0358068	0.121692	0.013655	0.0462072	0	0.0448724	0.0783703	0	0	0	0.0200011	0	0	0.0436123	0	0.089414	0	0.00241804	0.0574101	0	0	0.0183019	0.0125524	0.0426602	0.00478689	0.0161984	0	0.0157304	0.0274734
TCGA-FB-AAQ0-01A-31R-A41B-07	473	1	0.0867747	0.141402	0.145184	0.100469	0.0201374	0.417927	0.0156395	0	0	0.0392577	0	0.264398	0	0.0181824	0.170247	0	0.00303077	0.0449098	0	0.377559	0.014257	0.000392753	0	0	0	0.0435294	0	0.00859572	0.00301793	0	0	0.00757552	0	0.0510206	0	0.00350864	0.0328524	0	0.000584845	0.00866619	0	0.0728572	0.00275117	7.57891e-05	0	0	0
TCGA-FB-AAQ2-01A-31R-A41B-07	153	1	0.0945314	0.135507	0.157758	0.0981998	0.0271741	0.448146	0.12564	0	0.0494762	0.0670579	0	0.146783	0	0.0105212	0.0793378	0	0	0.0314557	0.00256015	0.295651	0.0134168	0.107053	0.00824897	0.0161067	0.0466921	0	0	0	0.0361278	0	0.0142269	0.0192825	0	0.0422075	0	0.00302537	0.0228136	0	0	0.00904509	0.000736171	0.0850142	0.00385799	0.0307829	0.00237199	0.00463147	0.0134263
TCGA-IB-A7M4-01A-11R-A36G-07	250	1	0.100554	0.139394	0.185653	0.105131	0.0315151	0.493062	0.05757	0	0.0469426	0.138345	0	0.158554	0	0.0233729	0.0863869	0.00699097	0	0	0	0.261347	0.0834162	0.0790259	0.0164827	0.0138972	0.0276683	0	0	0	0.0321031	0	0.0261769	0.0771464	0	0.0884153	0	0.0130336	0.0481725	0.00389842	0	0	0	0.145737	0.0465159	0.0440678	0.00919137	0.00774957	0.0154288
TCGA-FB-AAPU-01A-31R-A41B-07	381	1	0.10086	0.122221	0.159509	0.100699	0.0150025	0.43184	0.018986	0	0.105873	0.0726769	0	0.324298	0	0.00410148	0.102333	0	0	0.0155614	0.00261291	0.00986351	0.00723976	0.0843305	0.184647	0.0473777	0.0200983	0	0	0	0.00443246	0	0.0247172	0.0169671	0	0.0757106	0	0.000957532	0.0238907	0	0	0.00363296	0.00061001	0.00230273	0.00169019	0.0196878	0.0431077	0.0110608	0.00469216
TCGA-2L-AAQA-01A-21R-A38C-07	143	1	0.100059	0.132602	0.156328	0.10446	0.0223139	0.454589	0.00610912	0	0.0311928	0.0365592	0	0.167386	0	0	0.025051	0	0	0.0178161	0	0.485254	0.028683	0.136821	0.0277164	0	0	0.0374113	0	0	0.0017371	0	0.00886954	0.0103954	0	0.0475956	0	0	0.00712314	0	0	0.00506594	0	0.13798	0.0081559	0.0389044	0.00788105	0	0
TCGA-PZ-A5RE-01A-11R-A32O-07	470	1	0.0681995	0.118398	0.174698	0.118419	0.0669274	0.520246	0	0.0200851	0.0251651	0.0270754	0	0.0954839	0	0	0.0550253	0	0	0.00933204	0	0.303357	0.00700817	0.272176	0.104563	0.00964966	0.0591528	0	0.00349429	0.00843284	0	0.00922053	0.0115526	0.0124296	0	0.0438341	0	0	0.0252606	0	0	0.00428409	0	0.139263	0.00321726	0.124949	0.048002	0.0044299	0.0271555
TCGA-IB-AAUO-01A-12R-A38C-07	144	1	0.0858788	0.139889	0.14973	0.142153	0	0.472138	0	0.0124859	0.00997724	0.0707586	0	0.2542	0	0.0085509	0.0301572	0	0	0.103847	0.0329942	0.0648153	0.0479955	0.0840413	0.0211033	0.142635	0.109379	0	0	0.00705915	0	0.00508377	0.00406233	0.02881	0	0.1035	0	0.00348158	0.0122788	0	0	0.0422823	0.0134339	0.0263902	0.0195418	0.0342182	0.00859242	0.0580754	0.0445345
TCGA-IB-A7LX-01A-12R-A36G-07	41	1	0.0959723	0.125947	0.171151	0.108257	0.0399675	0.440047	0.0606906	0	0.0223566	0.137467	0	0.253362	0	0.0388875	0.0576714	0	0.0262757	0	0.00480838	0.204623	0.058647	0.0970316	0	0	0.0381326	0	0	4.63736e-05	0.0185755	0	0.00684268	0.0420745	0	0.0775463	0	0.0119023	0.0176514	0	0.00804219	0	0.0014717	0.0626289	0.01795	0.0296984	0	0	0.0116712
TCGA-HV-A5A6-01A-11R-A26U-07	2036	1	0.0781955	0.140516	0.158935	0.111155	0.0424978	0.486031	0.00633066	0	0.0102845	0.00720059	0	0.169097	0	0	0.0166257	0	0	0.025494	0	0.638081	0.0286692	0.0862302	0	0.00834806	0.00363875	0	0	0	0.00170992	0	0.00277787	0.00194489	0	0.0456735	0	0	0.00449063	0	0	0.00688599	0	0.172347	0.00774361	0.023291	0	0.00225483	0.000982835
TCGA-IB-A5SS-01A-11R-A32O-07	219	1	0.0575788	0.0910066	0.194218	0.110626	0.100557	0.534892	0.0250364	0	0	0.0365325	0	0.121807	0.00559761	0	0.0196418	0	0.00723674	0.00613356	0.0202478	0.213148	0.0161683	0.434967	0.00207909	0.0197448	0.0517177	0	0	0.0199413	0.00882227	0	0	0.0128732	0	0.0429221	0.00197247	0	0.00692132	0	0.00255006	0.00216133	0.00713485	0.0751085	0.00569733	0.153273	0.000732623	0.00695761	0.0182242
TCGA-IB-7646-01A-11R-2156-07	145	1	0.10666	0.122804	0.175521	0.13949	0.0793788	0.567642	0.042282	0	0.0115782	0.0507904	0	0.180765	0.0318664	0.00839546	0.000548729	0	0.0155831	0	0.00480042	0.036067	0.123387	0.239264	0.035202	0.0654274	0.0581061	0	0.0149625	0.0809737	0.0175816	0	0.00481442	0.0211196	0	0.0751655	0.0132506	0.00349099	0.000228172	0	0.00647973	0	0.0019961	0.0149973	0.0513068	0.0994906	0.0146377	0.0272059	0.0241616
TCGA-S4-A8RM-01A-11R-A37L-07	737	0	0.129922	0.143877	0.165524	0.101052	0.0193126	0.471627	0.0491911	0	0.0380059	0.0982284	0	0.408624	0.0233749	0	0.00869452	0.00793442	0	0	0.00099466	0.0531283	0.0400561	0.136987	0.102175	0.0011549	0.031451	0	0	0	0.0194506	0	0.0150278	0.0388403	0	0.161573	0.00924261	0	0.00343788	0.00313734	0	0	0.000393297	0.0210074	0.0158385	0.0541657	0.0404009	0.000456656	0.012436
TCGA-HV-A5A3-01A-11R-A26U-07	128	1	0.0854719	0.125559	0.167485	0.102223	0.0424831	0.441089	0	0.00585882	0	0.0249283	0	0.243624	0	0.000309405	0.0816469	0	0.0237907	0.0134024	0	0.27525	0.0281192	0.236384	0.0461761	0.00139682	0.0191142	0	0	0	0	0.00159456	0	0.00678456	0	0.0663054	0	8.42086e-05	0.0222213	0	0.00647494	0.00364765	0	0.0749128	0.00765301	0.064335	0.0125674	0.000380162	0.00520219
TCGA-3A-A9IZ-01A-12R-A41B-07	308	1	0.0853608	0.117146	0.171741	0.116986	0.0185384	0.478027	0.00253178	0	0	0.0269595	0	0.276778	0	0.032646	0.0652614	0	0.0185902	0.0647011	0.00689546	0.217898	0.0785329	0.0804895	0	0	0.0457312	0	0.0139701	0.0690152	0.000653324	0	0	0.00695689	0	0.0714223	0	0.00842428	0.0168407	0	0.00479718	0.0166961	0.00177937	0.0562284	0.0202654	0.0207702	0	0	0.0118009
TCGA-US-A776-01A-13R-A33R-07	844	0	0.0834253	0.141879	0.156873	0.0891654	0.00534475	0.417161	0.0493309	0	0.177171	0.0405009	0	0.330888	0	0	0.0526406	0	0.0210527	0.0615253	0.00944263	0.0708913	0.0348376	0.100407	0	0	0.0513117	0	0	0	0.00683581	0	0.0245507	0.00561223	0	0.0458514	0	0	0.00729443	0	0.00291728	0.0085256	0.00130847	0.00982345	0.00482746	0.0139135	0	0	0.00711029
TCGA-L1-A7W4-01A-12R-A36G-07	245	0	0.0805191	0.0887259	0.208539	0.108201	0.0367443	0.485638	0.0205748	0	0.047418	0.0304529	0	0.223026	0	0.0591548	0.0252172	0	0.00639765	0.0200418	0	0.281454	0.0259839	0.159138	0	0.0592987	0.0323738	0	0	0.00946842	0.00432886	0	0.00997656	0.00640716	0	0.0469238	0	0.0124459	0.00530561	0	0.00134604	0.00421671	0	0.0592168	0.00546692	0.033482	0	0.0124762	0.00681133
TCGA-US-A77G-01A-11R-A32O-07	12	1	0.108713	0.142694	0.160581	0.09982	0.0266509	0.438362	0	0.00272877	0	0.0511268	0	0.377775	0	0	0.0361101	0	0	0.0282061	0.0276313	0.08337	0.044431	0.166761	0.068305	0.0331127	0.0804423	0	0	0	0	0.000807436	0	0.0151283	0	0.111783	0	0	0.0106849	0	0	0.00834608	0.00817601	0.0246689	0.013147	0.0493439	0.0202112	0.00979793	0.0238026
TCGA-2J-AABU-01A-11R-A41B-07	277	1	0.096367	0.118529	0.192842	0.102989	0.0421061	0.475747	0.0323867	0	0.0328546	0.0959645	0	0.191992	0.0243638	0	0.0836565	0	0.0018408	0.00925371	0	0.208825	0.0357772	0.114484	0.0975383	0	0.0710636	0	0	0	0.0149492	0	0.0151652	0.0442958	0	0.0886205	0.011246	0	0.0386146	0	0.000849688	0.00427138	0	0.0963906	0.0165142	0.0528441	0.0450223	0	0.0328019
TCGA-LB-A7SX-01A-11R-A33R-07	393	1	0.0978242	0.108391	0.174025	0.141345	0.0118028	0.442491	0	0.0014098	0.297023	0.0847557	0	0.209182	0	0.0300636	0.0527971	0	0	0.0734104	0.00198824	0.0936146	0.01034	0.0629336	0	0.000564308	0.0339753	0	0.0343833	0.0135588	0	0.000606776	0.127838	0.0364787	0	0.0900316	0	0.0129393	0.0227238	0	0	0.0315957	0.000855735	0.0402915	0.00445033	0.0270865	0	0.000242877	0.0146229
TCGA-FB-A545-01A-11R-A26U-07	732	1	0.0855515	0.126775	0.157013	0.0983256	0.050684	0.430045	0.0246557	0	0.0718931	0	0	0.172105	0	0	0.0362552	0	0	0.0372289	0	0.538742	0.0178821	0.0293271	0	0	0.0719117	0	0	0	0.00553367	0	0.0161355	0	0	0.0386268	0	0	0.00813703	0	0	0.00835556	0	0.120914	0.00401341	0.0065821	0	0	0.0161397
TCGA-FB-A78T-01A-12R-A32O-07	375	1	0.0837625	0.148258	0.140284	0.108338	0.0283103	0.47325	0	0.00247857	0	0.0703505	0	0.173718	0.00631656	0	0.0609514	0	0.00583854	0.010355	0.125722	0.213494	0.043487	0.124257	0.120719	0	0.0423117	0	0	0	0	0.00112545	0	0.0319444	0	0.0788809	0.00286819	0	0.0276765	0	0.00265113	0.00470194	0.057087	0.0969422	0.0197463	0.056422	0.0548155	0	0.0192126
TCGA-IB-A5SP-01A-11R-A32O-07	365	1	0.0878112	0.122765	0.164644	0.0982045	0.0273386	0.470727	0	0.000255419	0.0190819	0.0372724	0	0.228569	0	0	0.0387525	0	0.0132946	0.0394657	0.0016445	0.214908	0.0361855	0.20424	0.0656001	0.0075946	0.0931354	0	0	0	0	7.48547e-05	0.00559225	0.0109233	0	0.0669857	0	0	0.011357	0	0.00389619	0.0115661	0.000481946	0.0629823	0.0106047	0.0598558	0.0192251	0.00222572	0.0272948
TCGA-H6-8124-01A-11R-2404-07	392	0	0.0887279	0.108338	0.188785	0.0971425	0.0610043	0.4636	0.0880632	0	0.0252757	0	0	0.238545	0	0.00167659	0.0886064	0	0.0634548	0.00629751	0.0114399	0.377945	0	0.0886417	0	0	0	0.00675689	0.0032969	0	0.0214202	0	0.00614798	0	0	0.058023	0	0.000407808	0.0215523	0	0.0154345	0.00153179	0.0027826	0.0919301	0	0.0215609	0	0	0
TCGA-US-A779-01A-11R-A32O-07	511	1	0.0764796	0.130924	0.155565	0.0978997	0.0151438	0.433751	0.0133986	0	0.0518932	0.0280851	0	0.187678	0	0	0.0291538	0	0	0.0499055	0	0.360705	0.0138774	0.177411	0.0120724	0.000459852	0.0753606	0	0	0	0.00277757	0	0.0107576	0.00582213	0	0.0389061	0	0	0.00604367	0	0	0.0103456	0	0.0747752	0.00287682	0.0367777	0.00250265	9.53285e-05	0.0156225
TCGA-FB-AAPQ-01A-11R-A41B-07	1130	1	0.100433	0.12451	0.160206	0.105615	0.0322983	0.45844	0.0264453	0	0.0192819	0	0	0.0179636	0.00481125	0.0254415	0.0473075	0.0196883	0.08771	0	0	0.599435	0.0271597	0.0168035	0	0	0	0.107952	0	0	0.00670157	0	0.00488629	0	0	0.0045522	0.00121923	0.00644721	0.0119883	0.00498926	0.0222268	0	0	0.151905	0.00688261	0.00425823	0	0	0
TCGA-YH-A8SY-01A-11R-A37L-07	388	0	0.0686303	0.125773	0.148703	0.111784	0.044508	0.463109	0	0.00264777	0.00744685	0.0257754	0	0.127178	0	0.0128537	0.0795013	0	0	0.0300632	0	0.441274	0.00316529	0.182938	0.0025538	0.0260939	0.0518843	0	0	0.00662452	0	0.000799953	0.00224987	0.00778737	0	0.0384235	0	0.00388341	0.0240192	0	0	0.0090828	0	0.133319	0.000956307	0.0552697	0.000771563	0.00788359	0.0156755
TCGA-FB-AAQ6-01A-11R-A41B-07	244	1	0.108391	0.132572	0.162561	0.0972439	0.0377742	0.440536	0.022225	0.000703017	0.0854611	0.00501821	0	0.325932	0	0	0.0493774	0	0	0.0518347	0	0.229249	0.0723311	0.0887575	0	0	0.069111	0	0	0	0.00561966	0.00017776	0.021609	0.00126887	0	0.0824126	0	0	0.0124852	0	0	0.0131065	0	0.0579662	0.0182891	0.0224425	0	0	0.0174749
TCGA-3A-A9J0-01A-11R-A41B-07	743	0	0.085785	0.129969	0.158903	0.10631	0.0483452	0.471339	0.0427197	0	0.104861	0.0394228	0	0.0623227	0	0.00676089	0.0307368	0	0.0109838	0.00616608	0	0.51794	0.0275191	0.131739	0	0	0.0188284	0	0	0	0.0155242	0	0.0381063	0.0143261	0	0.0226479	0	0.00245689	0.0111697	0	0.00399147	0.00224074	0	0.188218	0.0100004	0.0478735	0	0	0.00684219
TCGA-2J-AABK-01A-31R-A41B-07	484	0	0.0907577	0.133127	0.167785	0.10657	0.0272417	0.448851	0.0990705	0	0.0391381	0.131985	0	0.1481	0	0.0221443	0.0477293	0	0	0.0424837	0	0.132929	0.0816989	0.140932	0.0270121	0.00130276	0.083461	0	0	0.00201201	0.043955	0	0.0173646	0.0585585	0	0.0657082	0	0.00982484	0.0211762	0	0	0.0188489	0	0.0589771	0.0362477	0.062528	0.0119845	0.000578	0.0370295
TCGA-Q3-AA2A-01A-11R-A37L-07	95	0	0.0802708	0.131075	0.163148	0.102782	0.0421987	0.457198	0	0.0296574	0.0164404	0.0120333	0	0.162017	0	0	0.020751	0	0.0181945	0.0141727	0	0.439263	0.015949	0.20846	0.0196973	0	0.0433638	0	0	0	0	0.0113703	0.00630306	0.00461342	0	0.0621153	0	0	0.00795568	0	0.00697554	0.00543365	0	0.168408	0.00611463	0.0799212	0.00755169	0	0.0166252
TCGA-OE-A75W-01A-12R-A32O-07	267	1	0.0709164	0.129007	0.198339	0.100758	0.0219087	0.479842	0.0136998	0	0	0.111831	0	0.261607	0	0	0.0559197	0	0	0.0379282	0	0.254612	0.0994112	0.110601	0.00921426	0	0.0437861	0	0	0.00139003	0.00635153	0	0	0.0518474	0	0.121287	0	0	0.0259257	0	0	0.0175844	0	0.118044	0.0460894	0.0512774	0.00427195	0	0.0203003
TCGA-HV-AA8X-01A-11R-A39D-07	532	1	0.103406	0.146354	0.143635	0.106832	0.00344822	0.502825	0	0	0.0796535	0	0	0.192671	0	0	0.070402	0	0	0.0786832	0.00476746	0.0983216	0.0238959	0.0970103	0.125336	0.00761919	0.22164	0	0	0	0	0	0.0170541	0	0	0.0412516	0	0	0.0150733	0	0	0.0168464	0.00102073	0.021051	0.0051162	0.0207703	0.0268349	0.0016313	0.0474539
TCGA-2J-AABI-01A-12R-A41B-07	969	0	0.120555	0.1015	0.211579	0.137266	0	0.529222	0.196215	0	0.0736337	0.042721	0	0.132974	0.0137123	0	0.101115	0	0	0.0284936	0	0.258344	0.018524	0.105891	0	0.0239594	0	0.00159282	0	0.00282448	0.103514	0	0.0388456	0.0225376	0	0.0701508	0.00723396	0	0.0533433	0	0	0.0150319	0	0.13629	0.00977237	0.0558633	0	0.0126398	0
TCGA-F2-A7TX-01A-33R-A38C-07	95	1	0.116037	0.136343	0.193232	0.121501	0.0201276	0.555904	0.0548946	0	0.0337608	0.16425	0	0.155822	0.0960149	0.0244158	0.0119651	0	0	0.0331448	0.00401812	0.0681437	0.123337	0.144703	0.00247835	0.00603944	0.0740832	0	0	0.00292966	0.0345783	0	0.021266	0.103462	0	0.0981525	0.0604801	0.0153796	0.00753686	0	0	0.020878	0.00253103	0.0429239	0.0776902	0.0911487	0.00156112	0.00380426	0.0466653
TCGA-2J-AABH-01A-21R-A41B-07	1287	0	0.0799332	0.135261	0.147563	0.11182	0.0524901	0.43476	0	0.0138596	0.0169609	0.0378978	0	0.140639	0	0.00570557	0.033503	0	0	0.019012	0.0565016	0.144792	0.0497215	0.194125	0.21029	0	0.062088	0	0	0.0149036	0	0.00446756	0.00546725	0.0122161	0	0.0453342	0	0.00183915	0.0107995	0	0	0.00612838	0.0182129	0.0466726	0.0160274	0.062575	0.0677858	0	0.0200137
TCGA-F2-6879-01A-11R-2156-07	334	1	0.106553	0.123366	0.183872	0.113725	0.0378593	0.506984	0.0248795	0	0	0.0457995	0	0.285	0	0	0.0921489	0	0	0.0116443	0.0116916	0.20289	0.0213397	0.147804	0.0745665	0	0.0663144	0.00937013	0	0.00655139	0.00806243	0	0	0.0148417	0	0.0923568	0	0	0.0298617	0	0	0.00377343	0.00378877	0.0657484	0.00691531	0.0478971	0.0241639	0	0.0214898
TCGA-HZ-A8P1-01A-11R-A37L-07	7	0	0.105206	0.12313	0.146059	0.0977847	0.0275626	0.436008	0.00543601	0	0	0.0441365	0	0.34491	0	0	0.0324366	0	0.0458221	0	0.00387935	0.0731937	0.0342764	0.306848	0.0435213	0	0.0655408	0	0	0	0.00145222	0	0	0.011791	0	0.0921418	0	0	0.00866535	0	0.0122412	0	0.00103636	0.0195535	0.00915684	0.0819736	0.0116266	0	0.0175091
TCGA-3A-A9I5-01A-11R-A38C-07	1794	0	0.0929399	0.1384	0.143504	0.105444	0.0472792	0.451236	0.166979	0	0.103719	0.0444193	0	0.0914532	0	0.0528323	0.0934686	0	0	0.0246548	0	0.272576	0.0148888	0.0974763	0	0	0.0313714	0	0	0.00616216	0.0551047	0	0.0342282	0.0146588	0	0.0301805	0	0.0174352	0.0308456	0	0	0.00813634	0	0.0899528	0.00491346	0.0321682	0	0	0.0103529
TCGA-F2-A44G-01A-11R-A26U-07	233	1	0.0919874	0.125067	0.162709	0.126999	0.0393496	0.501266	0.00453476	0.00221979	0	0.0573495	0	0.254629	0	0.0273638	0.0343552	0	0.00728421	0.0296472	0.0153278	0.17707	0.0764129	0.152159	0.0657759	0.00208071	0.050704	0	0	0.0430863	0.00186715	0.000913978	0	0.0236132	0	0.104841	0	0.0112668	0.0141455	0	0.00299921	0.012207	0.0063111	0.072907	0.0314624	0.0626501	0.0270827	0.000856714	0.0208769
TCGA-2J-AAB6-01A-11R-A41B-07	293	1	0.0700849	0.118732	0.151642	0.112258	0.039088	0.488775	0	0.00199356	0.00817398	0.0233665	0	0.147329	0	0.0126288	0.00830555	0	0.00370182	0.00923776	0.0084223	0.268598	0.0417177	0.40525	0	0	0.0556075	0	0.000922571	0.00474455	0	0.000565432	0.00231838	0.00662742	0	0.0417868	0	0.00358191	0.0023557	0	0.00104994	0.0026201	0.00238881	0.0761824	0.0118324	0.114941	0	0	0.0157719
TCGA-S4-A8RO-01A-12R-A37L-07	525	0	0.0995998	0.123365	0.164315	0.105034	0.0361068	0.472397	0.0218541	0	0.0129282	0.0342502	0	0.0870484	0.00478915	0	0.0129524	0	0	0.0102945	0	0.394239	0.0248914	0.301214	0	0.0294161	0.0661222	0	0	0	0.0078162	0	0.00462384	0.0122497	0	0.0311332	0.00171286	0	0.00463247	0	0	0.00368187	0	0.141001	0.00890249	0.10773	0	0.0105208	0.0236489
TCGA-IB-AAUU-01A-11R-A37L-07	287	0	0.104302	0.132946	0.167923	0.114955	0.0309063	0.541143	0	0.00443638	0	0.0280071	0	0.194604	0	0	0.0535249	0	0	0.0301066	0.149434	0.120801	0.0125459	0.152621	0.148489	0.0396536	0.0657757	0	0	0	0	0.00227147	0	0.0143399	0	0.0996389	0	0	0.0274052	0	0	0.0154148	0.0765117	0.0618511	0.00642362	0.0781435	0.0760279	0.020303	0.0336777
TCGA-3A-A9IU-01A-11R-A39D-07	458	1	0.0878262	0.128434	0.164712	0.109138	0.0311842	0.475261	0.0308774	0.00939447	0.0520322	0.033093	0	0.0933426	0	0	0.0320082	0	0	0.0400486	0	0.533473	0.0453133	0.0710073	0	0	0.0594101	0	0	0	0.0100862	0.00306873	0.0169965	0.0108099	0	0.0304906	0	0	0.0104556	0	0	0.013082	0	0.17426	0.0148017	0.0231947	0	0	0.0194064
TCGA-F2-A8YN-01A-11R-A37L-07	517	0	0.0963457	0.12538	0.161763	0.110689	0.0334386	0.498923	0	0.0103742	0.0308786	0.0251835	0	0.163394	0	0	0.0280518	0	0	0.0370801	0.0533918	0.263883	0.000781732	0.193533	0.096911	0.0152537	0.0590727	0	0	0.0222117	0	0.00296133	0.00881429	0.00718863	0	0.0466408	0	0	0.00800738	0	0	0.0105845	0.0152407	0.0753253	0.000223146	0.055244	0.0276633	0.00435417	0.0168623
TCGA-IB-7887-01A-11R-2156-07	123	1	0.116419	0.110516	0.199897	0.114683	0.0275325	0.519156	0	0	0.0432128	0.130457	0	0.210846	0	0.00191587	0.0705326	0	0	0.0621914	0	0.072704	0.0737768	0.115341	0.054379	0	0.0836545	0	0.000573666	0.0804158	0	0	0.0155492	0.0469423	0	0.0758687	0	0.000689386	0.0253797	0	0	0.0223783	0	0.0261611	0.0265471	0.041503	0.0195672	0	0.0301014
TCGA-HV-A5A4-01A-11R-A26U-07	232	0	0.0923273	0.137114	0.160421	0.111551	0.0370514	0.484549	0	0.0105163	0.015674	0.0477138	0	0.183487	0	0	0.0276261	0	0	0.0259382	0	0.373346	0.0713573	0.134174	0.0549473	0	0.0544634	0	0	0.000756936	0	0.00465574	0.00693913	0.0211237	0	0.0812327	0	0	0.0122305	0	0	0.0114832	0	0.165286	0.031591	0.0594008	0.024326	0	0.0241118
TCGA-3A-A9IH-01A-12R-A39D-07	1021	0	0.0841158	0.138522	0.166739	0.103946	0.0327187	0.481007	0.0175463	0.00526753	0.0208445	0.045926	0	0.147713	0	0.0304053	0.0789249	0	0	0	0.00885116	0.144718	0.0920779	0.212772	0.143628	0.0433029	0.00542326	0	0	0.00259963	0.00601404	0.00180546	0.00714451	0.0157413	0	0.0506291	0	0.0104215	0.0270518	0	0	0	0.00303376	0.0496025	0.03156	0.0729282	0.0492291	0.0148422	0.00185884
TCGA-IB-AAUN-01A-12R-A38C-07	8	0	0.103282	0.139277	0.160927	0.105191	0.0227647	0.488586	0.074213	0	0.157827	0.0460722	0	0.142605	0.020441	0.0166443	0.0188281	0	0	0.0323069	0.010758	0.0577486	0.128965	0.132168	0.0571981	0.0193425	0.0810947	0	0.00378713	0	0.0318019	0	0.0676323	0.019743	0	0.0611095	0.00875944	0.00713245	0.00806828	0	0	0.0138442	0.00461006	0.0247466	0.0552645	0.0566371	0.0245107	0.00828869	0.0347509
TCGA-3A-A9IC-01A-11R-A38C-07	738	1	0.0815254	0.119019	0.160018	0.104431	0.0460608	0.502483	0.0179144	0	0.0271899	0.0655233	0	0.220531	0	0	0.0510199	0	0	0.0438259	0	0.109875	0.0161023	0.286921	0.0843093	0.00185598	0.0487201	0	0	0.0262118	0.00638001	0	0.00968339	0.0233354	0	0.0785397	0	0	0.0181702	0	0	0.0156081	0	0.0391307	0.00573466	0.102184	0.0300258	0.000660985	0.0173511
TCGA-IB-A6UF-01A-23R-A33R-07	635	0	0.0829531	0.127534	0.173311	0.105896	0.057668	0.453263	0	0.00228502	0.0156857	0.0552764	0	0.11494	0	0.0177077	0.0447922	0	0	0.0573015	0.0711576	0.137002	0.0350898	0.218628	0.0197205	0	0.167545	0	0.0428682	0	0	0.000621636	0.00426726	0.0150379	0	0.0312692	0	0.00481736	0.0121857	0	0	0.0155888	0.0193583	0.0372713	0.00954615	0.0594774	0.00536493	0	0.0455805
TCGA-2L-AAQE-01A-11R-A39D-07	684	1	0.0953457	0.133976	0.179891	0.106587	0.0247605	0.47728	0.0531138	0.0742362	0.00185079	0.0818861	0	0.233738	0	0.0147544	0.0886936	0.0124289	0	0.0282664	0	0.213457	0	0.101695	0	0.0572656	0.0386148	0	0	0	0.0222439	0.0310899	0.000775108	0.0342937	0	0.0978887	0	0.0061791	0.0371446	0.0052052	0	0.0118379	0	0.0893951	0	0.0425896	0	0.0239827	0.0161718
TCGA-HZ-A49I-01A-12R-A26U-07	308	1	0.0752342	0.140332	0.167144	0.126245	0.055241	0.537795	0.0539494	0	0	0.044706	0	0.0544283	0	0.0101064	0.0726123	0	0	0	0.382821	0.259251	0.00980329	0.0661372	0	0.0313943	0	0	0.014791	0	0.0366335	0	0	0.0303569	0	0.0369587	0	0.00686262	0.0493062	0	0	0	0.259949	0.17604	0.00665677	0.0449094	0	0.0213178	0
TCGA-HZ-8637-01A-11R-2404-07	0	0	0.157342	0.169614	0.217798	0.165338	0.0583159	0.757389	0.0587283	0	0.0296292	0.0456543	0	0.137607	0.0462267	0	0.0241238	0	0	0.0208599	0.00556394	0.176875	0.179943	0.123069	0.0634971	0	0.071348	0	0	0.0168747	0.0745424	0	0.0376077	0.057948	0	0.174661	0.0586744	0	0.0306198	0	0	0.026477	0.00706218	0.224503	0.228397	0.156209	0.0805954	0	0.0905603
TCGA-2J-AAB8-01A-12R-A41B-07	80	0	0.0950998	0.129525	0.166281	0.114473	0.048528	0.494018	0.0575044	0	0.0308244	0.0774587	0	0.172512	0	0.0294791	0.0480799	0	0	0.0277813	0	0.103906	0.0403948	0.216479	0.119057	0.0265797	0.0437713	0	0	0.00617247	0.0278071	0	0.0149056	0.0374563	0	0.0834206	0	0.0142551	0.0232498	0	0	0.0134341	0	0.0502455	0.0195335	0.104682	0.0575719	0.012853	0.0211663
TCGA-IB-7893-01A-11R-2204-07	648	0	0.0882015	0.094782	0.192721	0.116386	0.0966089	0.529146	0.0282707	0	0.0107264	0.0161018	0	0.188108	0.00849256	0	0	0	0.0101832	0	0	0.453895	0.0104654	0.202278	0	0.0124537	0.059026	0	0	0	0.00900534	0	0.00341678	0.00512908	0	0.0599198	0.00270522	0	0	0	0.00324376	0	0	0.144584	0.00333365	0.0644337	0	0.00396701	0.0188021
TCGA-2J-AAB4-01A-12R-A41B-07	729	0	0.0855935	0.146453	0.177791	0.125259	0.0421529	0.496165	0	0	0	0.119732	0	0.219969	0	0	0.0635439	0	0	0.0263033	0.0382657	0.0542139	0.114644	0.154102	0.133305	0.00609178	0.0698287	0	0	0	0	0	0	0.0681847	0	0.125268	0	0	0.0361869	0	0	0.0149792	0.0217915	0.0308737	0.0652874	0.087758	0.0759143	0.00346914	0.0397659
TCGA-IB-7651-01A-11R-2156-07	467	1	0.143336	0.128523	0.200301	0.118881	0.0854159	0.62421	0.0478525	0	0.0960127	0.148252	0	0.114538	0.0643195	0	0.03552	0	0	0	0	0.102209	0.120237	0.185895	0.0232593	0	0.0613276	0	0	0.000578298	0.0291228	0	0.0584329	0.0902253	0	0.0697071	0.0391445	0	0.0216173	0	0	0	0	0.0622037	0.0731754	0.113135	0.0141555	0	0.0373237
TCGA-HV-AA8V-01A-11R-A41B-07	920	0	0.0674563	0.129873	0.160796	0.111871	0.0700919	0.477188	0.0130091	0	0.0685073	0.0645451	0	0.140368	0	0	0.05047	0	0	0.0388722	0.00491587	0.291878	0.0179319	0.172784	0.0655969	0.00637605	0.0631351	0	0	0.00161143	0.00533194	0	0.0280786	0.0264546	0	0.0575315	0	0	0.0206858	0	0	0.0159322	0.00201483	0.11963	0.00734962	0.0708176	0.0268857	0.0026133	0.0258767
TCGA-2J-AABE-01A-12R-A41B-07	676	0	0.0743056	0.136284	0.156361	0.121662	0.0437474	0.494104	0	0.0342089	0.00142963	0.0175923	0	0.150918	0	0.00460677	0.0274172	0	0	0.0157946	0.100173	0.205127	0.0018723	0.262773	0.0758684	0.022994	0.0418905	0	0.00376911	0.0335647	0	0.0155294	0.00064899	0.00798614	0	0.0685106	0	0.00209128	0.0124463	0	0	0.00717007	0.0454743	0.093119	0.000849944	0.119288	0.034441	0.0104383	0.0190165
TCGA-US-A77E-01A-11R-A32O-07	430	1	0.0875856	0.142773	0.161856	0.113626	0.0693882	0.427271	0.0253388	0.0559181	0	0.045582	0	0.21229	0	0.0170104	0.0743299	0	0	0.0491134	0.00879585	0.325005	0.0326691	0.122886	0	0	0.0252128	0	0	0.00584797	0.00800967	0.0176759	0	0.0144086	0	0.0671055	0	0.00537705	0.0234959	0	0	0.0155249	0.00278039	0.102735	0.0103268	0.0388446	0	0	0.00796983
TCGA-IB-7890-01A-12R-2204-07	481	1	0.0913346	0.107924	0.191933	0.103985	0.113009	0.532892	0.00318174	0.00350311	0.0428573	0	0	0.141645	0.00571166	0	0.0297856	0	0.0106411	0.00396169	0	0.411356	0	0.222371	0.0348018	0	0.0857658	0	0	0.00441785	0.00107631	0.00118502	0.0144976	0	0	0.0479151	0.00193211	0	0.0100757	0	0.00359963	0.00134014	0	0.139152	0	0.0752228	0.0117726	0	0.0290125
TCGA-2J-AABF-01A-31R-A41B-07	691	1	0.0886855	0.166672	0.154284	0.139047	0.0619437	0.563814	0.0206865	0	0	0.0930495	0	0.16036	0	0.00690312	0.0381773	0	0	0.019641	0.0703941	0.0737044	0.131707	0.165888	0.12141	0	0.0606688	0	0	0.0374098	0.0156697	0	0	0.0704835	0	0.12147	0	0.005229	0.0289187	0	0	0.0148778	0.0533224	0.0558299	0.0997663	0.125658	0.0919658	0	0.0459557
TCGA-2J-AAB1-01A-11R-A41B-07	66	1	0.0912744	0.164256	0.175547	0.107892	0.0494605	0.464625	0	0.00635938	0.00836942	0.110254	0	0.343116	0.00945238	0.0091304	0.0237793	0	0	0	0.0282939	0.0318063	0.149066	0.122313	0.0685124	0.0323306	0.0572166	0	0	0	0	0.00334607	0.00440367	0.0580115	0	0.180535	0.00497349	0.00480407	0.0125118	0	0	0	0.0148872	0.0167353	0.0784331	0.0643567	0.0360487	0.0170111	0.0301052
TCGA-2J-AABA-01A-21R-A41B-07	607	1	0.104391	0.13362	0.19774	0.111676	0.0797872	0.431277	0.042655	0	0.115273	0.0515558	0	0.408598	0	0	0.00960729	0	0	0.0307386	0.00647238	0.143111	0	0.0669541	0.01981	0.0327543	0.0724713	0	0	0	0.020785	0	0.0561703	0.0251223	0	0.199103	0	0	0.00468147	0	0	0.0149784	0.00315388	0.0697356	0	0.0326256	0.00965307	0.0159606	0.035314
TCGA-IB-7886-01A-11R-2156-07	1257	0	0.114812	0.111448	0.2067	0.118027	0.0526339	0.556735	0	0	0.00810202	0.0435268	0	0.272501	0.0281915	0.0101988	0.00665614	0.0093452	0	0.0223189	0	0.122706	0.123963	0.252214	0.017525	0	0.0717445	0	0	0.0110077	0	0	0.00419677	0.0225464	0	0.141153	0.0146029	0.00528286	0.00344781	0.00484072	0	0.011561	0	0.0635603	0.0642117	0.130644	0.00907775	0	0.0371629
TCGA-3A-A9I7-01A-21R-A38C-07	1323	0	0.110208	0.146452	0.165933	0.100471	0.0523708	0.500353	0.0817086	0.0142071	0.0709634	0.10563	0	0.201281	0	0.00631391	0.0952983	0	0	0.0310748	0.00356768	0.0741926	0.0597058	0.131061	0.0609702	0	0.0640259	0	0	0	0.051999	0.00904134	0.0451608	0.0672224	0	0.128094	0	0.00401815	0.0606474	0	0	0.0197758	0.00227046	0.0472158	0.0379965	0.0834066	0.0388012	0	0.0407458
TCGA-HZ-A77O-01A-11R-A33R-07	160	1	0.0859787	0.137425	0.139551	0.0942822	0.0155398	0.476592	0	0	0.0620533	0.06635	0	0.0812063	0.00268727	0	0.0442135	0	0.0110326	0.0219419	0.00584749	0.246043	0.0855105	0.225805	0.0587275	0	0.0720111	0	0	0.0165705	0	0	0.0183732	0.0196453	0	0.0240441	0.000795664	0	0.013091	0	0.00326661	0.0064967	0.00173137	0.07285	0.0253185	0.066858	0.0173884	0	0.0213215
TCGA-RB-A7B8-01A-12R-A33R-07	466	1	0.0893936	0.145522	0.157605	0.113126	0.0534881	0.466984	0.00863611	0	0.0335386	0.108908	0	0.234696	0	0	0.0783511	0	0	0.0414025	0	0.16647	0.0605495	0.159398	0.0595112	0	0.0288218	0	0	0.0197182	0.00413828	0	0.0160711	0.0521868	0	0.112462	0	0	0.0375445	0	0	0.0198394	0	0.0797695	0.0290143	0.0763806	0.0285168	0	0.0138109
TCGA-HZ-7919-01A-11R-2156-07	593	1	0.119046	0.12539	0.217573	0.109756	0.036732	0.556048	0.0394755	0	0.0310694	0.0665339	0	0.296425	0.0178166	0	0.0308485	0	0	0.0112221	0.00935298	0.0539806	0.101	0.169366	0.0587579	0	0.114152	0	0	0	0.0203806	0	0.0160407	0.0343504	0	0.153039	0.00919845	0	0.0159266	0	0	0.00579381	0.00482879	0.0278693	0.0521447	0.0874409	0.0303358	0	0.0589347
TCGA-3A-A9I9-01A-11R-A38C-07	634	1	0.070534	0.126134	0.156806	0.100953	0.0256326	0.478163	0.00392819	0	0.0141908	0.116682	0	0.146006	0	0	0.046667	0	0	0.0673017	0.0337641	0.175041	0.0517299	0.186826	0.0801726	0	0.0569877	0	0	0.0207032	0.0015166	0	0.00547881	0.0450488	0	0.0563702	0	0	0.0180172	0	0	0.0259839	0.0130357	0.0675798	0.0199719	0.07213	0.0309531	0	0.0220019
TCGA-IB-AAUQ-01A-22R-A41I-07	431	0	0.080254	0.136998	0.161726	0.112296	0.120868	0.420212	0.0211693	0	0.119798	0.027329	0	0.139466	0	0	0.0509875	0	0	0.00589599	0	0.379144	0.0357144	0.161257	0	0	0.0592388	0	0	0	0.0094739	0	0.0536131	0.0122306	0	0.0624152	0	0	0.0228185	0	0	0.00263864	0	0.169679	0.0159833	0.0721676	0	0	0.0265112
TCGA-S4-A8RP-01A-11R-A36G-07	702	1	0.095282	0.153891	0.166168	0.109428	0.0468193	0.500788	0.0365073	0	0.0158311	0.0462087	0	0.241984	0	0.014041	0.0143683	0	0	0.0341546	0.0170543	0.121048	0.10833	0.187658	0.0842155	0	0.0785999	0	0	0	0.0204411	0	0.00886411	0.0258731	0	0.135491	0	0.00786178	0.00804507	0	0	0.0191238	0.00954898	0.0677769	0.0606556	0.105073	0.0471538	0	0.0440095
TCGA-IB-A6UG-01A-32R-A33R-07	666	0	0.106389	0.12863	0.173837	0.104533	0.02678	0.435783	0.164717	0	0.100687	0.109087	0	0.130751	0	0.0338779	0.112698	0	0	0.0358746	0.0113782	0.0678314	0.0250257	0.0722835	0.0615669	0.0174149	0.0553455	0	0.00146049	0	0.0659329	0	0.0403031	0.0436655	0	0.052337	0	0.0135606	0.0451106	0	0	0.0143599	0.00455444	0.0271515	0.0100173	0.0289336	0.024644	0.00697085	0.0221537
TCGA-2L-AAQJ-01A-12R-A39D-07	394	1	0.112755	0.137262	0.173263	0.111654	0.041488	0.479441	0.176584	0	0.0494944	0.0816209	0	0.123696	0	0.0262297	0.0432526	0	0	0.00841834	0	0.321242	0.0645354	0.0834083	0.0156531	0	0.00586554	0	0	0	0.0758639	0	0.0212638	0.035066	0	0.0531425	0	0.0112688	0.0185822	0	0	0.00361669	0	0.138012	0.0277257	0.0358339	0.0067249	0	0.00251996
TCGA-2L-AAQI-01A-12R-A39D-07	103	1	0.101959	0.126413	0.163259	0.105197	0.0355325	0.4739	0	0.0180916	0.0375245	0.0414841	0	0.207329	0	0	0.0313061	0	0	0.0399163	0.00087836	0.365597	0.0394639	0.147881	0	0	0.0626129	0	0	0.00791444	0	0.00658965	0.0136678	0.0151101	0	0.0755171	0	0	0.0114029	0	0	0.014539	0.000319932	0.133164	0.0143742	0.053864	0	0	0.022806
TCGA-FB-AAPZ-01A-11R-A41B-07	716	0	0.0901704	0.130435	0.199347	0.115289	0.0492818	0.514509	0.0541805	0	0.00808757	0.122959	0	0.122589	0.0206704	0.0273434	0.0569153	0	0	0	0.00918607	0.314295	0.042995	0.134468	0.041628	0.00319104	0.0359544	0	0	0.00553605	0.0315985	0	0.00471673	0.0717108	0	0.071495	0.0120551	0.0159468	0.0331934	0	0	0	0.00535738	0.183299	0.025075	0.0784229	0.0242777	0.00186104	0.0209689
TCGA-FB-AAQ1-01A-12R-A41B-07	123	1	0.0891262	0.136735	0.154227	0.10116	0.0389805	0.490419	0	0.00857126	0	0.0484552	0	0.161892	0	0	0.0573949	0	0	0.0502879	0.0199541	0.337551	0.0169312	0.171954	0.0648928	0	0.062115	0	0	0	0	0.00301729	0	0.0170574	0	0.05699	0	0	0.0202044	0	0	0.0177026	0.00702434	0.118826	0.0059602	0.0605321	0.0228438	0	0.021866
TCGA-IB-8127-01A-11R-2404-07	75	0	0.089932	0.12784	0.222186	0.128813	0.0738751	0.539495	0	0.0019339	0.0364102	0.121412	0	0.153569	0.017217	0	0.0379227	0.0148985	0	0	0.0288628	0.206983	0.047495	0.25033	0.0250026	0	0.0579634	0	0	0	0	0.00125327	0.0235957	0.0786815	0	0.0995207	0.0111576	0	0.0245759	0.00965505	0	0	0.0187046	0.134136	0.0307793	0.162227	0.016203	0	0.0375633
TCGA-XD-AAUL-01A-21R-A39D-07	498	0	0.100754	0.126937	0.174992	0.120675	0.067426	0.520827	0	0.00101563	0	0.0436822	0	0.202946	0	0	0.0837711	0	0	0.0347433	0.00797426	0.148412	0.0210113	0.230306	0.106994	0.0101952	0.0557879	0	0	0.0531607	0	0.000412784	0	0.0177538	0	0.0824835	0	0	0.0340472	0	0	0.0141208	0.00324098	0.0603194	0.00853962	0.0936035	0.0434855	0.00414366	0.0226739
TCGA-LB-A8F3-01A-11R-A36G-07	379	0	0.0638763	0.151049	0.12105	0.093045	0.0334113	0.45333	0.0188285	0	0.00778931	0.0574573	0	0.180266	0	0.0151946	0.0747006	0	0	0.0800865	0.0299325	0.197278	0.0121149	0.125153	0	0	0.165649	0	0.000370391	0.0351804	0.00420385	0	0.00173912	0.0128285	0	0.040248	0	0.00339251	0.0166784	0	0	0.0178809	0.00668303	0.0440462	0.0027049	0.0279429	0	0	0.0369845
TCGA-IB-AAUP-01A-11R-A37L-07	239	1	0.313836	0.259308	0.204233	0.116453	0.0828503	0.550667	0.211649	0.133583	0.0518338	0.090736	0	0.215948	0	0.0156468	0.0508251	0	0	0.0169019	0.00119953	0.0842817	0.0157068	0.0790113	0	0.010772	0.0219059	0	0	0	0.277414	0.175091	0.06794	0.11893	0	0.283049	0	0.0205087	0.0666179	0	0	0.0221538	0.00157226	0.11047	0.0205874	0.103562	0	0.0141192	0.0287127
TCGA-YB-A89D-01A-12R-A36G-07	350	0	0.0764539	0.131006	0.176382	0.114208	0.0544123	0.548916	0.00924971	0	0.0179917	0.0393316	0	0.187195	0	0.00167437	0.0548632	0	0	0.0160008	0.034473	0.0826666	0.0122764	0.269281	0.120545	0.084123	0	0.0616627	0	0.00866639	0.00535917	0	0.0104242	0.0227883	0	0.108458	0	0.000970111	0.0317871	0	0	0.00927069	0.0199732	0.047896	0.00711279	0.156018	0.0698424	0.0487399	0
TCGA-HZ-A4BK-01A-11R-A26U-07	657	0	0.0923546	0.151956	0.180221	0.116464	0.0649818	0.502266	0.0190028	0	0.035871	0.137363	0	0.126476	0	0	0.0745144	0	0	0.0185533	0.0605383	0.259469	0.0351582	0.110283	0.0403311	0	0.0824402	0	0	0	0.0128801	0	0.0243133	0.0931042	0	0.0857252	0	0	0.0505058	0	0	0.0125754	0.0410328	0.175867	0.0238301	0.07475	0.0273363	0	0.0558779
TCGA-XN-A8T3-01A-11R-A36G-07	951	0	0.115411	0.124042	0.203268	0.103604	0.0583361	0.522425	0.0512447	0	0.0125698	0.189901	0	0.173125	0.0190882	0.00438997	0.0271344	0	0.0161721	0	0.00171156	0.125397	0.0853694	0.199324	0.0691573	0	0.0254155	0	0	0	0.0231283	0	0.00567315	0.0857085	0	0.0781368	0.00861511	0.00198133	0.0122466	0	0.00729897	0	0.000772481	0.0565954	0.0385299	0.089961	0.0312129	0	0.0114708
TCGA-FB-A5VM-01A-11R-A32O-07	498	1	0.0822928	0.114422	0.199649	0.111932	0.0383171	0.521945	0.042456	0	0.0239291	0.100635	0	0.0571017	0	0.0435681	0.046384	0.0140331	0	0.00180571	0	0.344923	0.0176271	0.191819	0.0428846	0.0409255	0.0237413	0	0	0.0081676	0.0256849	0	0.0144766	0.0608818	0	0.0345452	0	0.0263577	0.0280613	0.0084897	0	0.00109241	0	0.20867	0.010664	0.116046	0.0259442	0.024759	0.0143629
TCGA-LB-A9Q5-01A-11R-A39D-07	313	1	0.0822716	0.116551	0.14304	0.104723	0.00844955	0.481418	0	0.00618918	0.00529652	0.0586985	0	0.164326	0	0.00630336	0.0303995	0	0	0.0394852	0.0343517	0.184488	0.0372347	0.160651	0.10289	0.00753704	0.0683031	0	0	0.0938467	0	0.00234536	0.00200709	0.0222435	0	0.0622704	0	0.00238862	0.0115197	0	0	0.0149627	0.0130174	0.0699105	0.0141099	0.0608777	0.0389896	0.00285612	0.0258831
TCGA-US-A774-01A-21R-A32O-07	695	1	0.098252	0.128007	0.187015	0.113765	0.0530475	0.518632	0.0554327	0	0.111148	0.0936251	0	0.0986625	0	0	0.0624922	0	0.00679205	0.00873843	0	0.149686	0.0918683	0.138863	0.0671626	0.00461673	0.0932672	0	0	0.0176451	0.0389473	0	0.0780931	0.0657815	0	0.0693208	0	0	0.0439073	0	0.00477213	0.00613967	0	0.10517	0.0645472	0.0975657	0.0471888	0.00324374	0.06553
TCGA-FB-AAPY-01A-11R-A41B-07	1059	1	0.11264	0.140411	0.181274	0.110351	0.0190476	0.551241	0.100979	0	0.0176162	0.106827	0	0.16555	0	0	0.141422	0	0	0.0109887	0.00550745	0.0993941	0.0400025	0.15768	0.0891729	0.0219625	0.0373079	0	0	0.00558863	0.0800776	0	0.0139698	0.0847152	0	0.131283	0	0	0.112149	0	0	0.00871414	0.00436746	0.0788205	0.0317224	0.125041	0.070715	0.0174165	0.0295855
TCGA-IB-A5SQ-01A-11R-A32O-07	482	0	0.0842521	0.140848	0.170491	0.115035	0.0657491	0.556165	0.0708588	0	0.00655367	0.0519071	0	0.117079	0.00707068	0.0139289	0.0540062	0	0	0	0.000845781	0.358972	0.038003	0.121484	0.119167	0.000912755	0.0392107	0	0	0	0.0425584	0	0.00393619	0.0311758	0	0.0703184	0.00424671	0.00836584	0.0324366	0	0	0	0.000507983	0.215602	0.0228249	0.0729645	0.0715725	0.000548208	0.0235503
TCGA-HZ-A4BH-01A-11R-A26U-07	194	0	0.107988	0.176838	0.181217	0.126479	0.0386855	0.545848	0.0276978	0.066862	0	0.108346	0	0.132181	0.0118068	0.0338234	0.0336402	0	0	0.0317492	0.0165484	0.205252	0.110536	0.145045	0.0181091	0	0.0584037	0	0	0	0.0212446	0.0512841	0	0.0831028	0	0.101385	0.00905595	0.025943	0.0258025	0	0	0.0243521	0.0126929	0.157431	0.0847825	0.111251	0.01389	0	0.0447965
TCGA-FB-AAQ3-01A-11R-A41B-07	31	1	0.0725811	0.135636	0.173203	0.120052	0.0247182	0.47783	0.00387536	0	0	0.0929845	0	0.165859	0.00692267	0.0305857	0.0495092	0.0190684	0	0	0.0224287	0.125888	0.106908	0.260523	0.0386548	0.00956064	0.0566661	0	0.00962876	0.000937617	0.00151199	0	0	0.0362784	0	0.0647108	0.00270092	0.0119332	0.0193163	0.00743964	0	0	0.00875066	0.0491158	0.0417106	0.101644	0.0150814	0.00373013	0.0221086
TCGA-HZ-7925-01A-11R-2156-07	614	1	0.0775572	0.115519	0.188716	0.135735	0.0836697	0.507082	0.0312312	0	0	0.0270318	0	0.193467	0	0	0.0642283	0	0	0.0216382	0.000714303	0.235609	0.0224621	0.236293	0.00444308	0.0346705	0.0450306	0	0.0289482	0.0542325	0.0122157	0	0	0.0105731	0	0.0756723	0	0	0.0251221	0	0	0.0084635	0.00027939	0.0921553	0.00878574	0.0924229	0.00173785	0.0135609	0.0176131
TCGA-HZ-7922-01A-11R-2156-07	4	0	0.120762	0.122278	0.20152	0.10511	0.0644287	0.551674	0.041732	0	0.0354114	0.067473	0	0.231594	0	0.00432933	0.0354329	0	0	0.0400362	0.0583032	0.0372988	0.0833173	0.11136	0.125303	0.00757552	0.0848974	0	0	0.0359359	0.0200165	0	0.0169849	0.032363	0	0.111083	0	0.00207654	0.0169952	0	0	0.0192031	0.0279648	0.0178901	0.0399626	0.0534132	0.0601007	0.00363355	0.0407205
TCGA-IB-AAUM-01A-11R-A37L-07	483	0	0.0867038	0.128791	0.162048	0.0939793	0.0146878	0.424781	0.0682905	0	0.0200773	0.142505	0	0.111826	0	0.00865767	0.0886194	0	0	0.011551	0.00342808	0.285597	0.0295709	0.16665	0.00731169	0	0.0559154	0	0	0	0.0271846	0	0.00799223	0.0567276	0	0.0445149	0	0.00344639	0.0352771	0	0	0.00459816	0.00136463	0.113689	0.0117714	0.0663391	0.00291059	0	0.0222585
TCGA-HZ-8003-01A-21R-2204-07	21	0	0.0931092	0.131212	0.174722	0.11003	0.0455183	0.491543	0.0472149	0	0.0472349	0.0251237	0	0.244636	0.00877713	0	0.0111513	0	0.00858611	0.0268638	0.027548	0.147576	0.0971142	0.186766	0.00649579	0	0.105406	0	0.00148109	0.00802527	0.0271534	0	0.0271649	0.0144487	0	0.140691	0.00504775	0	0.00641316	0	0.00493789	0.0154495	0.0158429	0.0848715	0.0558506	0.10741	0.00373575	0	0.0606191
TCGA-F2-A44H-01A-11R-A26U-07	586	0	0.0736788	0.117747	0.155019	0.110371	0.0423505	0.527358	0	0.000949478	0	0.0176083	0	0.102865	0	0	0.0171392	0	0.00285951	0	0.0348429	0.544902	0.0185161	0.169359	0.0399224	0.00205145	0.0354167	0	0	0.0135677	0	0.000406007	0	0.00752948	0	0.0439862	0	0	0.0073289	0	0.00122276	0	0.0148992	0.233006	0.00791768	0.0724197	0.0170712	0.000877222	0.0151446
TCGA-IB-A5SO-01A-11R-A32O-07	522	0	0.119659	0.134492	0.199824	0.119895	0.0787445	0.505313	0.0455103	0.072145	0.0308655	0.0929057	0	0.162943	0.000608532	0	0.0417788	0.00299424	0	0	0	0.29384	0.0278303	0.137263	0.0373616	0.019943	0.0340111	0	0	0	0.0313951	0.049769	0.0212925	0.0640907	0	0.112406	0.000419794	0	0.028821	0.00206557	0	0	0	0.202705	0.0191986	0.0946904	0.0257738	0.0137576	0.0234625
TCGA-2J-AABT-01A-11R-A41B-07	319	0	0.0931837	0.144334	0.179146	0.107053	0.0731097	0.514408	0.0405541	0	0	0.0710146	0	0.205468	0.0311602	0	0.0652296	0	0.00373407	0	0.0533474	0.143226	0.0329467	0.241068	0.0422057	0.0267557	0.0366197	0	0.000469446	0.0062007	0.0210231	0	0	0.0368137	0	0.106514	0.0161533	0	0.0338147	0	0.00193573	0	0.0276551	0.074248	0.0170794	0.124968	0.0218792	0.01387	0.0189835
TCGA-IB-7885-01A-11R-2156-07	724	0	0.0870673	0.142337	0.182471	0.126627	0.0438421	0.569627	0.0339284	0	0.0639212	0.0763567	0	0.167763	0	0.000283958	0.061941	0	0	0.0398733	0.0156025	0.148989	0.0431118	0.154702	0.0938073	0	0.0518719	0	0	0.0478485	0.0217432	0	0.0409642	0.0489335	0	0.107512	0	0.000181976	0.0396952	0	0	0.025553	0.00999896	0.0954799	0.0276284	0.0991414	0.0601168	0	0.0332424
TCGA-RB-AA9M-01A-11R-A39D-07	286	0	0.104519	0.121034	0.21178	0.114408	0.0534386	0.500316	0.0380657	0	0.0826829	0.117312	0	0.220008	0	0.0293866	0.0340081	0	0	0.0132779	0.0536375	0.111149	0.0457581	0.120117	0.097645	0	0.0319346	0	0	0.00501784	0.0184976	0	0.0401788	0.0570064	0	0.10691	0	0.0142801	0.0165259	0	0	0.00645225	0.0260645	0.0540116	0.0222356	0.0583695	0.0474495	0	0.0155182
TCGA-HZ-A8P0-01A-11R-A36G-07	0	0	0.0918985	0.126944	0.164095	0.107859	0.0337361	0.440123	0.0836647	0	0.0691868	0.0541019	0	0.147254	0	0.00721599	0.119619	0	0.0176956	0	0	0.33437	0.0206752	0.0709876	0	0	0	0.0629407	0	0.0122886	0.0310496	0	0.0256766	0.0200783	0	0.0546489	0	0.002678	0.044393	0	0.00656719	0	0	0.124091	0.00767296	0.0263449	0	0	0
TCGA-FB-A4P6-01A-12R-A26U-07	363	0	0.104612	0.165625	0.190032	0.114471	0.0882801	0.478591	0.00885461	0.00209043	0	0.0900351	0	0.31516	0	0	0.0881135	0	0.048175	0	0.0279187	0.0103177	0.0301572	0.154639	0.0684084	0.00711334	0.145917	0	0	0.00310128	0.00584336	0.00137952	0	0.0594163	0	0.207981	0	0	0.0581481	0	0.0317918	0	0.0184242	0.00680886	0.0199015	0.10205	0.0451443	0.00469426	0.0962937
TCGA-IB-7652-01A-11R-2156-07	603	1	0.0928702	0.110141	0.199021	0.119184	0.088729	0.577433	0	0.00369294	0.0175373	0.0164124	0	0.122628	0	0.00203151	0.0145006	0	0	0.026595	0.177123	0.173672	0.0125623	0.249391	0.0819964	0	0.0928422	0	0	0.00901509	0	0.00209442	0.00994616	0.00930819	0	0.0695478	0	0.00115216	0.00822391	0	0	0.0150832	0.100454	0.0984966	0.00712462	0.14144	0.0465037	0	0.0526547
TCGA-2J-AABO-01A-21R-A41B-07	440	0	0.0844638	0.1239	0.201111	0.0983177	0.0750088	0.455376	0.0510713	0	0	0.0715202	0	0.282268	0.0281334	0	0.0676167	0	0.00541034	0	0.00112248	0.19532	0.0395142	0.160691	0.0254838	0.0110808	0.0607675	0	0	0	0.0196037	0	0	0.027453	0	0.108348	0.010799	0	0.0259546	0	0.00207675	0	0.000430862	0.0749735	0.0151675	0.0616813	0.00978195	0.00425335	0.0233255
TCGA-Z5-AAPL-01A-12R-A41B-07	21	0	0.561101	0.395162	0.274945	0.12759	0.00362192	0.632015	0.300881	0.0843808	0.028603	0.155116	0	0.0969913	0.0511803	0.0481178	0.093101	0	0	0.00362742	0	0.0375836	0.0146722	0.0532372	0	0.0314155	0	0	0	0.00109212	0.40987	0.114946	0.0389639	0.211304	0	0.132124	0.0697194	0.0655476	0.126825	0	0	0.00494139	0	0.0511975	0.0199869	0.0725214	0	0.0427952	0
TCGA-Q3-A5QY-01A-12R-A32O-07	416	0	0.351133	0.383984	0.249548	0.125249	0.0474133	0.605989	0.071485	0.193572	0.0445333	0.137877	0.0627257	0.0684685	0.0195077	0.0267136	0.141735	0	0	0.00782451	0.0139419	0.0906129	0.00188015	0.0764013	0.00529391	0.0280269	0.00939963	0	0	0	0.092182	0.249617	0.0574269	0.177797	0.0808866	0.0882921	0.0251558	0.034448	0.182772	0	0	0.0100899	0.0179785	0.116848	0.00242451	0.0985216	0.00682665	0.0361416	0.0121211
TCGA-HZ-8315-01A-11R-2404-07	299	1	0.0912565	0.123598	0.229588	0.124952	0.0903179	0.528976	0.0536774	0	0.0495647	0.0835021	0	0.160481	0.0253343	0.0129748	0.0183787	0	0	0.00179205	0.00241966	0.11537	0.157503	0.15308	0.0699015	0	0.089197	0	0	0.00682317	0.0377669	0	0.0348732	0.0587512	0	0.112913	0.017825	0.0091289	0.012931	0	0	0.00126087	0.00170245	0.081173	0.110818	0.107706	0.049182	0	0.0627581
TCGA-3A-A9IB-01A-21R-A39D-07	224	1	0.0866688	0.118468	0.180473	0.104187	0.0690485	0.520589	0	0.0017128	0	0.0276235	0	0.189368	0	0.00218391	0.0209306	0	0	0.031215	0	0.261937	0.0650733	0.277844	0.0132378	0	0.090533	0	0	0.0183416	0	0.000677955	0	0.0109339	0	0.0749548	0	0.000864429	0.00828467	0	0	0.0123554	0	0.103679	0.0257571	0.109975	0.00523972	0	0.0358345
TCGA-XD-AAUI-01A-42R-A41B-07	366	1	0.124848	0.156227	0.17708	0.108047	0.0604405	0.490343	0.191853	0	0.0506564	0.0786178	0	0.0905824	0.00681274	0.00970086	0.105582	0	0	0.00902646	0.0040902	0.226553	0.0228311	0.108151	0.0461248	0.0102357	0.0390235	0	0	0.000158719	0.123637	0	0.0326448	0.0506641	0	0.0583745	0.00439037	0.00625157	0.0680409	0	0	0.00581697	0.00263587	0.145999	0.0147132	0.0696962	0.0297245	0.00659621	0.0251481
TCGA-HZ-7926-01A-11R-2156-07	518	1	0.153045	0.114925	0.227327	0.106273	0.0471888	0.529652	0.195276	0	0.0256704	0.159826	0	0.146486	0.0490544	0	0.0572191	0	0.015486	0	0.0144139	0.0409908	0.000862969	0.08145	0.0869276	0.0693349	0.0359135	0	0.0166299	0.00445921	0.121819	0	0.016014	0.0997044	0	0.0913822	0.0306016	0	0.035695	0	0.00966063	0	0.0089918	0.0255713	0.000538346	0.050811	0.0542281	0.0432532	0.0224039
TCGA-2L-AAQL-01A-11R-A38C-07	292	1	0.0756731	0.126979	0.182022	0.106708	0.0438228	0.500799	0	0.000963281	0.0254887	0.126728	0	0.156073	0.0130601	0	0.0317096	0	0	0.0234768	0.00884282	0.203333	0.06504	0.182367	0.0711381	0	0.0859636	0	0	0.00581487	0	0.000404646	0.010707	0.0532348	0	0.0655616	0.00548616	0	0.0133203	0	0	0.00986188	0.0037146	0.0854142	0.0273214	0.0766071	0.029883	0	0.0361107
TCGA-2J-AABV-01A-12R-A41B-07	652	1	0.0627734	0.106997	0.135123	0.0853152	0	0.368224	0	0.00169794	0.0432551	0.193531	0	0.148162	0	0.0143019	0.0621275	0	0	0.107643	0.101962	0.00263055	0.0129028	0.099922	0.0777006	0.00526362	0.119698	0	0	0.00920267	0	0.000211727	0.00539376	0.0241327	0	0.0184752	0	0.00178339	0.00774709	0	0	0.0134227	0.0127143	0.000328021	0.00160893	0.0124599	0.009689	0.000656356	0.0149259
TCGA-2J-AAB9-01A-11R-A41B-07	627	1	0.0767726	0.135027	0.183665	0.112359	0.0659742	0.480829	0.025971	0	0.0376471	0.135577	0	0.16507	0.0260389	0	0.0704374	0	0	0.0111377	0.0512883	0.106303	0.0347406	0.18077	0.0971817	0.00203252	0.0558054	0	0	0	0.0119367	0	0.0173032	0.0623134	0	0.0758685	0.0119679	0	0.0323741	0	0	0.00511904	0.0235729	0.0488583	0.0159673	0.0830844	0.0446662	0.000934176	0.025649
TCGA-3E-AAAZ-01A-11R-A38C-07	2182	1	0.0933391	0.128181	0.16925	0.0995348	0.0464784	0.439027	0.0833866	0	0.11084	0.0936905	0	0.183928	0	0.00790757	0.0543677	0	0	0.0201539	0.016254	0.116576	0.0143945	0.194849	0.0435193	0.00517851	0.0549546	0	0	0	0.0287805	0	0.038256	0.0323368	0	0.0634819	0	0.00272926	0.0187648	0	0	0.00695604	0.00560998	0.0402356	0.00496818	0.0672512	0.0150205	0.00178734	0.0189673
TCGA-HV-A5A5-01A-11R-A26U-07	289	0	0.090803	0.141605	0.173395	0.122277	0.0490691	0.502988	0	0.00371425	0.035098	0.028173	0	0.28312	0.00698632	0.0344566	0.0722534	0	0.0183879	0	0.00878351	0.168661	0.0531164	0.189379	0.0322888	0.0042682	0.0469495	0	0	0.0143643	0	0.00208678	0.0197191	0.0158285	0	0.159066	0.00392513	0.0193588	0.0405942	0	0.0103309	0	0.00493485	0.094759	0.0298424	0.106399	0.0181408	0.00239801	0.0263777
TCGA-2J-AABR-01A-11R-A41B-07	438	0	0.0971399	0.146322	0.245623	0.134362	0.0870286	0.505072	0.011928	0	0.0256766	0.174268	0	0.248163	0.0371335	0.0265508	0.0280046	0	0	0.0206138	0.0308234	0.0564473	0.0654785	0.108948	0.0954131	0.0120786	0.0582519	0	0	0.000219989	0.010049	0	0.0216318	0.146816	0	0.209071	0.031284	0.0223683	0.0235931	0	0	0.0173666	0.0259679	0.0475553	0.0551638	0.0917858	0.0803829	0.0101759	0.0490756
TCGA-H6-A45N-01A-11R-A26U-07	421	1	0.101564	0.140519	0.198737	0.11362	0.0743895	0.515753	0.026166	0.0334484	0.00804021	0.03099	0	0.159496	0	0	0.0296166	0.00846248	0	0.0239656	0.0101563	0.418363	0.0625872	0.114331	0.0108044	0.00428406	0.059289	0	0	0	0.0195616	0.025006	0.00601085	0.0231681	0	0.119239	0	0	0.0221413	0.00632654	0	0.0179167	0.00759283	0.312768	0.04679	0.0854735	0.00807737	0.00320276	0.0443243
TCGA-IB-A5ST-01A-11R-A32O-07	460	1	0.21588	0.204087	0.197611	0.149727	0.0955986	0.522241	0.282161	0	0.0757273	0.0634097	0	0.0959049	0.00957865	0	0.0661368	0	0	0.0112565	0	0.229087	0.0111522	0.118064	0	0	0.0164487	0	0	0.0210732	0.291313	0	0.0781836	0.0654665	0	0.0990158	0.00988935	0	0.0682821	0	0	0.0116217	0	0.236518	0.0115139	0.121894	0	0	0.0169823
TCGA-HZ-A49G-01A-11R-A26U-07	660	0	0.0842982	0.13168	0.179822	0.121321	0.0318349	0.613317	0.00740841	0	0	0.0313154	0	0.101093	0.0028228	0.0107038	0.0656418	0	0.00341213	0.00335059	0.0561634	0.458813	0.0352748	0.16085	0.00474478	0	0.0584063	0	0	0	0.00532662	0	0	0.0225157	0	0.0726854	0.00202959	0.00769601	0.0471963	0	0.00245331	0.00240906	0.0403813	0.329886	0.0253625	0.115651	0.00341149	0	0.041994
TCGA-IB-AAUS-01A-12R-A38C-07	338	0	0.0325364	0.119409	0.229857	0.151029	0.218862	0.60078	0.0215588	0.00191435	0	0.0740891	0	0.134967	0.000570279	0	0.0243386	0	0.0144861	0.023493	0.0197443	0.223472	0.0102801	0.273731	0.0350542	0.0211289	0.0907	0	0	0.0304719	0.0186561	0.00165659	0	0.0641134	0	0.116794	0.000493494	0	0.0210616	0	0.0125357	0.0203298	0.0170858	0.193383	0.00889597	0.236875	0.0303344	0.018284	0.0784877
TCGA-IB-7891-01A-11R-2204-07	598	1	0.111047	0.130567	0.212567	0.119236	0.0677065	0.595997	0.0124339	0	0.112542	0.0626533	0	0.18107	0.00343994	0	0.0365439	0	0	0.0229125	0.0198964	0.0722637	0.117528	0.143035	0.0823329	0	0.124	0	0	0.00934854	0.00905073	0	0.0819196	0.0456056	0	0.131802	0.00250395	0	0.0266005	0	0	0.0166781	0.0144827	0.0526011	0.0855491	0.104116	0.0599305	0	0.09026
TCGA-HZ-A77Q-01A-11R-A36G-07	33	0	0.108281	0.129036	0.206707	0.142176	0.0748356	0.566604	0.152474	0	0	0.0990364	0	0.111563	0	0	0.0833642	0	0	0.0219492	0.0326522	0.183214	0.00510377	0.196146	0.0165788	0.021948	0.0442952	0	0.00819626	0.0234792	0.123796	0	0	0.0804092	0	0.0905798	0	0	0.0676847	0	0	0.0178209	0.0265108	0.148755	0.00414383	0.159254	0.0134606	0.0178199	0.0359639
TCGA-IB-AAUT-01A-11R-A37L-07	225	0	0.0856364	0.135966	0.23886	0.11976	0.0883605	0.530821	0.0126602	0	0.0527604	0.176872	0	0.247753	0	0	0.0441151	0	0	0.0205787	0.00692314	0.10596	0.0634822	0.119135	0.0575228	0	0.0860781	0	0	0.00615907	0.00885426	0	0.0368995	0.1237	0	0.173273	0	0	0.0308531	0	0	0.0143923	0.0048419	0.0741063	0.0443981	0.0833208	0.0402302	0	0.0602011
TCGA-IB-AAUR-01A-21R-A38C-07	183	1	0.334993	0.250747	0.255061	0.120622	0.0279075	0.612525	0.322292	0.0099361	0.0107934	0.124775	0	0.13262	0.0301864	0	0.104025	0	0	0.00727129	0.0092198	0.0979806	0.00626524	0.0639845	0.00729101	0.0307128	0.0419	0	0	0.000747586	0.44982	0.0138677	0.0150643	0.174147	0	0.185096	0.042131	0	0.145187	0	0	0.0101485	0.012868	0.136751	0.00874434	0.0893026	0.010176	0.0428657	0.0584795
TCGA-FB-A4P5-01A-11R-A26U-07	179	1	0.186686	0.174067	0.269694	0.116784	0.0695301	0.572631	0.179229	0	0.0710563	0.196675	0	0.141092	0.0158512	0.043633	0.0457267	0.0390065	0	0	0	0.0580541	0.0413539	0.0991907	0.0404679	0.0093378	0.0193264	0	0	0	0.192996	0	0.0765145	0.211782	0	0.15193	0.0170688	0.0469847	0.0492392	0.0420028	0	0	0	0.0625135	0.0445305	0.10681	0.0435764	0.0100551	0.020811
TCGA-IB-7889-01A-11R-2156-07	1332	1	0.108685	0.130727	0.222579	0.115203	0.0537075	0.553571	0.0462518	0.0325416	0.0572698	0.136833	0	0.103625	0.0165188	0	0.0302849	0	0	0.0074878	0.0471726	0.255032	0.0424672	0.110241	0.0493337	0	0.062033	0	0	0.00290881	0.0305585	0.0215002	0.0378381	0.0904056	0	0.0684646	0.010914	0	0.0200092	0	0	0.00494718	0.0311669	0.168499	0.028058	0.0728359	0.0325947	0	0.0409851
TCGA-3E-AAAY-01A-11R-A38C-07	2285	0	0.0967597	0.135719	0.190077	0.12952	0.0644959	0.531881	0.0569174	0	0	0.0924803	0	0.218031	0	0.0177846	0.031198	0	0	0.0186463	0	0.0996917	0.0453749	0.201798	0.123841	0.00143845	0.0438942	0	0	0.0489041	0.0442265	0	0	0.0718599	0	0.169416	0	0.0138192	0.0242417	0	0	0.0144887	0	0.0774634	0.0352576	0.156803	0.096228	0.00111772	0.0341071
TCGA-FB-AAPS-01A-12R-A39D-07	228	0	0.0894219	0.151076	0.201548	0.11683	0.0981985	0.502899	0.0873832	0.0221007	0	0.0924571	0	0.180981	0	0.0189446	0.0836357	0	0	0.0356223	0.00282024	0.182803	0.0407492	0.185424	0.0108298	0.00339728	0.0514348	0	0	0.00141638	0.0627441	0.0158691	0	0.0663873	0	0.12995	0	0.0136028	0.0600533	0	0	0.025578	0.00202503	0.131259	0.0292593	0.133141	0.00777615	0.00243937	0.0369319
TCGA-3A-A9IX-01A-11R-A41B-07	1037	0	0.102356	0.148224	0.218543	0.113019	0.0556522	0.542738	0.0730837	0.028887	0.0250517	0.137957	0	0.154213	0.00347044	0.0060545	0.0789983	0.000359453	0	0.00772182	0.071011	0.0239509	0.0165194	0.113492	0.154516	0.0444719	0.0570712	0	0	0.00317101	0.059718	0.0236041	0.0204702	0.112727	0	0.12601	0.00283576	0.00494724	0.0645509	0.000293715	0	0.00630964	0.0580244	0.0195707	0.0134983	0.0927362	0.126258	0.0363388	0.0466339
TCGA-IB-7888-01A-11R-2156-07	110	1	0.164625	0.13811	0.243563	0.125188	0.097136	0.584475	0.0811191	0.00553697	0.100719	0.0763887	0	0.193466	0.0319104	0	0.0375164	0	0	0.00997882	0.089919	0	0.0272668	0.173148	0.0774367	0	0.0554698	0	0	0.0401245	0.0735438	0.0050199	0.0913135	0.0692552	0	0.175399	0.0289304	0	0.0340129	0	0	0.00904694	0.0815219	0	0.0247205	0.156978	0.0702052	0	0.0502897
TCGA-HZ-8001-01A-11R-2204-07	706	0	0.0883178	0.110627	0.227088	0.117814	0.0812483	0.554781	0.0523791	0	0.0824608	0.124401	0	0.0771686	0.0226551	0.00884089	0.0554699	0	0	0.0373347	0.0570867	0.10712	0.015972	0.152509	0.0670882	0	0.0871015	0	0.0261158	0.0262961	0.0445233	0	0.0700934	0.105744	0	0.0655949	0.0192573	0.00751495	0.0471506	0	0	0.0317353	0.0485249	0.0910545	0.0135765	0.129636	0.0570264	0	0.0740381
TCGA-HZ-8519-01A-11R-2404-07	454	0	0.0933202	0.13941	0.221781	0.111172	0.1041	0.492612	0.0156009	0	0	0.0898285	0	0.339358	0.000399544	0.00953811	0.0142418	0.00747314	0	0.00208485	0.0150962	0.157567	0.101191	0.164009	0.0159963	0	0.0669802	0.000635664	0	0	0.0103954	0	0	0.0598553	0	0.226124	0.000266227	0.00635551	0.0094897	0.00497957	0	0.0013892	0.010059	0.104991	0.0674265	0.109284	0.0106588	0	0.0446308
TCGA-XD-AAUH-01A-42R-A41B-07	395	0	0.153336	0.173322	0.228472	0.111654	0.0941417	0.502256	0.139836	0.108709	0.0161316	0.153916	0	0.195283	0	0	0.0787483	0	0	0.0446919	0.00785293	0.0268166	0.0150896	0.135068	0.0303072	0	0.0458076	0	0	0.0017425	0.130755	0.101649	0.015084	0.143921	0	0.182602	0	0	0.0736346	0	0	0.0417897	0.00734298	0.0250752	0.0141098	0.126297	0.0283391	0	0.0428329
TCGA-XN-A8T5-01A-12R-A36G-07	720	0	0.18826	0.172786	0.224486	0.111772	0.0330948	0.536179	0.327841	0	0.019618	0.148138	0	0.201988	0.0180308	0.00473518	0.0656162	0	0	0.0261523	0.018135	0.0392056	0.0024004	0.0543654	0	0.0184474	0.0539245	0	0	0.00140247	0.306368	0	0.0183331	0.138436	0	0.188759	0.0168498	0.00442504	0.0613186	0	0	0.0244395	0.0169472	0.0366378	0.00224318	0.0508046	0	0.0172392	0.0503926
TCGA-HZ-A77P-01A-11R-A33R-07	330	0	0.083813	0.128864	0.187192	0.101602	0.054934	0.506534	0.00759284	0	0	0.127154	0	0.186543	0.010213	0	0.0261295	0	0.00881552	0	0.0342665	0.0557067	0.0369701	0.320502	0.0781468	0.000387584	0.107572	0	0	0	0.00380542	0	0	0.0637278	0	0.0934929	0.0051186	0	0.0130957	0	0.00441821	0	0.0171739	0.0279194	0.0185289	0.160631	0.0391661	0.000194252	0.0539135
TCGA-HZ-8002-01A-11R-2204-07	366	1	0.102479	0.139191	0.234308	0.118595	0.116163	0.536944	0.009833	0	0	0.105596	0	0.26527	0.00209535	0	0	0	0	0.0260549	0.0705998	0.0952133	0.0280674	0.215272	0.0591317	0.00952825	0.0993775	0	0	0.0139613	0.00726049	0	0	0.0779701	0	0.19587	0.00154717	0	0	0	0	0.0192384	0.0521295	0.0703036	0.0207244	0.158952	0.0436617	0.00703547	0.0733783
TCGA-IB-7645-01A-22R-2204-07	1502	1	0.107657	0.13967	0.247495	0.12743	0.107609	0.628813	0.069076	0	0	0.126127	0	0.21282	0.0237044	0	0.0198322	0	0	0	0.0269087	0.154389	0.0497148	0.192593	0.0783908	0	0.0297505	0	0	0.0166935	0.0642708	0	0	0.117353	0	0.198016	0.0220554	0	0.0184526	0	0	0	0.0250368	0.143649	0.0462564	0.179195	0.0729375	0	0.0276809
TCGA-IB-8126-01A-11R-2404-07	486	1	0.0919811	0.106998	0.217879	0.100523	0.0204565	0.462994	0.0869352	0	0.00552375	0.219597	0	0.213037	0.0243567	0.0122903	0.00416321	0.076552	0	0.00861436	0.00810555	0.02649	0.0575945	0.139141	0.0208508	0.00985854	0.0779522	0	0	0.00893799	0.0452167	0	0.00287301	0.114217	0	0.110805	0.0126684	0.00639242	0.00216537	0.0398162	0	0.0044805	0.00421586	0.013778	0.029956	0.0723699	0.0108449	0.00512762	0.0405445
TCGA-HZ-8317-01A-11R-2404-07	378	1	0.0858315	0.119373	0.169021	0.110182	0.0388039	0.448349	0.0103507	0	0	0.0765269	0	0.306136	0	0	0.0147713	0	0	0	0.0500443	0.115569	0.0271871	0.211914	0.0234156	0.00818362	0.0527165	0.0800002	0	0.0231846	0.00397458	0	0	0.0293856	0	0.117553	0	0	0.00567204	0	0	0	0.0192166	0.0443773	0.0104396	0.0813732	0.00899138	0.00314244	0.0202427
TCGA-IB-7649-01A-11R-2156-07	666	1	0.102484	0.121356	0.251908	0.122415	0.0778113	0.577498	0.000371239	0	0.0352012	0.0938375	0	0.157391	0.0211145	0	0.0305451	0	0	0.0185845	0.164704	0.101497	0.0304188	0.0388035	0.153592	0.00769177	0.146249	0	0	0	0.00025754	0	0.0244202	0.0650981	0	0.109187	0.0146478	0	0.0211901	0	0	0.0128926	0.11426	0.0704116	0.0211025	0.0269192	0.106551	0.00533603	0.101458
TCGA-HZ-A49H-01A-11R-A26U-07	491	0	0.102776	0.125847	0.239443	0.124589	0.0555922	0.505431	0.0377997	0	0.0994569	0.127302	0	0.268185	0.0164557	0	0.0164636	0.0157171	0	0	0.0200348	0	0.0605393	0.15401	0.0723068	0.00726978	0.0690649	0.0128979	0	0.0224962	0.0309327	0	0.0813886	0.104176	0	0.219464	0.0134662	0	0.0134727	0.0128618	0	0	0.0163951	0	0.0495412	0.126031	0.0591709	0.00594909	0.056518
TCGA-IB-7897-01A-21R-2204-07	117	1	0.0959759	0.158136	0.279071	0.129033	0.130226	0.568042	0.0200554	0	0	0.0594016	0	0.440854	0.00523941	0	0	0.0621147	0	0	0.0411573	0	0.0602074	0.177144	0.0649876	0	0.0525376	0	0	0.0163013	0.0193411	0	0	0.057286	0	0.425152	0.00505281	0	0	0.0599025	0	0	0.0396915	0	0.0580631	0.170835	0.062673	0	0.0506665
[truncated: 72 more columns]

## Sheet: MTAB
cell_type	futime	fustat	B cell_TIMER	T cell CD4+_TIMER	T cell CD8+_TIMER	Neutrophil_TIMER	Macrophage_TIMER	Myeloid dendritic cell_TIMER	B cell naive_CIBERSORT	B cell memory_CIBERSORT	B cell plasma_CIBERSORT	T cell CD8+_CIBERSORT	T cell CD4+ naive_CIBERSORT	T cell CD4+ memory resting_CIBERSORT	T cell CD4+ memory activated_CIBERSORT	T cell follicular helper_CIBERSORT	T cell regulatory (Tregs)_CIBERSORT	T cell gamma delta_CIBERSORT	NK cell resting_CIBERSORT	NK cell activated_CIBERSORT	Monocyte_CIBERSORT	Macrophage M0_CIBERSORT	Macrophage M1_CIBERSORT	Macrophage M2_CIBERSORT	Myeloid dendritic cell resting_CIBERSORT	Myeloid dendritic cell activated_CIBERSORT	Mast cell activated_CIBERSORT	Mast cell resting_CIBERSORT	Eosinophil_CIBERSORT	Neutrophil_CIBERSORT	B cell naive_CIBERSORT-ABS	B cell memory_CIBERSORT-ABS	B cell plasma_CIBERSORT-ABS	T cell CD8+_CIBERSORT-ABS	T cell CD4+ naive_CIBERSORT-ABS	T cell CD4+ memory resting_CIBERSORT-ABS	T cell CD4+ memory activated_CIBERSORT-ABS	T cell follicular helper_CIBERSORT-ABS	T cell regulatory (Tregs)_CIBERSORT-ABS	T cell gamma delta_CIBERSORT-ABS	NK cell resting_CIBERSORT-ABS	NK cell activated_CIBERSORT-ABS	Monocyte_CIBERSORT-ABS	Macrophage M0_CIBERSORT-ABS	Macrophage M1_CIBERSORT-ABS	Macrophage M2_CIBERSORT-ABS	Myeloid dendritic cell resting_CIBERSORT-ABS	Myeloid dendritic cell activated_CIBERSORT-ABS	Mast cell activated_CIBERSORT-ABS
PANC132	19.14	1	0.10738	0.131052	0.201858	0.118066	0.0526489	0.514392	0.0261195	0	0.0856664	0.186064	0	0.115728	0.0843133	0	0.00439262	0	0.00644236	0.0844233	0.051407	0.225221	0.054286	0.0320585	0.0258573	0	0.0167332	0	0	0.00128724	0.0212179	0	0.0695903	0.151147	0	0.0940107	0.0684912	0	0.00356831	0	0.00523339	0.0685805	0.04176	0.182956	0.0440987	0.0260424	0.0210049	0	0.013593
PANC263	25.56	0	0.111439	0.133459	0.241166	0.113187	0.035154	0.517173	0	0	0.0290903	0.364853	0	0	0	0.0185814	0.104699	0	0	0.155998	0.066536	0.0356798	0.139693	0	0	0.0714819	0.0133877	0	0	0	0	0	0.0204559	0.256559	0	0	0	0.0130662	0.0736225	0	0	0.109696	0.0467871	0.0250895	0.0982302	0	0	0.050265	0.00941401
PANC252	10.56	1	0.102631	0.13067	0.1708	0.111996	0.0516926	0.498118	0.0173085	0	0.0873809	0.089991	0	0.171558	0	0	0.0866697	0	0	0.0950685	0.132526	0.183071	0	0.0235328	0.0594552	0.0454879	0.005726	0	0.00222456	0	0.0105584	0	0.0533032	0.0548954	0	0.104652	0	0	0.0528694	0	0	0.0579927	0.0808421	0.111675	0	0.0143552	0.0362683	0.0277481	0.00349292
PANC95	11.78	1	0.127129	0.146954	0.182824	0.117839	0.0399462	0.507888	0.134073	0	0.0269439	0.101628	0	0.141926	0	0	0.178026	0	0	0.0680939	0.113616	0.162324	0.00543781	0.047987	0	0.0146634	0.00313064	0.00215131	0	0	0.112924	0	0.0226939	0.0855972	0	0.119539	0	0	0.149944	0	0	0.057353	0.0956945	0.13672	0.00458006	0.0404176	0	0.0123505	0.00263682
PANC67	16.48	1	0.0960386	0.134816	0.1697	0.123443	0.0574891	0.50097	0.0135097	0	0.0240745	0.0474567	0	0.0407101	0	0	0.138483	0	0	0.0676096	0.055446	0.270479	0.00635126	0.198501	0	0	0	0.101993	0	0.0353869	0.00997946	0	0.0177836	0.0350558	0	0.0300722	0	0	0.102296	0	0	0.0499426	0.0409575	0.1998	0.00469162	0.146631	0	0	0
PANC326	50.95	1	0.108073	0.132775	0.164433	0.111673	0.0194006	0.478572	0	0.0674259	0.0574402	0.152033	0	0.0873905	0	0.0448043	0.149153	0	0	0.162365	0.0874742	0.0683729	0	0	0	0.0370598	0	0.0864817	0	0	0	0.0598927	0.0510227	0.135047	0	0.0776268	0	0.0397985	0.132489	0	0	0.144225	0.0777011	0.0607339	0	0	0	0.0329193	0
PANC202	6.18	1	0.108539	0.127559	0.176021	0.118387	0.0602494	0.504984	0.0224318	0	0.0321204	0.0537562	0	0.0202631	0	0	0.114854	0	0	0.079016	0.0701755	0.433689	0.00826417	0.111451	0	0	0.0420041	0	0	0.0119749	0.0149043	0	0.0213416	0.0357169	0	0.0134633	0	0	0.0763117	0	0	0.0525002	0.0466263	0.288154	0.00549092	0.0740506	0	0	0.0279086
PANC69	14.64	1	0.103422	0.127182	0.183347	0.119957	0.0419807	0.492706	0	0	0.0251108	0.190209	0	0	0	0	0.0558198	0	0	0.0738341	0.0818008	0.218197	0.0342607	0	0	0.0321836	0	0.288585	0	0	0	0	0.0178745	0.135395	0	0	0	0	0.0397339	0	0	0.0525569	0.0582279	0.155318	0.0243876	0	0	0.0229091	0
PANC155	34.34	1	0.108259	0.117631	0.185221	0.110377	0.0419035	0.491578	0	0	0.0286286	0.0706909	0	0.126606	0	0	0.17049	0	0	0.0592136	0.0837671	0.161108	0	0	0.024644	0.0255325	0	0.249319	0	0	0	0	0.018077	0.0446364	0	0.0799431	0	0	0.107653	0	0	0.0373893	0.0528931	0.101729	0	0	0.015561	0.016122	0
PANC329	62.76	1	0.11427	0.143609	0.197082	0.122012	0.0358968	0.496503	0.00128393	0.0105208	0.0645411	0.231293	0	0.152947	0	0	0.13758	0	0	0.0809728	0.0757589	0.0432331	0.0941979	0.000569539	0.00565476	0	0.0894983	0	0	0.011948	0.0010369	0.0084966	0.0521234	0.186793	0	0.12352	0	0	0.11111	0	0	0.0653936	0.0611828	0.0349151	0.0760741	0.000459959	0.00456678	0	0.0722788
PANC186	19.8	0	0.113819	0.127555	0.182286	0.108191	0.0408318	0.500434	0.0525957	0	0.0613841	0.105104	0	0.110607	0	0.0246451	0.0227429	0	0	0.0586851	0.0388627	0.151483	0.0438659	0.0206767	0.0127613	0.0345356	0	0.253526	0.00852506	0	0.0322245	0	0.037609	0.0643953	0	0.067767	0	0.0150996	0.0139342	0	0	0.0359554	0.0238105	0.092811	0.0268759	0.0126682	0.0078186	0.0211594	0
PANC139	6.25	1	0.106624	0.128757	0.173001	0.108518	0.0492301	0.501185	0.00398794	0	0.091546	0.048738	0	0.102967	0	0	0.127913	0	0	0.0489583	0.0172394	0.172678	0	0.0996243	0	0.0210018	0	0.261207	0.00413981	0	0.00236578	0	0.0543081	0.028913	0	0.0610831	0	0	0.0758819	0	0	0.0290436	0.010227	0.102438	0	0.0591003	0	0.012459	0
PANC42	8.65	1	0.105072	0.131593	0.21526	0.118712	0.0708341	0.516749	0	0.00788073	0.0129474	0.249196	0	0.0581663	0	0	0.102789	0	0	0.153129	0.0342221	0.0210617	0.0886621	0.178771	0	0.0128077	0.0803662	0	0	0	0	0.00558165	0.00917017	0.176497	0	0.0411972	0	0	0.0728021	0	0	0.108456	0.0242383	0.0149173	0.0627963	0.126618	0	0.00907125	0.0569206
PANC257	27.53	1	0.10957	0.130068	0.17507	0.113689	0.0499948	0.484834	0.0160401	0	0.0360916	0.12524	0	0.256834	0	0	0.146765	0	0	0.0907111	0.0634394	0.23378	0	0	0	0.0291339	0.00196517	0	0	0	0.0102912	0	0.023156	0.0803524	0	0.164782	0	0	0.0941626	0	0	0.0581992	0.040702	0.14999	0	0	0	0.018692	0.00126083
PANC149	12.6	1	0.108205	0.127253	0.185396	0.115254	0.0457014	0.501627	0	0.0140229	0.0456871	0.085656	0	0.165992	0	0	0.106994	0	0	0.0471351	0.0702399	0.101872	0	0.0677989	0	0.0647244	0	0.229877	0	0	0	0.00963908	0.0314046	0.0588785	0	0.1141	0	0	0.0735463	0	0	0.0323999	0.0482818	0.0700255	0	0.0466038	0	0.0444905	0
PANC268	26.78	0	0.107648	0.129046	0.181916	0.103824	0.0432342	0.489989	0.0220179	0	0.02419	0.0856031	0	0.271038	0	0	0.164814	0	0	0.120994	0.0628958	0.0844326	0.000877092	0	0	0.0163029	0.146834	0	0	0	0.0139167	0	0.0152897	0.0541067	0	0.171314	0	0	0.104173	0	0	0.0764759	0.0397542	0.0533669	0.000554379	0	0	0.0103045	0.0928086
PANC143	33.32	1	0.112879	0.117588	0.176171	0.102875	0.0337724	0.482914	0.0443422	0	0.0551591	0.0699334	0	0.24254	0	0	0.129826	0	0	0.0978937	0.150339	0.16001	0.0249782	0	0	0	0	0.0249781	0	0	0.0254101	0	0.0316087	0.0400751	0	0.138986	0	0	0.0743964	0	0	0.0560976	0.0861514	0.0916929	0.0143137	0	0	0	0
PANC305	16.48	1	0.106708	0.130657	0.177672	0.107693	0.0373547	0.497052	0	0.00540201	0.123361	0.126848	0	0.0841514	0	0	0.195133	0	0	0.113449	0.12536	0.119059	0	0.0177652	0	0.0685954	0.0208752	0	0	0	0	0.00377061	0.0861062	0.0885405	0	0.0587378	0	0	0.136203	0	0	0.0791878	0.0875018	0.0831033	0	0.0124001	0	0.0478797	0.0145709
PANC271	11.64	0	0.115193	0.11646	0.190847	0.10496	0.0471277	0.490348	0	0.00741506	0.0623579	0.0818227	0	0.0742832	0	0	0.194073	0	0	0.103636	0.0977585	0.0941121	0	0.0245882	0	0.0620917	0	0.197862	0	0	0	0.0045604	0.0383512	0.0503224	0	0.0456855	0	0	0.119358	0	0	0.0637379	0.0601232	0.0578806	0	0.0151222	0	0.0381875	0
PANC289	26.51	1	0.117317	0.123025	0.181293	0.110233	0.0433378	0.498205	0	0.0267729	0.10199	0.0384219	0	0.112433	0	0.00364499	0.116015	0	0	0.140148	0.272599	0.078993	0.0247798	0	0	0.0209843	0.0632182	0	0	0	0	0.0167853	0.0639426	0.0240886	0	0.07049	0	0.00228523	0.072736	0	0	0.0878658	0.170906	0.0495248	0.0155357	0	0	0.0131561	0.0396347
PANC200	27.8	0	0.105295	0.129046	0.177195	0.113206	0.0429517	0.495905	0.0140955	0	0.0376965	0.051569	0	0.223834	0	0	0.111892	0	0	0.0955454	0.0518188	0.217852	0.00952137	0.107152	0	0.0417261	0.00982813	0	0	0.0274687	0.00881862	0	0.0235843	0.0322633	0	0.140038	0	0	0.0700036	0	0	0.0597766	0.0324197	0.136296	0.0059569	0.0670381	0	0.0261053	0.00614882
PANC262	38.95	0	0.108749	0.127002	0.177512	0.109426	0.0624205	0.506656	0.0304013	0	0.0213498	0.123444	0	0.172446	0	0.0307659	0.104769	0	0	0.0659074	0.00300039	0.242587	0	0.0799502	0.0135441	0.0215955	0.0902396	0	0	0	0.0196267	0	0.0137832	0.0796936	0	0.111329	0	0.0198621	0.0676376	0	0	0.042549	0.00193701	0.156611	0	0.0516148	0.00874388	0.0139417	0.0582575
PANC48	7.96	0	0.107403	0.12563	0.187244	0.121352	0.0394621	0.501327	0.0028889	0	0.105197	0.0786998	0	0.176754	0	0	0.124893	0	0.00659957	0.0506765	0.186561	0.126028	0.0261925	0	0.011873	0.0334478	0	0.0467309	0.0234593	0	0.00214411	0	0.0780757	0.0584101	0	0.131185	0	0	0.0926939	0	0.00489813	0.0376115	0.138463	0.0935364	0.0194398	0	0.008812	0.0248245	0
PANC159	33.55	1	0.100689	0.133282	0.207934	0.118153	0.0686803	0.514799	0.0178864	0	0.00912059	0.121962	0	0.166196	0.0429878	0	0.0137393	0	0	0.0841561	0.057477	0.120887	0.0349279	0.0853278	0.0137436	0.00724509	0.224343	0	0	0	0.0131092	0	0.00668459	0.0893877	0	0.121807	0.0315063	0	0.0100697	0	0	0.061679	0.0421256	0.0885997	0.0255991	0.0625378	0.0100728	0.00531001	0.164424
PANC248	20.66	1	0.0993298	0.130696	0.201799	0.116073	0.0548584	0.519914	0.0181039	0	0.00695749	0.117518	0	0.167039	0	0	0.1287	0	0	0.086015	0.068561	0.117142	0.0331771	0.0712023	0.0712252	0	0.11436	0	0	0	0.0128588	0	0.00494175	0.0834705	0	0.118644	0	0	0.0914124	0	0	0.0610946	0.0486974	0.0832033	0.0235649	0.0505734	0.0505896	0	0.0812271
PANC88	9.47	1	0.112067	0.134339	0.176393	0.118628	0.0574736	0.531907	0.0188868	0	0.0213623	0.0573796	0	0.116207	0	0.0103307	0.108311	0	0	0.0576628	0.255642	0.166221	0	0.0307017	0.033993	0.0365878	0.0783485	0	0.00836579	0	0.0114675	0	0.0129705	0.0348392	0	0.0705572	0	0.0062725	0.0657632	0	0	0.0350111	0.155218	0.100924	0	0.0186412	0.0206395	0.022215	0.0475709
PANC327	67.6	1	0.113274	0.130292	0.15573	0.128124	0.0365389	0.491094	0.00202614	0	0.113003	0.0805845	0	0.129379	0	0	0.123922	0	0	0.0897701	0.0715264	0.162603	0	0	0	0.020326	0	0.131692	0.0191454	0.0560218	0.00133567	0	0.074494	0.0531229	0	0.0852891	0	0	0.081692	0	0	0.0591782	0.0471516	0.107191	0	0	0	0.0133993	0
PANC68	10.43	1	0.106357	0.133527	0.176318	0.112694	0.0533581	0.514256	0.0326648	0	0.0391238	0.090548	0	0.0589479	0	0.0102975	0.0794826	0	0	0.0958245	0.0655855	0.108288	0.0167401	0.0831637	0.0173108	0.02361	0.278413	0	0	0	0.0209404	0	0.025081	0.0580474	0	0.0377896	0	0.00660137	0.0509538	0	0	0.0614301	0.0420448	0.06942	0.0107315	0.0533136	0.0110974	0.0151356	0.178482
PANC169	30.43	0	0.111086	0.124597	0.172906	0.108919	0.0406957	0.49469	0.0342786	0	0.0383723	0.06966	0	0.289019	0	0	0.154815	0	0.0649123	0.0414702	0.0139414	0.207309	0	0	0.00785824	0.00714576	0	0.0368265	0	0.0343912	0.0214307	0	0.02399	0.0435508	0	0.180692	0	0	0.0967893	0	0.0405826	0.0259268	0.00871603	0.129608	0	0	0.00491291	0.00446747	0
PANC282	109.38	0	0.108712	0.15308	0.190175	0.11465	0.0461415	0.542053	0.00477014	0	0.0266682	0.105606	0	0.132369	0	0	0.125998	0	0	0.108415	0.198756	0.10509	0.00681365	0.0159362	0.0109452	0.076442	0.0821915	0	0	0	0.00373829	0	0.0208995	0.0827615	0	0.103736	0	0	0.0987425	0	0	0.0849636	0.155762	0.0823572	0.00533976	0.012489	0.00857756	0.0599064	0.0644122
PANC311	32.73	1	0.108895	0.128739	0.189877	0.114273	0.0491896	0.505441	0.0297033	0	0.0216245	0.103573	0	0.0982275	0	0.0147419	0.0817133	0	0.0208829	0.0434767	0.0728787	0.115471	0	0.0653972	0.00229861	0.0921454	0.237867	0	0	0	0.0210274	0	0.0153084	0.0733209	0	0.0695369	0	0.010436	0.0578462	0	0.0147833	0.0307779	0.0515921	0.0817437	0	0.0462958	0.00162722	0.0652313	0.16839
PANC160	15.39	0	0.113029	0.123582	0.184278	0.110329	0.0574939	0.505597	0	0.0298066	0.0737181	0.0420735	0	0.0872135	0	0	0.114022	0	0	0.0739607	0.0761374	0.180752	0	0.178516	0	0.0170095	0	0.12679	0	0	0	0.018926	0.046808	0.026715	0	0.0553771	0	0	0.0723996	0	0	0.046962	0.0483442	0.11477	0	0.113351	0	0.0108003	0
PANC315	12.17	1	0.0992432	0.133692	0.18109	0.110891	0.0450286	0.491711	0.0336533	0	0.0713069	0.166781	0	0.200606	0	0.00407208	0.0302135	0	0	0.0996435	0.203841	0.103696	0.0169442	0	0	0	0.00340801	0.0658338	0	0	0.0244359	0	0.0517765	0.121101	0	0.145662	0	0.00295677	0.0219382	0	0	0.0723518	0.14801	0.0752947	0.0123033	0	0	0	0.00247458
PANC13	24.38	1	0.108756	0.129658	0.167377	0.118238	0.0524703	0.499622	0	0.0215303	0.0999118	0.089162	0	0.0116975	0	0	0.154516	0	0	0.111454	0.0518072	0.300905	0	0.0969781	0	0.00409497	0	0.0433214	0	0.0146221	0	0.0165683	0.0768856	0.0686133	0	0.00900166	0	0	0.118905	0	0	0.0857675	0.0398674	0.231557	0	0.074628	0	0.00315122	0
PANC295	7.3	1	0.108868	0.132625	0.184738	0.120629	0.0446432	0.524434	0.0434612	0	0.044902	0.0891828	0	0.0684651	0	0.0524646	0.10944	0	0	0.0516328	0.28839	0.0963346	0	0	0	0.118058	0.00568872	0.0125985	0.019382	0	0.0337203	0	0.0348381	0.0691944	0	0.05312	0	0.0407057	0.0849116	0	0	0.0400604	0.223753	0.0747432	0	0	0	0.0915976	0.00441371
PANC303	61.45	1	0.102726	0.138446	0.178759	0.119929	0.0537193	0.516267	0.00387596	0	0.0315059	0.0962346	0	0.14377	0	0	0.131889	0	0	0.209789	0.0787265	0.057283	0.0189896	0.121803	0.0307224	0.0457239	0	0.0296877	0	0	0.0028891	0	0.0234842	0.0717323	0	0.107164	0	0	0.098309	0	0	0.156374	0.0586819	0.0426981	0.0141547	0.0907906	0.0229002	0.0340821	0
PANC182	20.07	1	0.11268	0.125499	0.182083	0.101561	0.0410121	0.480756	0.0191664	0	0.0669465	0.0951288	0	0.193551	0	0.0174999	0.158718	0	0	0.18244	0.0798288	0.0914578	0	0	0.00754274	0.049245	0.0384758	0	0	0	0.0112822	0	0.0394079	0.0559973	0	0.113933	0	0.0103013	0.0934288	0	0	0.107392	0.046991	0.0538363	0	0	0.00444001	0.0289879	0.0226487
PANC3	6.84	1	0.119085	0.137601	0.176782	0.109846	0.0421961	0.495278	0	0.0259277	0.0898882	0.123031	0	0.0973556	0	0	0.15297	0	0	0.0843748	0.0449156	0.21483	0.0147316	0.0469963	0	0.00735773	0.0976218	0	0	0	0	0.0197866	0.0685979	0.0938907	0	0.0742967	0	0	0.116738	0	0	0.0643904	0.0342772	0.163947	0.0112424	0.0358651	0	0.00561503	0.0744998
PANC77	21.91	0	0.109117	0.128255	0.183514	0.114358	0.0522846	0.498814	0.0365802	0	0.032566	0.07429	0	0.199433	0	0	0.124192	0	0	0.1004	0.0232363	0.304281	0.0106423	0.0151787	0	0.029849	0.0482902	0	0	0.00106223	0.0229482	0	0.02043	0.0466052	0	0.125112	0	0	0.0779108	0	0	0.0629847	0.0145771	0.190888	0.00667633	0.00952223	0	0.0187255	0.0302944
PANC250	8.65	1	0.102782	0.132284	0.181098	0.121262	0.0516331	0.497994	0	8.69e-05	0.07576	0.0899594	0	0.00416028	0	0	0.180715	0	0	0.108092	0.042149	0.378238	0.00471076	0.0563774	0	0.0016	0.00383055	0.0543207	0	0	0	6.25e-05	0.0544902	0.0647031	0	0.00299227	0	0	0.129979	0	0	0.0777449	0.0303156	0.272047	0.0033882	0.0405493	0	0.00115079	0.00275511
PANC274	8.06	0	0.107698	0.127333	0.186791	0.116302	0.0426168	0.516584	0.0422073	0	0.112285	0.0725849	0	0.164896	0.00355808	0.000308572	0.0647358	0	0	0.040635	0.112856	0.23068	0.0180023	0.052612	0	0.00139031	0	0.0832486	0	0	0.0308624	0	0.0821038	0.0530748	0	0.120574	0.00260171	0.000225631	0.0473355	0	0	0.0297128	0.0825213	0.168676	0.0131634	0.0384704	0	0.00101661	0
PANC46	39.74	0	0.112622	0.135308	0.18224	0.119076	0.0602203	0.525784	0.0041657	0.0331029	0.0196986	0.0959333	0	0.0764525	0	0.0123266	0.0977247	0	0	0.0557253	0.180404	0.182912	0	0.126198	0.0147598	0.0605162	0.036307	0	0.00377326	0	0.00299339	0.0237871	0.014155	0.0689358	0	0.0549373	0	0.00885769	0.070223	0	0	0.0400431	0.129635	0.131437	0	0.0906834	0.0106061	0.0434858	0.0260895
PANC135	49.08	0	0.119099	0.150554	0.201234	0.119066	0.0596325	0.517552	0.0647075	0	0.0530212	0.246852	0	0.0563639	0.0848187	0	0.0642105	0	0	0.015772	0.0733843	0.101357	0.0706935	0.0742317	0	0.061549	0.0330385	0	0	0	0.0590129	0	0.0483551	0.225128	0	0.0514037	0.0773543	0	0.0585597	0	0	0.014384	0.0669262	0.0924375	0.0644722	0.067699	0	0.0561324	0.030131
PANC136	9.21	1	0.104526	0.123113	0.1851	0.11081	0.0434339	0.494119	0	0	0.0384741	0.0743121	0	0.139621	0	0	0.212266	0	0	0.107461	0.123706	0.160749	0	0.011252	0.0444848	0.0254453	0.0622282	0	0	0	0	0	0.0285724	0.0551871	0	0.103688	0	0	0.157637	0	0	0.0798047	0.0918692	0.119378	0	0.00835619	0.0330362	0.0188967	0.0462131
PANC238	11.88	1	0.109527	0.117559	0.190403	0.109299	0.0524126	0.482708	0.0162297	0	0.0600082	0.098205	0	0.165641	0	0	0.130061	0	0	0.0771972	0.067327	0.200614	0	0	0	0.0175549	0.167162	0	0	0	0.0100686	0	0.037228	0.0609245	0	0.10276	0	0	0.0806875	0	0	0.0478917	0.0417684	0.124457	0	0	0	0.0108907	0.103704
PANC79	16.38	1	0.110446	0.116419	0.17568	0.116954	0.0547657	0.489929	0.0168645	0	0.0444217	0.115532	0	0.173489	0	0.00624143	0.0968611	0	0	0.0951897	0.0344476	0.123825	0.0066194	0.0315756	0.000298439	0.0329498	0.184823	0	0.0217579	0.0151034	0.0107803	0	0.0283956	0.0738514	0	0.110899	0	0.0039897	0.0619163	0	0	0.0608479	0.0220199	0.0791526	0.00423131	0.020184	0.00019077	0.0210624	0.118144
PANC214	6.09	1	0.110132	0.134555	0.169115	0.112677	0.0464015	0.501393	0	0.0203004	0.0952886	0.0713952	0	0.102194	0	0	0.163641	0	0	0.0493063	0.0594794	0.343506	0	0.0764726	0	0	0	0.0184167	0	0	0	0.0132541	0.0622137	0.0466138	0	0.0667221	0	0	0.106841	0	0	0.032192	0.0388339	0.224274	0	0.0499288	0	0	0
PANC197	23.29	0	0.112234	0.137204	0.179773	0.107646	0.0518047	0.506875	0.0209127	0	0.0463445	0.0614232	0	0.262288	0	0.0170304	0.073167	0	0	0.0982318	0.043665	0.0961111	0.0100039	0.0599494	0.016106	0	0.194767	0	0	0	0.0131551	0	0.0291528	0.038638	0	0.164991	0	0.0107129	0.0460254	0	0	0.0617923	0.0274673	0.0604583	0.00629292	0.0377109	0.0101314	0	0.122518
PANC65	19.24	1	0.124589	0.167084	0.205592	0.121195	0.0322023	0.533924	0.0617346	0.0143085	0.017198	0.121058	0	0.217537	0	0	0.123733	0	0	0.0399055	0.151142	0.0675583	0.0268591	0.010649	0	0.141893	0	0.0064242	0	0	0.062769	0.0145483	0.0174862	0.123086	0	0.221182	0	0	0.125806	0	0	0.0405742	0.153675	0.0686904	0.0273091	0.0108274	0	0.144271	0
PANC32	1.12	1	0.114415	0.119415	0.1976	0.111268	0.0475614	0.4951	0.107615	0	0.0705803	0.106801	0	0.124293	0	0	0.084001	0	0	0.12203	0.110884	0.116335	0	0.103843	0	0.0378588	0	0.0157593	0	0	0.0765199	0	0.0501863	0.0759413	0	0.0883791	0	0	0.0597292	0	0	0.0867697	0.0788442	0.0827201	0	0.0738376	0	0.0269196	0
PANC244	5.07	1	0.107379	0.125456	0.19355	0.115914	0.0591792	0.513855	0.00305068	0	0.0481577	0.106483	0	0.133132	0	0	0.0585028	0	0	0.0972359	0.0529679	0.143319	0.023183	0.112126	0	0.0251922	0.19665	0	0	0	0.00212317	0	0.0335161	0.0741083	0	0.0926556	0	0	0.040716	0	0	0.0676729	0.0368638	0.0997452	0.0161346	0.0780358	0	0.0175329	0.136862
PANC209	9.61	1	0.110054	0.129068	0.175435	0.117001	0.0537045	0.492726	0.0543847	0	0.0308925	0.0677183	0	0.0233723	0	0	0.135896	0	0	0.0926468	0.0935268	0.428594	0.000885085	0.0252146	0	0	0	0.0468687	0	0	0.0392731	0	0.0223085	0.0489018	0	0.016878	0	0	0.0981353	0	0	0.0669035	0.067539	0.309503	0.000639151	0.0182083	0	0	0
PANC24	13.82	1	0.107236	0.127629	0.175473	0.114867	0.0426287	0.500982	0	0	0.0494955	0.0615594	0	0.140336	0	0	0.185267	0	0	0.111773	0.134368	0.209013	0	0.0382569	0.00804725	0.00480178	0.0570817	0	0	0	0	0	0.0350879	0.04364	0	0.0994856	0	0	0.131338	0	0	0.0792367	0.0952546	0.148172	0	0.0271207	0.00570477	0.00340403	0.0404658
PANC150	43.06	1	0.117167	0.13692	0.171507	0.109679	0.0411588	0.498668	0	0.0381912	0.246493	0.11343	0	0.099557	0	0	0.170414	0	0	0.0258498	0.0856383	0.0354246	0.0237631	0.0175317	0	0.0580467	0.0523279	0.033332	0	0	0	0.025741	0.166137	0.0764525	0	0.0671018	0	0	0.11486	0	0	0.0174229	0.0577205	0.0238763	0.0160165	0.0118164	0	0.0391237	0.0352692
PANC87	146.4	0	0.106826	0.133742	0.174244	0.112853	0.0518281	0.509069	0	0	0.0120975	0.0309307	0	0.0809234	0	0	0.148085	0	0	0.0931541	0.161493	0.186732	0	0.0884337	0.0585859	0	0.139564	0	0	0	0	0	0.00861946	0.0220382	0	0.0576581	0	0	0.105511	0	0	0.0663725	0.115064	0.133047	0	0.0630092	0.0417426	0	0.0994397
PANC80	16.94	1	0.107102	0.132639	0.173595	0.113416	0.0601955	0.498924	0.0211777	0	0.0662589	0.100623	0	0.124428	0	0	0.0940963	0	0	0.094963	0.0412624	0.107797	0.0916387	0.179432	0	0	0.078323	0	0	0	0.0161614	0	0.0505643	0.0767888	0	0.0949554	0	0	0.0718081	0	0	0.0724694	0.0314887	0.0822636	0.0699325	0.13693	0	0	0.0597709
PANC120	31.78	1	0.108304	0.126012	0.17906	0.115948	0.0486281	0.504926	0.0325485	0	0.0558355	0.0811532	0	0.00772274	0	0.0341188	0.0904302	0	0	0.0612671	0.262792	0.104515	0	0.0272565	0.0599682	0.107925	0	0.0730267	0	0.00144065	0.0241614	0	0.0414478	0.0602416	0	0.00573274	0	0.0253271	0.0671281	0	0	0.0454797	0.195076	0.0775837	0	0.020233	0.0445155	0.0801145	0
PANC190	18.22	0	0.105162	0.138724	0.181381	0.112784	0.0655725	0.50303	0	0.0112542	0.0205639	0.085679	0	0.132645	0	0	0.0762581	0	0	0.0435552	0.0706754	0.303251	0.0185896	0.189172	0	0	0	0.0483576	0	0	0	0.00712594	0.0130207	0.0542504	0	0.0839882	0	0	0.0482852	0	0	0.0275784	0.0447504	0.192013	0.0117706	0.11978	0	0	0
PANC121	15.92	0	0.107372	0.128775	0.179752	0.111692	0.0512736	0.510159	0	0.00943272	0.0360743	0.0421083	0	0.0671292	0	0	0.169681	0	0	0.123866	0.0766373	0.276931	0	0.123708	0.00092934	0.0401091	0	0.0333933	0	0	0	0.00614628	0.0235057	0.0274374	0	0.0437408	0	0	0.110563	0	0	0.0807101	0.0499362	0.180446	0	0.0806072	0.00060555	0.0261348	0
PANC131	5.92	1	0.10998	0.129789	0.175652	0.116177	0.050807	0.497548	0.0093644	0	0.102667	0.0413688	0	0.0938636	0	0.00295432	0.149779	0	0	0.083053	0.01941	0.344452	0	0.0308559	0	0.0785808	0.0316096	0	0	0.0120423	0.00626891	0	0.0687291	0.0276939	0	0.0628361	0	0.00197774	0.100268	0	0	0.055599	0.0129938	0.23059	0	0.0206562	0	0.0526052	0.0211608
PANC61	12.03	1	0.113485	0.13699	0.19099	0.122188	0.0585129	0.517825	0.043486	0	0.0394174	0.153759	0	0.104767	0	0.0249067	0.072412	0	0	0.109862	0.0606677	0.13001	0.00184126	0.0476557	0.0327011	0.0218034	0.146516	0	0	0.0101949	0.0311229	0	0.0282111	0.110045	0	0.0749821	0	0.0178257	0.0518253	0	0	0.0786282	0.0434199	0.093048	0.00131779	0.0341072	0.0234042	0.0156047	0.104862
PANC246	33.32	1	0.107479	0.134414	0.171965	0.116124	0.0306546	0.498627	0	0.00796181	0.0536349	0.120477	0	0.0362789	0	0	0.277722	0	0	0.0971631	0.162145	0.152879	0	0.0194532	0	0.0222929	0	0.0499925	0	0	0	0.00702007	0.0472908	0.106226	0	0.0319877	0	0	0.244872	0	0	0.0856704	0.142966	0.134796	0	0.0171522	0	0.019656	0
PANC275	11.74	0	0.102473	0.117454	0.191435	0.114423	0.0670596	0.493114	0.0224826	0	0.0222561	0.0895689	0	0.100589	0	0	0.0988804	0	0	0.0712047	0.0196222	0.363597	0	0.0661623	0	0.00415921	0.138554	0	0	0.00292353	0.0144169	0	0.0142716	0.0574357	0	0.0645023	0	0	0.0634066	0	0	0.0456597	0.0125826	0.233155	0	0.0424263	0	0.00266707	0.0888471
PANC296	6.35	1	0.105928	0.126495	0.17929	0.117384	0.0560236	0.514668	0.0112695	0	0.0440126	0.115765	0	0.0850583	0	0	0.143324	0	0	0.0662818	0.141219	0.17082	0.0174442	0.126933	0	0.0323052	0.0455673	0	0	0	0.00867105	0	0.0338644	0.0890727	0	0.065446	0	0	0.110277	0	0	0.0509989	0.108658	0.131433	0.013422	0.0976653	0	0.0248564	0.0350606
PANC47	6.84	1	0.108184	0.130835	0.172969	0.111921	0.0451023	0.493077	0	0.0685333	0.0768341	0.0881987	0	0.113909	0	0	0.123531	0	0	0.0867059	0.200827	0.0789386	0	0	0	0.0261658	0.136356	0	0	0	0	0.0532256	0.0596724	0.0684986	0	0.0884662	0	0	0.0959392	0	0	0.0673392	0.15597	0.0613068	0	0	0	0.0203214	0.105899
PANC6	45.63	0	0.106495	0.127731	0.17674	0.113201	0.0494479	0.481071	0	0.0100086	0.0650968	0.0690066	0	0.0904086	0	0.0114138	0.089386	0	0	0.182836	0.163998	0.157365	0.00460232	0	0	0.026484	0.129394	0	0	0	0	0.00638901	0.0415546	0.0440505	0	0.0577125	0	0.00728599	0.0570597	0	0	0.116714	0.104688	0.100454	0.0029379	0	0	0.0169061	0.0825988
PANC187	21.88	0	0.106224	0.131718	0.172998	0.113351	0.0542317	0.499073	0	0.0760953	0.0875507	0.0342367	0	0.120461	0	0	0.125824	0	0	0.0957574	0.102236	0.23975	0.0179169	0.0278116	0	0.0378685	0.0344918	0	0	0	0	0.0476916	0.0548711	0.0214574	0	0.0754971	0	0	0.0788581	0	0	0.0600145	0.064075	0.15026	0.0112292	0.0174305	0	0.0237335	0.0216172
PANC196	20.53	1	0.107142	0.1277	0.184364	0.112195	0.0522898	0.503045	0.0285488	0	0.0482452	0.0867408	0	0.110554	0	0	0.124408	0	0	0.0501959	0.0655885	0.122727	0.0175248	0.0876402	0.0514379	0	0.206389	0	0	0	0.0190826	0	0.0322481	0.0579793	0	0.0738963	0	0	0.0831571	0	0	0.033552	0.0438407	0.0820333	0.0117139	0.0585805	0.0343821	0	0.137954
PANC234	61.81	0	0.11352	0.142446	0.17465	0.110793	0.0517069	0.510067	0.00164722	0.00845769	0.0409094	0.0631042	0	0.143964	0	0	0.112811	0	0	0.0543582	0.258671	0.128421	0	0.00455512	0	0.0565668	0.126535	0	0	0	0.00132313	0.00679364	0.0328605	0.0506884	0	0.115639	0	0	0.0906156	0	0	0.0436632	0.207777	0.103154	0	0.0036589	0	0.0454372	0.101639
PANC29	20.13	1	0.106584	0.132319	0.185833	0.107795	0.0558178	0.489239	0.0253638	0	0.0289689	0.181816	0	0.244055	0	0	0.10974	0	0	0.0622979	0.0572209	0.0729442	0	0.0733045	0	0.0343338	0.109956	0	0	0	0.0169149	0	0.0193191	0.121252	0	0.162758	0	0	0.0731844	0	0	0.041546	0.0381601	0.0486459	0	0.0488862	0	0.0228969	0.0733287
PANC138	10.59	0	0.106535	0.13563	0.180313	0.104528	0.0471804	0.490323	0	0.0205056	0.0768489	0.159705	0	0.0857248	0	0	0.172111	0	0	0.121902	0.060839	0.0875968	0	0.030769	0	0.0219389	0.162059	0	0	0	0	0.0138422	0.0518762	0.107808	0	0.0578678	0	0	0.116182	0	0	0.0822887	0.0410688	0.0591315	0	0.0207703	0	0.0148097	0.109396
PANC54	10.16	1	0.108115	0.123934	0.178114	0.115925	0.0588187	0.497626	0	0.0214428	0.0530149	0.042866	0	0.128766	0	0	0.175658	0	0	0.0533451	0.0328889	0.250177	0.0122648	0.134086	0	0.00433093	0.0829898	0	0	0.00816999	0	0.0133762	0.0330711	0.0267401	0	0.0803256	0	0	0.109577	0	0	0.0332771	0.0205164	0.156062	0.00765091	0.0836438	0	0.00270167	0.0517697
PANC300	9.01	1	0.112254	0.138616	0.195102	0.113596	0.0518383	0.513336	0.0152044	0	0.0366359	0.141825	0	0.146302	0	0	0.0983377	0	0	0.119186	0.179998	0.0947491	0	0.00481884	0.0158884	0.0202995	0.119126	0	0.00762819	0	0.012031	0	0.0289895	0.112224	0	0.115767	0	0	0.0778133	0	0	0.0943103	0.14243	0.0749736	0	0.00381308	0.0125723	0.0160627	0.0942627
PANC281	12.63	0	0.109923	0.141064	0.185711	0.114547	0.0471219	0.524739	0.0239117	0	0.0294215	0.190982	0	0.0976316	0	0	0.111113	0	0	0.0960085	0.156103	0.128609	0.0444188	0.0491972	0	0	0.0567732	0.0158307	0	0	0.0179115	0	0.0220387	0.143059	0	0.0731327	0	0	0.0832311	0	0	0.0719169	0.116932	0.0963369	0.0332727	0.0368521	0	0	0.042527
PANC332	10.33	1	0.113704	0.130018	0.175636	0.104501	0.0568574	0.487803	0.0343181	0.0146847	0.0770442	0.100101	0	0.145306	0	0.0156601	0.144995	0	0	0.054343	0.0393169	0.266203	0	0	0	0.00969492	0.0983341	0	0	0	0.0220946	0.00945425	0.0496024	0.0644465	0	0.0935503	0	0.0100823	0.0933503	0	0	0.034987	0.0253129	0.171386	0	0	0	0.00624176	0.0633092
PANC259	3.06	1	0.110343	0.130252	0.181829	0.119403	0.0637053	0.495686	0	0	0.0602497	0.106383	0	0.120238	0	0	0.125486	0	0	0.11856	0.0727446	0.190079	0	0.051761	0	0.00410327	0.141749	0	0	0.00864665	0	0	0.0381619	0.0673825	0	0.0761584	0	0	0.0794822	0	0	0.0750953	0.0460761	0.120395	0	0.0327852	0	0.00259899	0.0897835
PANC195	5.1	1	0.105409	0.120737	0.18803	0.118559	0.0520363	0.494658	0.0484772	0	0.100849	0.0179325	0	0.0267112	0	0	0.172524	0	0	0.134008	0.137444	0.22762	0	0	0.0645991	0.00318584	0	0.0317304	0.000211046	0.0347075	0.0396243	0	0.0824321	0.0146576	0	0.0218332	0	0	0.141018	0	0	0.109535	0.112344	0.186052	0	0	0.052802	0.00260404	0
PANC330	7.2	1	0.104849	0.13155	0.182742	0.111789	0.0557359	0.509444	0.0264917	0	0.0377312	0.0952313	0	0.1291	0	0.0069841	0.0984509	0	0	0.0684134	0.091726	0.113675	0	0.121303	0.0133185	0.0453369	0.152238	0	0	0	0.0198133	0	0.0282194	0.0712242	0	0.0965546	0	0.00522346	0.0736322	0	0	0.0511669	0.0686026	0.0850185	0	0.0907232	0.00996104	0.0339078	0.11386
PANC255	56.94	0	0.110188	0.131117	0.183776	0.110699	0.0495241	0.494769	0.0336689	0	0.0623171	0.0576977	0	0.177263	0	0	0.118207	0	0	0.0705002	0.204679	0.0743856	0	0.0383746	0.00564276	0.0195464	0.137718	0	0	0	0.0236105	0	0.0437001	0.0404608	0	0.124306	0	0	0.082893	0	0	0.0494386	0.143532	0.0521632	0	0.0269104	0.00395701	0.013707	0.0965752
PANC73	42.6	1	0.109897	0.126825	0.216001	0.125268	0.072479	0.509997	0.0445702	0	0.0640024	0.179073	0	0.118425	0	0	0.0887311	0	0	0.0471285	0.0630684	0.184374	0.0142302	0.087198	0.0233229	0.0271892	0.0290445	0	0.00535515	0.0242864	0.0368911	0	0.0529753	0.14822	0	0.0980216	0	0	0.0734434	0	0	0.0390086	0.0522022	0.152608	0.0117784	0.0721744	0.0193046	0.0225047	0.0240404
PANC266	22.76	1	0.108086	0.13775	0.18989	0.11645	0.061986	0.500331	0.0256476	0	0.0219102	0.146686	0	0.119959	0	0	0.125891	0	0	0.0627114	0.176082	0.103002	0	0.0672682	0	0.0366072	0.114235	0	0	0	0.0189039	0	0.0161492	0.108116	0	0.0884171	0	0	0.0927897	0	0	0.0462221	0.129783	0.0759191	0	0.0495807	0	0.0269817	0.0841984
PANC114	3.98	1	0.107005	0.141253	0.203832	0.113351	0.0508627	0.507867	0.0153287	0	0.0249303	0.306847	0	0.0316887	0	0	0.0745182	0	0	0.0778002	0.147992	0.0615897	0.0133136	0.080207	0.0202624	0.0123466	0.133175	0	0	0	0.012154	0	0.019767	0.243296	0	0.0251256	0	0	0.0590846	0	0	0.0616869	0.117341	0.0488338	0.0105562	0.0635953	0.0160658	0.00978946	0.105593
PANC188	14.08	1	0.109065	0.129133	0.182756	0.108653	0.0644786	0.502557	0	0	0.0271075	0.0440605	0	0.14345	0	0	0.116684	0	0	0.100208	0.0696398	0.197166	0.00103717	0.182519	0	0	0.118128	0	0	0	0	0	0.0156162	0.0253824	0	0.0826389	0	0	0.0672196	0	0	0.0577281	0.0401182	0.113583	0.000597495	0.105146	0	0	0.0680515
PANC163	46.91	0	0.110749	0.125342	0.198445	0.11619	0.0666037	0.514275	0.010159	0	0.0311148	0.148238	0	0.134938	0	0	0.111139	0	0	0.0753765	0.117776	0.051927	0	0.124117	0.0160535	0.0598669	0.119294	0	0	0	0.00778107	0	0.0238318	0.11354	0	0.103353	0	0	0.0851249	0	0	0.0577332	0.0902086	0.0397725	0	0.0950652	0.0122959	0.0458539	0.0913707
PANC94	40.36	1	0.107131	0.135092	0.169985	0.111298	0.0490873	0.495125	0.00105825	0	0.0848486	0.0690129	0	0.0907449	0	0	0.172764	0	0	0.0507232	0.172243	0.233545	0	0.0114875	0	0.0220299	0.0915427	0	0	0	0.000777015	0	0.0622995	0.0506723	0	0.0666288	0	0	0.126851	0	0	0.0372432	0.126468	0.171479	0	0.00843465	0	0.0161753	0.0672146
PANC203	28.98	0	0.109919	0.134805	0.186982	0.115578	0.0543179	0.508657	0.0244258	0.000372312	0.0164138	0.11193	0	0.323254	0	0	0.0982355	0	0	0.0210137	0.0798775	0.161172	0.0183037	0.123008	0.00583467	0	0.00625858	0.00604915	0	0.00385213	0.0184641	0.000281441	0.0124076	0.0846105	0	0.244356	0	0	0.0742588	0	0	0.0158848	0.0603815	0.121834	0.0138362	0.0929849	0.00441058	0	0.00473102
PANC57	92.3	1	0.103882	0.121937	0.168804	0.120422	0.0365831	0.48682	0	0	0.0978746	0.044962	0	0.164368	0	0	0.154496	0	0	0.0986602	0.12193	0.140136	0.00680243	0	0	0.00273068	0	0.139497	0.000156231	0.0283871	0	0	0.0647308	0.0297363	0	0.108707	0	0	0.102178	0	0	0.0652504	0.0806404	0.0926808	0.00449888	0	0	0.00180598	0
PANC297	75.56	0	0.0950436	0.14834	0.183346	0.124296	0.0731167	0.522834	0.0104391	0	0.0164212	0.0908294	0	0.168913	0	0.00592558	0.0738641	0	0	0.0620616	0.168452	0.0296778	0.0368308	0.208941	0.0193927	0.00106853	0.107183	0	0	0	0.00892569	0	0.0140406	0.0776616	0	0.144425	0	0.00506653	0.0631558	0	0	0.0530644	0.144031	0.0253753	0.0314913	0.178651	0.0165813	0.000913618	0.0916442
PANC198	7.11	1	0.104687	0.138707	0.190443	0.118154	0.0766026	0.506701	0.00879393	0.00139611	0.0520018	0.0641307	0	0.156003	0	0	0.0844149	0	0	0.060593	0.20312	0.00173608	0.00463253	0.171873	0	0.0500753	0.109581	0.031648	0	0	0.00709299	0.00112607	0.0419436	0.0517264	0	0.125829	0	0	0.0680873	0	0	0.048873	0.163832	0.00140028	0.0037365	0.138629	0	0.0403897	0.088386
PANC137	11.25	1	0.105818	0.13607	0.17692	0.111189	0.0552918	0.500958	0	0	0.0570291	0.121906	0	0.0643881	0	0	0.153621	0	0	0.0997102	0.0667378	0.202544	0	0.0778484	0.0181173	0.0088545	0.129244	0	0	0	0	0	0.0359632	0.076875	0	0.0406038	0	0	0.0968752	0	0	0.0628783	0.0420855	0.127726	0	0.049092	0.0114249	0.00558374	0.0815023
PANC292	112.27	0	0.106209	0.147451	0.205926	0.111941	0.0661241	0.513365	0.00958731	0	0.0248955	0.157683	0	0.183178	0	0	0.064454	0	0	0.0282128	0.0778506	0.0365398	0	0.286297	0	0.0392668	0.092036	0	0	0	0.00713236	0	0.0185207	0.117306	0	0.136273	0	0	0.0479498	0	0	0.0209886	0.057916	0.0271833	0	0.212987	0	0.029212	0.0684691
PANC86	17.99	1	0.10739	0.137299	0.18337	0.114178	0.0542271	0.497203	0.0213427	0	0.0468392	0.195704	0	0.13292	0	0.00459264	0.069014	0	0	0.0917952	0.0970404	0.0887185	0	0.021207	0.0211603	0.0409481	0.168644	0	0	7.4e-05	0.0158852	0	0.0348621	0.145662	0	0.0989314	0	0.00341827	0.0513667	0	0	0.0683226	0.0722266	0.0660327	0	0.0157842	0.0157495	0.0304774	0.125521
PANC175	33.62	1	0.119996	0.136691	0.19179	0.11543	0.0550658	0.517351	0.0406839	0	0.102456	0.15161	0	0.0702094	0	0.00559981	0.106018	0	0	0.0902709	0.0152746	0.086859	0.0873894	0	0.0349434	0	0.202466	0	0	0.00621854	0.0288211	0	0.0725819	0.107403	0	0.0497375	0	0.003967	0.0751053	0	0	0.0639494	0.0108208	0.0615324	0.0619081	0	0.0247545	0	0.143431
PANC309	20.46	1	0.109592	0.140903	0.191265	0.116289	0.0639371	0.511857	0.00312631	0.00509338	0.0393358	0.192303	0	0.0586889	0	0	0.10523	0	0	0.104503	0.113511	0.124594	0	0.11863	0.0151138	0.0074426	0.112428	0	0	0	0.00247764	0.00403656	0.0311741	0.152402	0	0.0465116	0	0	0.0833958	0	0	0.0828198	0.0899589	0.098742	0	0.0940151	0.0119778	0.00589834	0.0891005
PANC290	35.23	1	0.106415	0.129355	0.169921	0.115833	0.0451965	0.506976	0	0	0.0637509	0.0415229	0	0.115177	0	0	0.16014	0	0	0.104726	0.0712089	0.19587	0	0.11074	0.0186831	0.0868748	0	0.0313065	0	0	0	0	0.0429211	0.0279558	0	0.0775441	0	0	0.107816	0	0	0.070508	0.0479423	0.131872	0	0.0745573	0.0125786	0.0584896	0
PANC20	12.1	1	0.104796	0.139593	0.187122	0.116259	0.0738771	0.515961	0.0138422	0	0.0212728	0.110554	0	0.166345	0	0	0.0143782	0	0	0.0701378	0.132355	0.112418	0.00195087	0.13031	0.0218152	0.0103031	0.187412	0	0.00690486	0	0.0091943	0	0.0141299	0.0734327	0	0.11049	0	0	0.00955036	0	0	0.0465872	0.0879136	0.074671	0.00129582	0.0865552	0.0144902	0.00684353	0.124483
PANC301	85.16	0	0.105954	0.14201	0.178656	0.11167	0.0528941	0.494848	0.035557	0	0.0485524	0.151254	0	0.0019442	0	0	0.139793	0	0	0.0560981	0.0643059	0.27936	0	0.0483575	0	0.0520764	0.122702	0	0	0	0.0249481	0	0.0340662	0.106125	0	0.00136412	0	0	0.0980836	0	0	0.0393605	0.0451194	0.196009	0	0.0339294	0	0.0365387	0.0860921
PANC170	40.76	0	0.108144	0.13209	0.180091	0.112595	0.0577436	0.49701	0.0306015	0	0.0406594	0.0331602	0	0.131515	0	0	0.164083	0	0	0.0811825	0.1336	0.172843	0	0.118177	0	0.0413052	0.0528731	0	0	0	0.0202	0	0.0268391	0.0218889	0	0.0868124	0	0	0.108311	0	0	0.0535883	0.0881889	0.114093	0	0.0780082	0	0.0272654	0.0349014
PANC156	11.18	1	0.104292	0.131143	0.180443	0.118337	0.055253	0.496574	0.0374904	0	0.0321206	0.124645	0	0.205537	0	0.0138557	0.0993831	0	0	0.0392589	0.000474234	0.309355	0.00833373	0	0	0.00651707	0.0544736	0	0	0.0685547	0.0272573	0	0.0233532	0.090623	0	0.149436	0	0.0100738	0.0722563	0	0	0.0285431	0.000344791	0.224916	0.00605902	0	0	0.00473823	0.0396049
PANC256	55.72	0	0.111237	0.143915	0.185213	0.115943	0.0518974	0.497757	0.0308618	0	0.095791	0.0900142	0	0.0871942	0	0	0.139828	0	0	0.0564727	0.133823	0.210523	0	0	0	0.0526857	0.102806	0	0	0	0.025028	0	0.0776836	0.0729989	0	0.0707119	0	0	0.113397	0	0	0.0457976	0.108526	0.170728	0	0	0	0.0427265	0.0833729
PANC115	31.97	0	0.110044	0.139363	0.199113	0.111655	0.0462378	0.50837	0.015652	0	0.0403261	0.16143	0	0.188029	0	0	0.0806874	0	0	0.0792853	0.0787887	0.104925	0.0844282	0	0	0	0.166448	0	0	0	0.0117131	0	0.0301778	0.120805	0	0.14071	0	0	0.0603819	0	0	0.0593326	0.058961	0.07852	0.0631813	0	0	0	0.124561
PANC92	13.82	1	0.107024	0.126716	0.197649	0.119675	0.0627841	0.510967	0.0235638	0	0.0991677	0.093029	0	0.0698366	0	0.0443724	0.038807	0	0	0.0593704	0.0367127	0.348981	0.0046308	0.0702281	0	0.0262027	0.0646733	0.0204246	0	0	0.0161439	0	0.0679412	0.0637355	0	0.0478461	0	0.0304002	0.0265873	0	0	0.0406755	0.0251524	0.239092	0.00317263	0.0481143	0	0.0179519	0.0443086
PANC265	19.77	0	0.107175	0.147675	0.172542	0.124442	0.0530942	0.51004	0.0041113	0	0.0781629	0.150223	0	0.0648198	0	0	0.16718	0	0	0.0720722	0.14551	0.120458	0.0169116	0.0921722	0.00930959	0.02651	0	0.0460258	0.00653255	0	0.00299626	0	0.056964	0.109481	0	0.0472397	0	0	0.121839	0	0	0.0525251	0.106046	0.087788	0.0123249	0.0671737	0.0067847	0.0193201	0
PANC161	49.7	0	0.109911	0.135851	0.19562	0.120968	0.0583306	0.513933	0.0061943	0	0.0302021	0.0457957	0	0.127033	0	0	0.115317	0	0	0.0526707	0.05733	0.103624	0.00261664	0.118269	0.017034	0.0164757	0.2977	0	0	0.00973723	0.00449883	0	0.0219353	0.0332607	0	0.0922624	0	0	0.0837533	0	0	0.0382539	0.0416379	0.0752606	0.00190043	0.0858969	0.0123715	0.0119661	0.216215
PANC178	11.78	1	0.105951	0.125401	0.187635	0.118266	0.0675279	0.49778	0.0160196	0	0.105843	0.092471	0	0.223171	0	0	0.0680815	0	0.0275746	0.0337345	0.110033	0.133402	0.00089844	0.0971729	0.00522431	0.0117899	0.0446229	0	0.0203032	0.0096594	0.0105115	0	0.0694502	0.0606761	0	0.146437	0	0	0.0446726	0	0.0180934	0.0221354	0.0721994	0.0875332	0.000589524	0.0637613	0.003428	0.00773608	0.0292799
PANC173	24.57	0	0.114296	0.132601	0.181033	0.105972	0.0555739	0.482427	0	0	0.112608	0.143983	0	0.149798	0	0	0.0825052	0	0	0.128885	0.133806	0.0729322	0	0.0398571	0	0.027846	0.10778	0	0	0	0	0	0.072476	0.0926695	0	0.0964124	0	0	0.0531015	0	0	0.082952	0.0861193	0.0469402	0	0.0256526	0	0.0179221	0.0693685
PANC222	67.07	1	0.104374	0.13265	0.182659	0.118715	0.0464096	0.504599	0	0.00373684	0.0797622	0.0970771	0	0.0791625	0	0	0.104886	0	0	0.115957	0.144717	0.266349	0.00431096	0	0	0.0135271	0.090514	0	0	0	0	0.00314899	0.0672147	0.0818058	0	0.0667094	0	0	0.0883861	0	0	0.0977159	0.121951	0.22445	0.0036328	0	0	0.0113991	0.0762751
PANC270	24.87	0	0.112331	0.151176	0.186186	0.125339	0.0492112	0.54275	0	0.0467296	0.021066	0.132114	0	0.0557487	0	0.00830423	0.130069	0	0	0.0739511	0.0602679	0.121795	0.0606438	0.108122	0	0.103784	0	0.0774051	0	0	0	0.0377664	0.0170253	0.106773	0	0.0450556	0	0.0067114	0.10512	0	0	0.0597666	0.0487079	0.0984335	0.0490117	0.0873835	0	0.0838775	0
PANC101	23.55	1	0.113389	0.133224	0.178615	0.11227	0.0423651	0.51155	0.0153322	0	0.0505098	0.089388	0	0.173274	0	0	0.100564	0	0	0.107473	0.0315591	0.13695	0.0215346	0.0408175	0	0	0.227907	0	0.00468988	0	0.0111562	0	0.0367527	0.065042	0	0.126081	0	0	0.0731743	0	0	0.0782016	0.0229636	0.0996498	0.0156694	0.0297003	0	0	0.165833
PANC220	13.29	1	0.108786	0.132695	0.182045	0.115835	0.0698918	0.496438	0	0	0.0586251	0.0761971	0	0.0737423	0	0	0.113417	0	0	0.0781975	0.0566184	0.217519	0.0265958	0.194258	0	0	0.10483	0	0	0	0	0	0.0359805	0.0467652	0	0.0452586	0	0	0.0696085	0	0	0.0479929	0.0347489	0.1335	0.0163229	0.119224	0	0	0.064338
PANC240	21.88	1	0.111281	0.148817	0.180109	0.116944	0.0497006	0.505727	0	0.0278952	0.0250071	0.192794	0	0.144584	0	0	0.102873	0	0	0.0579462	0.065741	0.100512	0.0617125	0.0592967	0.0331131	0	0.118489	0	0.0100357	0	0	0.0237098	0.021255	0.163867	0	0.122891	0	0	0.0874378	0	0	0.0492519	0.0558772	0.0854315	0.0524531	0.0503998	0.0281448	0	0.100711
PANC204	8.75	1	0.11068	0.118711	0.197835	0.118352	0.0531846	0.502266	0	0.0473376	0.0799741	0.161202	0	0.109633	0.0171673	0.00389265	0.062281	0	0	0.0282286	0.0669553	0.152607	0	0.0180974	0.11963	0.0157932	0	0.0810112	0.00431726	0.0318713	0	0.0357878	0.0604613	0.12187	0	0.082884	0.0129786	0.00294288	0.0470851	0	0	0.0213411	0.0506189	0.115373	0	0.0136818	0.0904419	0.0119399	0
PANC323	43.42	1	0.108373	0.139389	0.175656	0.123029	0.0645507	0.525457	0.015446	0	0.0105785	0.0864246	0	0.176406	0	0	0.117614	0	0	0.047908	0.176792	0.214674	0.005269	0.0615461	0	0.0172973	0.0600909	0	0.00995204	0	0.0112973	0	0.00773716	0.0632115	0	0.129025	0	0	0.0860239	0	0	0.0350402	0.129307	0.157014	0.00385378	0.0450152	0	0.0126513	0.0439509
PANC229	18.49	1	0.11212	0.155868	0.19058	0.118007	0.0536977	0.528421	0.0168207	0.0100233	0.0339144	0.119222	0	0.234886	0	0	0.110589	0	0	0.0310246	0	0.109832	0.143128	0.102363	0.0198688	0	0.0629505	0	0.00263312	0.0027451	0.0127921	0.00762265	0.0257917	0.0906674	0	0.17863	0	0	0.0841027	0	0	0.023594	0	0.0835263	0.108848	0.0778465	0.0151101	0	0.0478735
PANC83	3.88	1	0.107115	0.130669	0.172836	0.115076	0.0567495	0.504734	0.0353521	0	0.0566785	0.11208	0	0.179699	0.00870568	0.00942338	0.0853144	0	0	0.0552007	0.0556721	0.243483	0	0.026684	0	0.0373333	0.0780978	0	0.00196703	0.0143096	0.0235356	0	0.0377337	0.0746173	0	0.119634	0.0057958	0.00627361	0.0567981	0	0	0.0367498	0.0370637	0.162099	0	0.0177648	0	0.0248546	0.0519936
PANC245	24.05	1	0.108178	0.130885	0.19163	0.109186	0.0441027	0.506394	0.0475548	0	0.0229735	0.214724	0	0.211719	0	0	0.0903344	0	0	0.0768837	0.0933903	0.0811635	0	0.0373023	0.0125812	0.0121734	0.0992007	0	0	0	0.034147	0	0.0164963	0.154183	0	0.152026	0	0	0.064865	0	0	0.0552067	0.0670594	0.0582799	0	0.0267851	0.00903397	0.00874117	0.0712315
PANC58	37.4	1	0.113148	0.141901	0.173115	0.109672	0.0362826	0.502193	0.00970801	0	0.115441	0.156987	0	0.0732529	0	0	0.204094	0	0	0.142039	0.0931305	0.0664779	0.00169507	0.0503964	0.0276157	0.00965668	0.0495047	0	0	0	0.00797938	0	0.0948858	0.129034	0	0.0602094	0	0	0.167753	0	0	0.116748	0.0765476	0.0546407	0.00139324	0.0414227	0.0226984	0.0079372	0.0406899
PANC293	9.61	1	0.108654	0.123458	0.171577	0.103144	0.0377336	0.480317	0.0216269	0	0.0835	0.129052	0	0.0103582	0	0	0.247351	0	0	0.116507	0.119702	0.153738	0	0.0229232	0	0.0220642	0	0.0731778	0	0	0.0142904	0	0.0551742	0.0852737	0	0.00684436	0	0	0.163441	0	0	0.0769841	0.0790951	0.101585	0	0.0151469	0	0.0145793	0
PANC90	19.54	1	0.101174	0.147675	0.195055	0.112881	0.0533276	0.508082	0	0	0.0146547	0.226874	0	0.0668558	0	0	0.118135	0	0	0.0821739	0.199941	0.0768955	0.0448927	0.00985832	0.0261531	0	0.133566	0	0	0	0	0	0.0116849	0.180898	0	0.0533075	0	0	0.0941949	0	0	0.0655214	0.159423	0.0613127	0.0357952	0.00786054	0.0208532	0	0.106499
PANC171	6.64	0	0.103268	0.144524	0.212389	0.12599	0.0618452	0.527958	0.00493292	0.00231175	0.0109536	0.138636	0	0.148516	0	0	0.101845	0	0	0.0672709	0.0344986	0.234123	0.0394822	0.068106	0.00377679	0	0.145546	0	0	0	0.00442017	0.00207146	0.009815	0.124226	0	0.133079	0	0	0.0912586	0	0	0.0602784	0.0309126	0.209787	0.0353782	0.0610266	0.00338421	0	0.130418
PANC60	44.31	1	0.106546	0.129199	0.191914	0.110983	0.0438158	0.516009	0.0202716	0	0.0532759	0.139081	0	0.0660526	0	0	0.143877	0	0	0.113121	0.00648929	0.213603	0.0195313	0.0951107	0.0482123	0.0239614	0.0559477	0.00146581	0	0	0.0137747	0	0.0362014	0.0945065	0	0.0448833	0	0	0.0977655	0	0	0.0768663	0.00440952	0.145145	0.0132717	0.0646284	0.0327606	0.016282	0.0380169
PANC294	37.01	1	0.101093	0.145716	0.180863	0.114347	0.06145	0.517986	0.0140626	0	0.00772539	0.0671126	0	0.132294	0	0	0.10843	0	0	0.0391883	0.168252	0.279151	0.0123213	0.0576733	0.0333072	0.00102144	0.0794604	0	0	0	0.00999686	0	0.00549186	0.0477093	0	0.0940461	0	0	0.0770812	0	0	0.0278584	0.119608	0.198444	0.008759	0.0409991	0.0236776	0.000726129	0.0564871
PANC89	19.8	1	0.107166	0.135989	0.174436	0.113356	0.0422123	0.508387	0.00449032	0	0.080677	0.1145	0	0.199859	0	0	0.0874123	0	0	0.0353412	0.181791	0.141111	0.000289263	0.00188543	0	0.0237553	0.128888	0	0	0	0.00350128	0	0.062907	0.0892805	0	0.155838	0	0	0.0681588	0	0	0.0275569	0.14175	0.11003	0.000225549	0.00147015	0	0.0185229	0.100499
PANC117	66.32	0	0.108211	0.13602	0.171017	0.113418	0.0476211	0.498916	0	0.0592058	0.0786426	0.0982558	0	0.0532222	0	0	0.163023	0	0	0.0970939	0.0482156	0.26761	0.00941895	0.032877	0	0.0450133	0.0474218	0	0	0	0	0.0424474	0.0563826	0.0704441	0	0.0381575	0	0	0.116879	0	0	0.0696112	0.034568	0.191862	0.00675288	0.0235711	0	0.0322721	0.0339989
PANC269	17.01	0	0.107697	0.134755	0.172779	0.118179	0.0541233	0.517958	0.0188487	0	0.0173623	0.11106	0	0.139582	0	0.0190793	0.0893586	0	0	0.104317	0.133505	0.112192	0	0.0689037	0.0290425	0.067849	0.0815958	0	0.00730433	0	0.0125543	0	0.0115643	0.0739722	0	0.0929692	0	0.0127079	0.0595179	0	0	0.0694807	0.088922	0.0747265	0	0.0458938	0.0193439	0.0451913	0.0543474
PANC228	53.45	1	0.110246	0.138704	0.184779	0.125829	0.0714891	0.525229	0.00560379	0.00558419	0.0265799	0.0788953	0	0.0632179	0	0	0.0746598	0	0	0.0318831	0.148531	0.324173	0.00850181	0.148987	0.0016312	0	0.0814747	0	0.00027709	0	0.00428945	0.00427445	0.0203457	0.0603908	0	0.0483905	0	0	0.0571487	0	0	0.0244051	0.113694	0.24814	0.00650776	0.114043	0.00124861	0	0.0623652
PANC227	105.69	0	0.106856	0.134526	0.180911	0.115907	0.0529107	0.510901	0.0524694	0	0.0218403	0.15381	0	0.160775	0	0.0100603	0.11186	0	0	0.0632152	0.0874071	0.0675932	0.00426233	0.0812795	0.0706226	0.0232417	0.083826	0	0.00773807	0	0.0377354	0	0.0157073	0.110618	0	0.115627	0	0.00723525	0.0804482	0	0	0.0454636	0.0628621	0.0486122	0.00306541	0.0584552	0.0507909	0.0167151	0.0602867
PANC298	15.13	1	0.108143	0.131581	0.187062	0.114893	0.0639155	0.506412	0.024131	0	0.0317082	0.0979502	0	0.20671	0	0.0249108	0.0674466	0	0	0.0302201	0.0947372	0.126483	0	0.0672886	0.0048256	0.0187817	0.204807	0	0	0	0.0147427	0	0.0193719	0.0598419	0	0.126288	0	0.015219	0.041206	0	0	0.0184627	0.057879	0.077274	0	0.0411095	0.00294817	0.0114745	0.125125
PANC39	9.8	1	0.110616	0.151196	0.171676	0.113517	0.0527009	0.524459	0	0	0.0796543	0.0859198	0	0.0888091	0	0	0.132383	0	0	0.0873832	0.243249	0.156185	0	0.0306176	0.0217544	0.0534183	0.0206258	0	0	0	0	0	0.060321	0.0650658	0	0.0672538	0	0	0.100252	0	0	0.066174	0.184209	0.118277	0	0.0231862	0.0164743	0.0404529	0.0156196
PANC100	8.16	1	0.102345	0.131291	0.17619	0.127374	0.0500846	0.502558	0	0.00586256	0.0562233	0.111335	0	0.0622418	0	0	0.16776	0	0	0.100358	0.133788	0.154221	0	0.0874214	0.00395872	0.084724	0.0228845	0.00347321	0	0.00574813	0	0.00424037	0.0406662	0.080528	0	0.0450193	0	0	0.12134	0	0	0.0725887	0.0967685	0.111548	0	0.0632316	0.00286333	0.0612806	0.0165523
PANC142	54.11	0	0.104703	0.132987	0.179	0.114954	0.056449	0.501934	0	0	0.0702498	0.034578	0	0.0964536	0	0	0.141444	0	0	0.0637719	0.156026	0.172218	0	0.142695	0.00470937	0.0355764	0.0766193	0	0.00565964	0	0	0	0.047179	0.0232222	0	0.0647772	0	0	0.0949921	0	0	0.0428285	0.104785	0.11566	0	0.0958324	0.00316276	0.0238927	0.0514566
PANC111	22.47	1	0.108361	0.132865	0.170978	0.113399	0.0388455	0.496186	0.0398112	0	0.0676616	0.1265	0	0.263239	0	0	0.0978441	0	0	0.0939564	0.18495	0.0602523	0	0	0	0.0357135	0	0.0300712	0	0	0.0317662	0	0.0539885	0.100937	0	0.210044	0	0	0.0780717	0	0	0.0749697	0.147575	0.0480765	0	0	0	0.0284965	0
PANC192	27.66	0	0.11626	0.139772	0.187779	0.115736	0.0438001	0.505888	0.0441691	0.0074543	0.0918782	0.100805	0	0.0674977	0	0.00613221	0.138359	0	0	0.132016	0.0610507	0.158381	0	0.0993085	0	0.0612276	0.031721	0	0	0	0.0404988	0.00683487	0.0842434	0.0924282	0	0.0618888	0	0.00562264	0.126862	0	0	0.121046	0.0559776	0.14522	0	0.0910563	0	0.0561398	0.0290851
PANC166	21.91	1	0.11748	0.147036	0.193095	0.118642	0.0663307	0.514101	0.00578859	0.0815552	0.0317513	0.130002	0	0.116716	0	0	0.119982	0	0	0.0895024	0.0690498	0.171537	0.0069242	0.0963934	0	0.0110605	0.0697369	0	0	0	0.0051091	0.0719818	0.0280242	0.114742	0	0.103015	0	0	0.105898	0	0	0.0789961	0.0609444	0.151401	0.0061114	0.0850782	0	0.0097622	0.0615508
PANC224	101.05	0	0.109324	0.138496	0.16983	0.106758	0.0641783	0.492341	0.00647089	0	0.0905647	0.0494516	0	0.148007	0	0.00934349	0.108714	0	0	0.0608964	0.0794597	0.160452	0	0.123807	0	0.0148894	0.147942	0	0	0	0.00386869	0	0.0541451	0.0295652	0	0.0884878	0	0.00558611	0.064996	0	0	0.0364075	0.0475058	0.0959281	0	0.0740195	0	0.00890177	0.088449
PANC231	15.82	1	0.107561	0.132321	0.174819	0.114677	0.0494279	0.496602	0	0.0116016	0.0517747	0.0882276	0	0.0278268	0	0.000106442	0.156816	0	0	0.107016	0.168901	0.278846	0	0.0486744	0	0.0172277	0.0429815	0	0	0	0	0.00846439	0.037774	0.0643695	0	0.020302	0	7.77e-05	0.114411	0	0	0.0780771	0.123228	0.203442	0	0.0355121	0	0.0125691	0.0313587
PANC8	9.01	1	0.102466	0.129103	0.198494	0.114142	0.0534915	0.513863	0.017398	0	0.0338062	0.123345	0	0.134564	0	0.00836297	0.0534001	0	0	0.0513464	0.151008	0.159889	0	0.0310269	0.0386279	0.0100712	0.18075	0	0.00640424	0	0.0127846	0	0.0248419	0.090638	0	0.0988821	0	0.00614538	0.0392402	0	0	0.037731	0.110965	0.117491	0	0.0227995	0.028385	0.00740063	0.132821
PANC185	4.31	1	0.107045	0.138383	0.176808	0.110679	0.0494554	0.497901	0	0.0130396	0.0514995	0.114869	0	0.11896	0	0	0.15649	0	0	0.149202	0.078311	0.150915	0	0.0142325	0	0.0136666	0.138815	0	0	0	0	0.00973311	0.0384405	0.085741	0	0.0887945	0	0	0.116808	0	0	0.111368	0.0584533	0.112647	0	0.0106235	0	0.0102011	0.103615
PANC264	20.46	0	0.109154	0.138116	0.170425	0.106608	0.0427498	0.49606	0.00115211	0	0.0922658	0.165414	0	0.0428443	0	0	0.167807	0	0	0.103379	0.146336	0.119108	0	0.048666	0	0.0527521	0.0602749	0	0	0	0.000798277	0	0.0639292	0.114612	0	0.029686	0	0	0.116271	0	0	0.0716297	0.101394	0.0825277	0	0.0337198	0	0.036551	0.0417633
PANC232	70.07	1	0.108392	0.128275	0.191515	0.113117	0.058336	0.51013	0.0855215	0	0.0243392	0.0696934	0	0.0934955	0	0	0.147959	0	0	0.148879	0.0506892	0.183291	0	0.0879199	0	0.0518359	0.0563761	0	0	0	0.0555172	0	0.0158001	0.0452422	0	0.0606937	0	0	0.0960491	0	0	0.0966464	0.0329055	0.118986	0	0.0570742	0	0.0336499	0.0365972
PANC9	11.05	0	0.11251	0.142222	0.169264	0.114148	0.050328	0.491499	0	0.0421022	0.105849	0.143928	0	0.107999	0	0	0.164918	0	0	0.0844298	0.186423	0.0682905	0.0065569	0	0.0462626	0.000827278	0.0424134	0	0	0	0	0.0316151	0.0794831	0.108078	0	0.0810981	0	0	0.12384	0	0	0.0633996	0.139988	0.0512803	0.00492367	0	0.0347392	0.000621215	0.0318488
PANC335	8.36	1	0.103848	0.132038	0.174149	0.109701	0.0618072	0.497727	0.0227546	0	0.0213839	0.0466473	0	0.16751	0	0	0.130674	0	0	0.0723408	0.0366476	0.101987	0	0.0861797	0.0179266	0.0378136	0.257917	0	0.000218064	0	0.0142251	0	0.0133682	0.0291617	0	0.104719	0	0	0.0816909	0	0	0.045224	0.0229103	0.0637574	0	0.0538754	0.0112068	0.0236393	0.161237
PANC319	5	1	0.107195	0.133244	0.178361	0.111903	0.0586381	0.50444	0.00662303	0	0.0752314	0.0285993	0	0.0195432	0	0	0.152626	0	0	0.0574174	0.0291092	0.392081	0.00678512	0.0972216	0	0.0318602	0.102902	0	0	0	0.00439685	0	0.0499441	0.0189863	0	0.0129742	0	0	0.101325	0	0	0.0381178	0.0193248	0.260292	0.00450446	0.0645428	0	0.0211511	0.068314
PANC154	43.22	0	0.1099	0.12848	0.198194	0.120421	0.0424134	0.50897	0.0283809	0	0.0541941	0.230048	0	0.0630945	0	0.0236997	0.111268	0	0	0.101578	0.148591	0.113378	0.0564499	0	0	0.017936	0.0458214	0	0	0.00556034	0.0214303	0	0.0409217	0.173709	0	0.0476424	0	0.0178956	0.084018	0	0	0.0767008	0.112201	0.085611	0.0426251	0	0	0.0135434	0.0345995
PANC98	10.43	0	0.109093	0.128657	0.172652	0.103478	0.0482822	0.49452	0	0	0.0486843	0.0433623	0	0.231346	0	0	0.105885	0	0	0.0783535	0.103293	0.20306	0	0.142962	0.0170584	0.00795047	0.0180438	0	0	0	0	0	0.0277682	0.0247327	0	0.131954	0	0	0.060394	0	0	0.0446907	0.0589154	0.11582	0	0.0815418	0.00972964	0.00453473	0.0102917
PANC12	24.08	1	0.101361	0.142072	0.183071	0.120976	0.0509518	0.512393	0	0	0.0339264	0.144253	0	0.102419	0	0	0.121022	0	0	0.0939454	0.277106	0.103386	0.0398357	0	0	0.0331584	0.0352789	0.0156694	0	0	0	0	0.0263313	0.111959	0	0.0794901	0	0	0.0939286	0	0	0.0729139	0.215071	0.080241	0.0309177	0	0	0.0257352	0.027381
PANC126	2.86	0	0.111126	0.123149	0.181656	0.106931	0.0549846	0.495042	0	0.0346061	0.0413699	0.058379	0	0.115218	0	0	0.169886	0	0	0.104927	0.0931442	0.124161	0	0.0775428	0	0.0286033	0.152162	0	0	0	0	0.0207039	0.0247505	0.0349266	0	0.068932	0	0	0.101638	0	0	0.0627752	0.0557256	0.0742821	0	0.0463917	0	0.0171126	0.0910345
PANC78	12.11	1	0.121855	0.141412	0.201597	0.114627	0.0503477	0.512259	0.0050797	0.0315504	0.128982	0.220719	0	0.103313	0	0	0.119392	0	0	0.0816024	0.0332524	0.145864	0.0808066	0.0418545	0	0	0	0.00758331	0	0	0.00374313	0.0232489	0.0950446	0.162643	0	0.0761295	0	0	0.0879775	0	0	0.0601312	0.024503	0.107484	0.0595447	0.0308418	0	0	0
PANC251	42.34	0	0.113712	0.148349	0.186951	0.112582	0.0493631	0.521792	0.0279097	0.0167493	0.0432626	0.1269	0	0.240589	0	0.0091934	0.0993309	0	0	0.0581124	0.0328132	0.10238	0.0317411	0.0416206	0.0273124	0.0312745	0.11081	0	0	0	0.020066	0.0120421	0.0311041	0.0912363	0	0.172974	0	0.0066097	0.071415	0	0	0.0417805	0.0235914	0.0736074	0.0228206	0.0299236	0.0196366	0.0224852	0.0796684
PANC181	30.07	1	0.106634	0.141423	0.179372	0.117445	0.0535263	0.509522	0	0.0253769	0.00127358	0.114263	0	0.127378	0	0	0.139716	0	0	0.126482	0.157002	0.0978571	0	0.124577	0	0.0667774	0	0.0192987	0	0	0	0.0193909	0.000973165	0.0873099	0	0.0973312	0	0	0.106759	0	0	0.0966465	0.119967	0.074774	0	0.095191	0	0.0510256	0
PANC141	30.46	1	0.110357	0.129358	0.194692	0.116152	0.0422145	0.519545	0.041431	0	0.0538802	0.103076	0	0.0915239	0	0	0.115993	0.00768716	0	0.10118	0.0533901	0.229342	0.0019978	0.126849	0	0.0297772	0.0351215	0.00711208	0	0.00163876	0.0330342	0	0.0429603	0.0821854	0	0.0729746	0	0	0.0924847	0.00612919	0	0.0806735	0.0425694	0.182861	0.0015929	0.101141	0	0.0237422	0.0280034
PANC291	3.26	0	0.112824	0.129074	0.186986	0.109352	0.051698	0.498729	0.00550151	0.00757693	0.0564045	0.0825904	0	0.148409	0	0	0.153508	0	0	0.0642099	0.0270066	0.279093	0.0158121	0.113291	0	0	0	0.0465971	0	0	0.00374476	0.00515745	0.0383933	0.0562175	0	0.101019	0	0	0.10449	0	0	0.0437063	0.0183828	0.189973	0.010763	0.0771145	0	0	0
PANC81	20.2	1	0.111009	0.124638	0.196755	0.112876	0.0541304	0.496268	0.0288555	0	0.0584588	0.139659	0	0.0954877	0	0	0.166034	0	0	0.055688	0.0478263	0.12162	0	0.0701794	0	0.0133615	0.202829	0	0	0	0.0189188	0	0.0383278	0.0915657	0	0.0626054	0	0	0.108858	0	0	0.0365112	0.0313567	0.0797388	0	0.0460122	0	0.00876031	0.132983
PANC321	18.52	1	0.106658	0.150202	0.182458	0.11479	0.0587304	0.511875	0	0	0.0307352	0.103771	0	0.119602	0	0	0.0968134	0	0	0.0309859	0.263898	0.214002	0	0	0	0.0601567	0.0774237	0	0.00261134	0	0	0	0.022625	0.0763886	0	0.0880424	0	0	0.0712668	0	0	0.0228095	0.194262	0.157532	0	0	0	0.0442829	0.0569935
PANC253	41.88	1	0.108405	0.131514	0.190396	0.114184	0.0427828	0.520303	0.00347505	0	0.0272084	0.0708288	0	0.144758	0	0	0.120336	0	0	0.053828	0.0991927	0.211746	0	0.0593203	0	0.140896	0.068412	0	0	0	0.00278036	0	0.0217692	0.0566695	0	0.11582	0	0	0.0962794	0	0	0.0430673	0.0793632	0.169416	0	0.0474616	0	0.112729	0.0547358
PANC17	84.64	1	0.110359	0.140816	0.177911	0.114459	0.0491674	0.501506	0	0.0222622	0.088559	0.0720261	0	0.131838	0	0.023391	0.152281	0	0	0.0980262	0.180957	0.133121	0.0152543	0.0153912	0	0	0	0.0668942	0	0	0	0.0191155	0.0760415	0.0618455	0	0.113203	0	0.0200848	0.130756	0	0	0.0841706	0.155379	0.114305	0.0130981	0.0132157	0	0	0
PANC147	11.78	1	0.110879	0.137248	0.205631	0.116077	0.0623725	0.517635	0.00044998	0.00155221	0.0385865	0.148222	0	0.237673	0.00942918	0	0.0751054	0	0	0.0403842	0.112817	0.208116	0.0178354	0.0324951	0	0.0324946	0.044839	0	0	0	0.000339733	0.00117191	0.0291326	0.111907	0	0.179442	0.00711899	0	0.0567043	0	0	0.0304899	0.0851763	0.157127	0.0134656	0.0245337	0	0.0245333	0.0338533
PANC316	7.47	1	0.105258	0.144952	0.18201	0.119439	0.0627278	0.516116	0.00167428	0.00456804	0.0654454	0.114483	0	0.153307	0	0	0.0896282	0	0	0.0646697	0.152606	0.0532237	0.0807979	0.105168	0	0	0.114429	0	0	0	0.0012095	0.00329996	0.0472779	0.0827025	0	0.110749	0	0	0.0647476	0	0	0.0467175	0.110243	0.0384489	0.0583685	0.0759733	0	0	0.082664
PANC122	46.38	1	0.106919	0.143639	0.187172	0.113332	0.0572177	0.494396	0.00918729	0	0.0451845	0.227775	0	0.274779	0	0	0.0111156	0	0	0.0171809	0.0501217	0.0741635	0.0207804	0.0372831	0.019091	0	0.211859	0	0	0.00147852	0.0065243	0	0.0320875	0.161753	0	0.195133	0	0	0.00789367	0	0	0.0122009	0.0355936	0.0526668	0.0147571	0.0264764	0.0135574	0	0.150451
PANC254	11.02	1	0.109046	0.140357	0.182372	0.111984	0.0524079	0.514	0.0141033	0	0.0275011	0.128032	0	0.105463	0	0	0.13224	0	0	0.0740442	0.223627	0.111784	0.0172112	0.036686	0.00524336	0	0.124065	0	0	0	0.010008	0	0.0195154	0.090854	0	0.0748391	0	0	0.0938402	0	0	0.0525434	0.158691	0.0793243	0.0122135	0.0260332	0.0037208	0	0.088039
PANC283	5.79	1	0.114559	0.125304	0.177907	0.108122	0.0468374	0.501043	0	0.0681862	0.0155148	0.130917	0	0.0654089	0	0	0.163828	0	0	0.0990405	0.139571	0.0640999	0	0.158065	0.0351415	0.0331896	0.0270378	0	0	0	0	0.0454435	0.0103401	0.0872512	0	0.0435926	0	0	0.109185	0	0	0.0660068	0.0930189	0.0427201	0	0.105344	0.0234205	0.0221196	0.0180197
PANC247	8.06	1	0.111521	0.137382	0.185164	0.105456	0.0580843	0.495174	0.000261092	0.00999245	0.0429499	0.14212	0	0.0909618	0	0	0.155691	0	0	0.10121	0.0160109	0.0793333	0.00895061	0.131258	0.00870061	0.0043034	0.208258	0	0	0	0.000175816	0.00672878	0.0289219	0.0957018	0	0.0612525	0	0	0.10484	0	0	0.0681533	0.0107815	0.053422	0.00602722	0.0883873	0.00585888	0.00289785	0.140238
PANC144	58.98	0	0.11255	0.14146	0.197156	0.120653	0.0569614	0.512383	0.0578586	0	0.0366156	0.11208	0	0.14933	0	0	0.088569	0	0	0.0226898	0.108983	0.154161	0.0163021	0.0193902	0.0875911	0.0176112	0.128819	0	0	0	0.0437861	0	0.0277099	0.0848195	0	0.11301	0	0	0.067027	0	0	0.0171711	0.0824756	0.116666	0.012337	0.0146741	0.0662869	0.0133278	0.0974871
PANC102	44.18	1	0.104475	0.136367	0.186586	0.1181	0.0657896	0.528994	0	0	0.0170469	0.0831776	0	0.0764032	0	0	0.1168	0	0	0.0703385	0.0859415	0.243009	0.0189258	0.141436	0.0978818	0.00584851	0.0417775	0	0.00141333	0	0	0	0.012563	0.0612993	0	0.0563067	0	0	0.0860783	0	0	0.0518373	0.0633362	0.17909	0.0139477	0.104234	0.0721358	0.00431017	0.0307887
PANC2	143.68	0	0.112974	0.121505	0.185893	0.109402	0.0353485	0.492459	0.0189608	0	0.148239	0.167114	0	0.0903713	0	0	0.18952	0	0	0.115305	0.0826586	0.0841176	0.0132396	0	0	0.00653092	0.0839425	0	0	0	0.0163519	0	0.127842	0.14412	0	0.0779367	0	0	0.163443	0	0	0.0994399	0.0712852	0.0725435	0.0114179	0	0	0.0056323	0.0723925
PANC318	17.01	1	0.111257	0.148361	0.172039	0.10659	0.0405323	0.483866	0.0270159	0	0.0723769	0.15581	0	0.315355	0	0	0.12349	0	0	0.0276685	0.0304889	0.0821597	0	0.00539687	0	0.0635369	0	0.0967006	0	0	0.0193211	0	0.0517622	0.111432	0	0.225534	0	0	0.0883172	0	0	0.0197878	0.0218049	0.0587586	0	0.00385971	0	0.04544	0
PANC152	17.3	1	0.103962	0.136614	0.185706	0.112495	0.0503265	0.506508	0	0.00862939	0.0461154	0.153549	0	0.0537273	0	0	0.112519	0	0	0.11693	0.0980106	0.113921	0.025537	0.0740296	0	0.0613602	0.135671	0	0	0	0	0.00602634	0.0322047	0.107231	0	0.0375205	0	0	0.0785777	0	0	0.0816581	0.0684458	0.0795569	0.0178338	0.0516986	0	0.0428509	0.0947459
PANC249	16.09	1	0.111628	0.141031	0.18492	0.109586	0.0447844	0.496528	0.013375	0	0.0634507	0.178417	0	0.189518	0	0.0042216	0.076642	0	0	0.0947984	0.112188	0.0750558	0.000450792	0.0368809	0	0.02734	0.127662	0	0	0	0.0101897	0	0.0483398	0.135927	0	0.144384	0	0.00321622	0.0583896	0	0	0.072222	0.08547	0.0571812	0.000343435	0.0280977	0	0.020829	0.0972589
PANC71	14.67	0	0.116759	0.161098	0.186476	0.112338	0.0571954	0.511143	0.0290617	0	0.0519481	0.187425	0	0.182772	0	0	0.127791	0	0	0.0250851	0.0908216	0.0651641	0.0223427	0.0889658	0.00632607	0.0533871	0.0689101	0	0	0	0.0214317	0	0.0383094	0.138217	0	0.134786	0	0	0.09424	0	0	0.0184991	0.0669769	0.0480556	0.0164768	0.0656083	0.00466519	0.0393706	0.0508181
PANC191	25.76	0	0.107501	0.131966	0.187828	0.116693	0.0503037	0.50281	0.011304	0	0.0417483	0.0949851	0	0.232032	0	0	0.094352	0	0	0.0770574	0.0675919	0.139571	0.00631729	0.0455295	0	0.0111379	0.157847	0	0	0.0205265	0.00747408	0	0.0276036	0.0628033	0	0.153418	0	0	0.0623847	0	0	0.0509496	0.0446912	0.0922828	0.00417693	0.0301037	0	0.00736431	0.104367
PANC216	28.68	1	0.10642	0.142439	0.198053	0.116159	0.0587196	0.512335	0.0221123	0	0.0254298	0.195548	0	0.101902	0	0.0132624	0.0810973	0	0	0.0576616	0.101239	0.129282	0	0.0351158	0.0167911	0.0259492	0.194609	0	0	0	0.0164624	0	0.0189322	0.145584	0	0.0758648	0	0.00987376	0.0603762	0	0	0.0429285	0.0753717	0.0962494	0	0.0261434	0.0125008	0.0193189	0.144885
PANC128	86.78	0	0.123738	0.139091	0.191339	0.113545	0.0563324	0.500932	0.0689225	0	0.0708337	0.0895057	0	0.249336	0	0.0140837	0.0629918	0	0	0.0327289	0.0740115	0.0220372	0.0584991	0.070011	0	0.0110515	0.175987	0	0	0	0.0478317	0	0.0491581	0.0621163	0	0.173037	0	0.00977398	0.0437158	0	0	0.0227137	0.0513635	0.0152936	0.0405979	0.0485871	0	0.00766968	0.122134
PANC226	20.46	1	0.112942	0.128699	0.183386	0.114833	0.0374357	0.488544	0	0.019788	0.0571283	0.199742	0	0.101646	0	0	0.191766	0	0	0.12006	0.111488	0.0274737	0	0.0411764	0	0.0291418	0.0260514	0.0551548	0	0.0193827	0	0.0183347	0.0529325	0.185072	0	0.0941811	0	0	0.177682	0	0	0.111242	0.1033	0.0254559	0	0.0381522	0	0.0270014	0.024138
PANC239	17.66	1	0.112498	0.139771	0.178155	0.111343	0.0461742	0.50364	0	0	0.0867905	0.165557	0	0.0946241	0	0	0.132894	0	0	0.116198	0.114846	0.0926704	0.0271558	0.00876984	0.010069	0.00514895	0.145277	0	0	0	0	0	0.0634558	0.121045	0	0.0691832	0	0	0.0971637	0	0	0.0849569	0.083968	0.0677548	0.0198546	0.00641196	0.00736183	0.00376459	0.106217
PANC11	10.77	0	0.108019	0.128434	0.196201	0.112541	0.0548807	0.515942	0.0137903	0	0.0690491	0.1105	0	0.0630553	0	0	0.10726	0	0	0.0589997	0.0522478	0.228245	0.0203417	0.16614	0.00850062	0.0419173	0.0599531	0	0	0	0.00941698	0	0.0471516	0.0754572	0	0.0430586	0	0	0.0732446	0	0	0.0402892	0.0356785	0.155862	0.0138908	0.113453	0.00580483	0.0286241	0.0409402
PANC75	10	1	0.103793	0.143504	0.174778	0.113777	0.0585229	0.514023	0	0	0.0425819	0.0900328	0	0.138916	0	0	0.130862	0	0	0.0839226	0.166077	0.0578615	0.00473901	0.071221	0.129224	0.0127732	0.0717893	0	0	0	0	0	0.0304457	0.0643727	0	0.099324	0	0	0.0935652	0	0	0.0600039	0.118743	0.0413704	0.00338835	0.0509224	0.0923939	0.00913274	0.0513287
PANC331	30.2	0	0.107732	0.134276	0.184085	0.114642	0.0595854	0.515069	0	0.00806632	0.0425744	0.0647693	0	0.149056	0	0	0.12334	0	0	0.0434728	0.0390224	0.218366	0	0.111815	0.0300395	0.0696861	0.0997913	0	0	0	0	0.00523715	0.0276419	0.0420522	0	0.0967764	0	0	0.0800801	0	0	0.0282252	0.0253357	0.141777	0	0.0725971	0.0195034	0.0452444	0.0647905
PANC93	24.87	1	0.107569	0.148255	0.197623	0.116632	0.0686572	0.525855	0.0390003	0	0.0235842	0.0959337	0	0.079788	0	0	0.127391	0	0	0.0855941	0.147472	0.11433	0.0207907	0.142382	0	0.0840161	0.0397186	0	0	0	0.0312213	0	0.0188801	0.0767987	0	0.0638735	0	0	0.101981	0	0	0.0685215	0.118057	0.0915259	0.0166437	0.113982	0	0.0672582	0.0317963
PANC14	12.2	1	0.108903	0.139922	0.182489	0.111801	0.0605778	0.505741	0.0398271	0	0.0303672	0.0869001	0	0.143427	0	0	0.159911	0	0	0.0731378	0.0675433	0.04847	0.00177619	0.170181	0	0.0274466	0.151013	0	0	0	0.0260291	0	0.0198466	0.0567938	0	0.0937374	0	0	0.10451	0	0	0.0477994	0.0441431	0.0316777	0.00116083	0.111222	0	0.0179378	0.0986948
PANC193	19.64	1	0.10713	0.13732	0.191165	0.12468	0.0677328	0.533023	0.0151532	0	0.0137465	0.0669947	0	0.164816	0	0	0.0422946	0	0	0.0389765	0.305301	0.198111	0.0478696	0.0582902	0.0094578	0	0.0301916	0	0.00879676	0	0.0116333	0	0.0105534	0.0514326	0	0.126532	0	0	0.0324701	0	0	0.0299228	0.234383	0.152093	0.0367501	0.0447501	0.00726087	0	0.0231784
PANC208	21.81	0	0.103419	0.138524	0.20443	0.117995	0.0607731	0.516798	0.0134493	0.000561191	0.0241624	0.162483	0	0.166094	0	0	0.0536119	0	0	0.0414878	0.0402074	0.255048	0.0125366	0.126948	0.0125011	0.0142438	0.0766648	0	0	0	0.0107283	0.000447653	0.0192739	0.12961	0	0.132491	0	0	0.0427653	0	0	0.0330942	0.0320728	0.203448	0.0100003	0.101264	0.00997189	0.011362	0.0611543
PANC1	10.23	1	0.111139	0.135464	0.181524	0.112679	0.0532369	0.503825	0.0353116	0	0.0752657	0.12719	0	0.151949	0	0	0.124643	0	0	0.0367568	0.106013	0.19216	0.0115322	0.0390561	0	0	0.100124	0	0	0	0.0265183	0	0.056523	0.095517	0	0.11411	0	0	0.0936039	0	0	0.0276035	0.0796133	0.144308	0.00866042	0.0293303	0	0	0.0751909
PANC221	57.89	1	0.103747	0.159997	0.203605	0.112549	0.0563908	0.502722	0.00298111	0	0.0980082	0.267515	0	0.179652	0	0	0.0723204	0	0	0.0458881	0.0986447	0.0446283	0.0541805	0.0255753	0.0137547	0	0.0968521	0	0	0	0.00225243	0	0.0740515	0.202125	0	0.135739	0	0	0.0546427	0	0	0.0346714	0.0745324	0.0337196	0.0409368	0.0193238	0.0103926	0	0.073178
PANC199	10.66	1	0.109517	0.128555	0.182844	0.117448	0.0476818	0.495859	0.0079833	0	0.0492398	0.0806123	0	0.173035	0	0	0.151471	0	0	0.122755	0.0885415	0.132144	0	0	0	0.0123742	0.154901	0	0	0.0269444	0.00605524	0	0.0373479	0.0611436	0	0.131245	0	0	0.114889	0	0	0.0931082	0.0671578	0.100229	0	0	0	0.00938568	0.11749
PANC28	26.84	1	0.110751	0.143548	0.18983	0.10938	0.0717135	0.497016	0.0127544	0	0.0455267	0.153213	0	0.184619	0	0	0.0652893	0	0	0.0756561	0.0265102	0.0924957	0	0.084419	0.0177787	0.0339172	0.20782	0	0	0	0.00856078	0	0.0305577	0.102837	0	0.123917	0	0	0.0438225	0	0	0.0507807	0.0177938	0.0620835	0	0.0566624	0.0119332	0.0227654	0.13949
PANC15	35.33	1	0.106869	0.140146	0.182507	0.114213	0.0488961	0.513816	0	0.0108052	0.042002	0.105242	0	0.18275	0	0	0.181882	0	0	0.0817893	0.130756	0.144358	0.0118356	0.0671462	0.00268925	0	0.0387432	0	0	0	0	0.00832587	0.0323642	0.0810935	0	0.140816	0	0	0.140147	0	0	0.0630219	0.100753	0.111234	0.00911977	0.0517388	0.00207217	0	0.0298531
PANC261	30.43	1	0.111775	0.134174	0.186626	0.108415	0.0567208	0.497258	0.00207797	0	0.0900292	0.177867	0	0.142863	0	0	0.183227	0	0	0.0312259	0.112508	0.0822264	0.0162725	0.0562798	0	0.0194829	0.0456548	0.040286	0	0	0.00133641	0	0.0579007	0.114392	0	0.0918799	0	0	0.117839	0	0	0.0200824	0.0723573	0.0528824	0.0104654	0.0361954	0	0.0125301	0.0293621
PANC31	12.2	1	0.106134	0.141457	0.171525	0.114295	0.0461188	0.505822	0.030237	0.013369	0.0423875	0.095936	0	0.182749	0	0	0.063597	0	0	0.0777236	0.0774628	0.05964	0	0.0721288	0.0468014	0.030292	0.197779	0	0	0.00989684	0.0229736	0.0101575	0.0322052	0.0728905	0	0.13885	0	0	0.0483198	0	0	0.059053	0.0588548	0.0453134	0	0.0548022	0.0355589	0.0230153	0.150269
PANC302	82.47	0	0.119274	0.15077	0.202454	0.112211	0.0565379	0.508291	0.059328	0.0352436	0.041613	0.202193	0	0.127378	0	0	0.0631762	0	0	0.107006	0.0810295	0	0.0147613	0.109961	0	0.030357	0.127955	0	0	0	0.0459698	0.0273082	0.0322435	0.156667	0	0.0986975	0	0	0.0489515	0	0	0.0829126	0.062785	0	0.0114377	0.0852021	0	0.0235219	0.0991445
PANC70	12.96	1	0.11762	0.147514	0.190038	0.10995	0.0474334	0.500214	0.0432605	0.00527216	0.0406881	0.267613	0	0.209279	0	0	0.0692067	0	0	0.0257059	0.0581481	0.0680894	0.100802	0.000836385	0.0128679	0	0.0982311	0	0	0	0.0343924	0.00419141	0.0323473	0.212754	0	0.166379	0	0	0.0550199	0	0	0.0204364	0.0462282	0.0541316	0.0801384	0.000664933	0.0102301	0	0.0780945
PANC286	4.08	1	0.111477	0.147405	0.178989	0.120887	0.0482227	0.522224	0.0533758	0.000718998	0.0450774	0.0879751	0	0.0857938	0	0	0.173021	0	0	0.0329464	0.193498	0.206714	0.012152	0.0754767	0.00293004	0.00273857	0.0275818	0	0	0	0.0460127	0.000619814	0.0388591	0.0758392	0	0.0739587	0	0	0.149153	0	0	0.0284015	0.166806	0.178199	0.0104756	0.0650649	0.00252585	0.00236079	0.023777
PANC314	13.68	1	0.106012	0.140499	0.188087	0.109325	0.0635894	0.491952	0	0.0146125	0.0389964	0.157586	0	0.0926361	0	0	0.166483	0	0	0.154279	0.0397103	0.04746	0.0097777	0.132349	0	0.0557176	0.0903917	0	0	0	0	0.0102298	0.0273001	0.110321	0	0.0648515	0	0	0.11655	0	0	0.108006	0.0277999	0.0332252	0.00684505	0.0926534	0	0.0390061	0.0632803
PANC219	18.42	1	0.107275	0.125448	0.191513	0.114667	0.0491281	0.500865	0	0.0250384	0.0564829	0.0797044	0	0.144599	0	0	0.0992426	0	0	0.155782	0.0741946	0.0958088	0.0213148	0.0789365	0	0.0507383	0.117862	0	0	0.000295882	0	0.0179386	0.0404669	0.0571038	0	0.103597	0	0	0.0711019	0	0	0.111609	0.0531564	0.0686418	0.0152709	0.0565537	0	0.0363512	0.0844419
PANC113	99.93	0	0.110795	0.144037	0.184713	0.107326	0.0548251	0.50336	0.0488721	0	0.0427667	0.125121	0	0.210273	0	0	0.132309	0	0	0.0865186	0.0749088	0.0839137	0	0.0849618	0	0.0571085	0.0532468	0	0	0	0.0350028	0	0.03063	0.089613	0	0.1506	0	0	0.0947613	0	0	0.0619656	0.0536505	0.0601	0	0.0608506	0	0.0409018	0.038136
PANC310	6.32	1	0.110925	0.126681	0.185717	0.109753	0.0635293	0.491191	0.0177288	0	0.0493028	0.102427	0	0.0113637	0	0	0.125201	0	0	0.0934693	0.0326953	0.292175	0.00457013	0.105895	0.0121754	0.000799278	0.150114	0	0	0.00208331	0.0109814	0	0.0305385	0.0634439	0	0.00703875	0	0	0.0775506	0	0	0.0578955	0.0202517	0.180975	0.00283077	0.0655923	0.00754155	0.000495078	0.0929817
PANC206	28.82	0	0.111268	0.155609	0.185147	0.11279	0.0556595	0.51846	0	0.0105532	0.104019	0.0783786	0	0.184084	0	0	0.104565	0	0	0.0647906	0.066309	0.0247756	0.0829556	0.0726382	0	0.0758792	0.131052	0	0	0	0	0.00825781	0.0813938	0.0613305	0	0.144044	0	0	0.0818212	0	0	0.050698	0.0518861	0.0193867	0.0649119	0.0568387	0	0.0593747	0.102547
PANC212	19.28	0	0.108775	0.141724	0.189605	0.108349	0.0508023	0.493298	0.0391981	0	0.0576109	0.224961	0	0.178063	0	0	0.114753	0	0	0.0703504	0.0761989	0.0923542	0.00869058	0	0	0.0212204	0.0770632	0.0395367	0	0	0.0272581	0	0.0400622	0.156436	0	0.123824	0	0	0.0797983	0	0	0.0489212	0.0529882	0.0642224	0.00604337	0	0	0.0147565	0.0535892
PANC124	3.13	1	0.107126	0.125833	0.180861	0.109586	0.0599103	0.499152	0	0.0263195	0.0319582	0.0515457	0	0.123956	0	0	0.0929463	0	0	0.134773	0.0543982	0.275499	0	0.186267	0	0.00968118	0	0.0126557	0	0	0	0.0159849	0.0194095	0.0313057	0	0.0752832	0	0	0.0564499	0	0	0.081853	0.0330381	0.167321	0	0.113127	0	0.00587976	0
PANC97	12.86	0	0.100153	0.126628	0.213985	0.118886	0.0667069	0.519607	0.0228976	0	0.0166171	0.295777	0	0.0144074	0	0.0110576	0.0379474	0	0	0.100437	0.0539167	0.0719023	0.0665022	0.128701	0.0144437	0	0.159772	0	0	0.00562039	0.0158229	0	0.0114829	0.204391	0	0.00995593	0	0.00764115	0.0262228	0	0	0.0694049	0.037258	0.0496865	0.0459549	0.0889359	0.00998099	0	0.110407
PANC38	21.09	1	0.113526	0.136999	0.200192	0.115725	0.048822	0.530556	0	0	0.0515337	0.0987273	0	0.214713	0	0	0.0844912	0	0	0.0615483	0.205707	0.0492257	0	0.0488824	0	0.127638	0.0575337	0	0	0	0	0	0.0370898	0.071056	0	0.154533	0	0	0.06081	0	0	0.0442975	0.148051	0.0354287	0	0.0351817	0	0.0918635	0.0414081
PANC280	12.34	0	0.111502	0.15137	0.18687	0.11265	0.0660848	0.519285	0.0180316	0	0.0789147	0.0865531	0	0.20906	0	0	0.0872591	0	0.00689858	0.00871649	0.0720777	0.0843188	0.00573557	0.117951	0.0365806	0.00217966	0.184745	0	0.000978564	0	0.0135633	0	0.0593591	0.0651046	0	0.157253	0	0	0.0656357	0	0.00518907	0.00655648	0.0542163	0.0634241	0.00431425	0.0887221	0.0275157	0.00163953	0.138964
PANC107	13.36	0	0.110714	0.13982	0.195789	0.111224	0.0525613	0.509269	0.0331878	0	0.0711684	0.202618	0	0.112046	0	0	0.0930991	0	0	0.0876899	0.060992	0.176559	0.016713	0.0256724	0	0.0189539	0.1013	0	0	0	0.0251697	0	0.0539742	0.153666	0	0.0849759	0	0	0.0706065	0	0	0.0665042	0.0462564	0.133902	0.0126752	0.01947	0	0.0143747	0.0768263
PANC41	11.15	1	0.10166	0.120459	0.216333	0.117056	0.0712164	0.502907	0.00406008	0	0.0322731	0.120276	0	0.196031	0	0	0.062038	0	0	0.086106	0	0.0941483	0.0376843	0.154066	0	0.0170155	0.179331	0	0	0.0169705	0.00260066	0	0.0206724	0.0770422	0	0.125566	0	0	0.0397381	0	0	0.0551547	0	0.0603061	0.0241385	0.0986863	0	0.0108992	0.11487
PANC22	19.34	0	0.138776	0.182867	0.217637	0.115335	0.0452565	0.547587	0.0120892	0.12788	0.00304445	0.163375	0	0.173395	0	0	0.159333	0	0	0.0172423	0.0466194	0.10046	0.00300901	0.0562065	0	0.051471	0.0575818	0.0282934	0	0	0.0118793	0.12566	0.00299161	0.160539	0	0.170385	0	0	0.156567	0	0	0.016943	0.0458101	0.0987157	0.00295678	0.0552309	0	0.0505775	0.0565822
PANC324	25.2	1	0.109351	0.131757	0.200233	0.113506	0.0551826	0.503725	0.00884404	0	0.0415444	0.11002	0	0.202089	0	0	0.0758031	0	0	0.0786758	0.121154	0.0466289	0.0108297	0.0916623	0	0	0.212748	0	0	0	0.00700562	0	0.0329085	0.0871503	0	0.160081	0	0	0.0600459	0	0	0.0623214	0.0959695	0.0369361	0.0085785	0.0726084	0	0	0.168524
PANC45	30.39	0	0.108021	0.139888	0.197856	0.111884	0.0613691	0.503548	0.00128643	0	0.0347239	0.143123	0	0.121999	0	0	0.0883223	0	0	0.0984593	0.268715	0.0746672	0.001596	0	0	0.0665705	0.100537	0	0	0	0.000874095	0	0.0235939	0.0972482	0	0.0828948	0	0	0.0600125	0	0	0.0669003	0.182584	0.0507342	0.00108444	0	0	0.0452328	0.0683122
PANC258	50.63	0	0.106196	0.139867	0.173398	0.112419	0.0607188	0.500664	0.0265	0	0.0124097	0.0585279	0	0.141208	0	0.035121	0.0980791	0	0	0.0655429	0.338019	0.149437	0	0	0	0.0124335	0.0627225	0	0	0	0.0173162	0	0.008109	0.0382444	0	0.092271	0	0.0229494	0.0640887	0	0	0.0428283	0.220875	0.0976477	0	0	0	0.00812455	0.0409853
PANC53	54.73	0	0.110637	0.137451	0.197109	0.109774	0.0735254	0.499566	0.00113777	0	0.0672296	0.213217	0	0.140384	0	0	0.111329	0	0	0.0465191	0.094054	0.0437981	0.00654123	0.148338	0	0.0257138	0.101738	0	0	0	0.000771238	0	0.0455716	0.144529	0	0.0951594	0	0	0.0754643	0	0	0.031533	0.0637545	0.0296885	0.00443397	0.100551	0	0.0174301	0.0689633
PANC36	1.35	1	0.107684	0.127708	0.188728	0.113852	0.0579437	0.500564	0.0100571	0	0.0177009	0.118187	0	0.260162	0	0.000853584	0.0535688	0	0.00212618	0.0659328	0.165896	0.103857	0	0.0800346	0	0.0553358	0.0493573	0.016931	0	0	0.00692621	0	0.0121904	0.0813937	0	0.17917	0	0.000587852	0.0368921	0	0.00146427	0.045407	0.11425	0.0715248	0	0.0551187	0	0.038109	0.0339917
PANC213	12.89	1	0.114312	0.124211	0.203328	0.118035	0.0601594	0.506708	0.0293353	0	0.117312	0.0857592	0	0.175645	0	0	0.0809833	0	0	0.0778504	0.0396739	0.122989	0.0127037	0.0555084	0	0.00666016	0.183318	0	0.0122617	0	0.0197753	0	0.0790814	0.0578114	0	0.118404	0	0	0.0545919	0	0	0.05248	0.0267447	0.0829082	0.00856376	0.0374189	0	0.0044897	0.123577
PANC307	75.03	0	0.106098	0.139839	0.177691	0.111224	0.061941	0.505663	0.00536649	0.00116507	0.0503127	0.0797988	0	0.159942	0	0	0.116991	0	0	0.0439182	0.025835	0.188943	0.00135783	0.204412	0.0137472	0.0167643	0.0667736	0.0246724	0	0	0.00370127	0.000803545	0.0347006	0.0550372	0	0.110312	0	0	0.0806886	0	0	0.0302903	0.0178184	0.130314	0.000936495	0.140983	0.00948143	0.0115623	0.0460537
PANC106	6.18	1	0.108986	0.140284	0.179146	0.107924	0.0667121	0.494621	0	0.0284302	0.0671686	0.0386445	0	0.136288	0	0	0.121725	0	0	0.0931419	0.140073	0.0268527	0	0.145128	0	0.072333	0.130215	0	0	0	0	0.0190938	0.0451106	0.0259538	0	0.0915314	0	0	0.0817508	0	0	0.0625543	0.0940734	0.0180343	0	0.0974683	0	0.048579	0.0874526
PANC273	15.82	1	0.105611	0.140643	0.176414	0.111624	0.0534883	0.51753	0.00528461	0.0133387	0.0360532	0.0373964	0	0.0403939	0	0	0.165425	0	0	0.0696015	0.0549429	0.362246	0	0.117688	0	0.0181687	0	0.0794614	0	0	0.00327496	0.00826619	0.0223427	0.0231751	0	0.0250327	0	0	0.102516	0	0	0.0431332	0.034049	0.22449	0	0.0729331	0	0.0112595	0
PANC201	27.3	0	0.103616	0.138857	0.194363	0.123043	0.0644257	0.512402	0.00464933	0	0.0683124	0.0810729	0	0.164942	0	0	0.0227633	0	0	0.111431	0.169229	0.184543	0.103668	0.0603771	0.00811224	0	0.0208368	0	6.25e-05	0	0.00372077	0	0.0546691	0.0648811	0	0.132	0	0	0.018217	0	0	0.0891761	0.135431	0.147686	0.0829638	0.0483187	0.00649207	0	0.0166753
PANC7	28.03	0	0.113404	0.141458	0.187075	0.116881	0.0386034	0.524073	0.0139844	0	0.0468894	0.100278	0	0.192729	0	0	0.118848	0	0	0.0734138	0.0243271	0.239604	0.0829274	0.00367323	0	0.021389	0.081937	0	0	0	0.00996435	0	0.0334102	0.0714513	0	0.137325	0	0	0.0846829	0	0	0.0523096	0.0173339	0.170725	0.0590884	0.0026173	0	0.0152404	0.0583827
PANC127	21.81	1	0.114393	0.145423	0.186106	0.116667	0.0572157	0.515821	0.0284722	0.00232036	0.0335764	0.12735	0	0.180038	0	0.0129804	0.0459915	0	0	0.0768054	0.0655725	0.0812235	0.00948877	0.127786	0.0154368	0.0145188	0.178439	0	0	0	0.0229216	0.00186801	0.0270308	0.102523	0	0.14494	0	0.0104499	0.0370256	0	0	0.0618324	0.0527893	0.0653892	0.00763896	0.102875	0.0124274	0.0116884	0.143653
PANC230	38.03	1	0.124153	0.132536	0.18954	0.111653	0.0510759	0.506943	0.0580671	0.0522768	0.0656088	0.0759913	0	0.120566	0	0	0.108439	0	0	0.123461	0.097828	0.0695887	0	0.0693508	0	0.055067	0	0.103755	0	0	0.0455508	0.0410085	0.0514669	0.0596114	0	0.0945783	0	0	0.0850649	0	0	0.0968491	0.0767412	0.0545889	0	0.0544023	0	0.0431973	0
PANC158	3.26	0	0.110223	0.132869	0.187428	0.113301	0.0482267	0.506495	0.0170353	0	0.0344863	0.0568174	0	0.222688	0	0	0.0952346	0	0	0.0663939	0.0140712	0.11574	0.00856921	0	0	0.0356287	0.333336	0	0	0	0.0109795	0	0.022227	0.0366197	0	0.143526	0	0	0.0613803	0	0	0.0427919	0.00906914	0.0745961	0.00552299	0	0	0.0229633	0.214841
PANC285	64.28	1	0.121929	0.147082	0.174824	0.103514	0.0510651	0.498569	0.128157	0	0.228023	0.105384	0	0.0889763	0	0	0.133088	0	0	0.0573466	0.0662631	0.0264913	0.00296735	0.0320982	0.00342961	0.0109759	0.1168	0	0	0	0.0873294	0	0.155381	0.0718116	0	0.0606308	0	0	0.0906895	0	0	0.0390776	0.0451535	0.0180519	0.00202204	0.0218726	0.00233703	0.00747929	0.0795906
PANC322	60.79	0	0.108024	0.135507	0.179027	0.106594	0.033357	0.517861	0	0	0.0389613	0.0970253	0	0.116608	0	0	0.15009	0	0	0.0995121	0.229658	0.0225725	0	0.0348276	0.0203023	0.0821531	0.108291	0	0	0	0	0	0.0260319	0.0648271	0	0.077911	0	0	0.100282	0	0	0.0664886	0.153445	0.0150817	0	0.0232699	0.0135649	0.0548903	0.072354
PANC267	18.62	0	0.107756	0.151081	0.181822	0.114599	0.0564786	0.527647	0.00252106	0.00256231	0.0350854	0.101196	0	0.174229	0	0	0.0996784	0	0	0.0749872	0.219793	0.0413352	0	0.100255	0.0046576	0.0737308	0.0699696	0	0	0	0.00183479	0.00186482	0.0255347	0.0736488	0	0.126801	0	0	0.0725445	0	0	0.0545747	0.159962	0.0300832	0	0.0729641	0.00338974	0.0536602	0.0509229
PANC35	15.03	1	0.10854	0.125131	0.18138	0.111868	0.038919	0.498913	0.0374077	0	0.0579849	0.193003	0	0.0747413	0	0	0.121514	0	0	0.044483	0.197403	0.159951	0.0384356	0	0.00858651	0	0.0664901	0	0	0	0.0331319	0	0.0513569	0.170942	0	0.066198	0	0	0.107624	0	0	0.0393984	0.174838	0.141668	0.0340422	0	0.00760503	0	0.05889
PANC66	42.53	1	0.111816	0.14376	0.189638	0.113942	0.051748	0.529588	0.0205139	0.0179507	0.0124662	0.152037	0	0.189289	0	0.0131033	0.0539734	0	0	0.0488074	0.143469	0.0749047	0.00712856	0.0795558	0.0359436	0.00729474	0.139301	0	0.00426174	0	0.0149522	0.0130839	0.00908636	0.110817	0	0.137969	0	0.0095508	0.0393403	0	0	0.0355749	0.104572	0.0545968	0.00519588	0.0579868	0.0261986	0.00531701	0.101534
PANC129	77.37	1	0.10611	0.13365	0.198326	0.117134	0.0682326	0.512876	0.0115299	0	0.0165801	0.0643556	0	0.199614	0	0	0.0551551	0	0	0.0384021	0.0861235	0.0493018	0	0.166992	0.0390388	0.0133653	0.24038	0	0.0191617	0	0.00800156	0	0.0115063	0.0446616	0	0.138529	0	0	0.0382766	0	0	0.0266503	0.0597681	0.0342145	0	0.11589	0.0270922	0.00927529	0.166819
PANC179	22.89	1	0.105146	0.131192	0.212831	0.116865	0.055697	0.525406	0.00450247	0	0.0243766	0.248728	0	0.0526366	0	0	0.0445523	0	0	0.0719838	0.18523	0.0650268	0.0286079	0.149345	0.0252726	0.00069362	0.0970027	0	0.00204124	0	0.00378895	0	0.0205136	0.209311	0	0.0442951	0	0	0.0374919	0	0	0.0605762	0.155876	0.0547218	0.0240743	0.125678	0.0212675	0.0005837	0.0816303
PANC236	23.95	1	0.111367	0.132959	0.188965	0.110941	0.0480845	0.502016	0.00552459	0.0304951	0.0135445	0.245805	0	0.171357	0	0.0238343	0.0768278	0	0	0.115694	0.017946	0.129207	0.0143293	0.0262918	0	0.0527995	0.050501	0.00882705	0	0.017015	0.00448995	0.024784	0.0110079	0.199771	0	0.139266	0	0.0193706	0.0624396	0	0	0.0940272	0.0145851	0.105009	0.0116458	0.0213679	0	0.0429112	0.0410432
PANC223	99.84	0	0.101989	0.133513	0.205167	0.114204	0.0638912	0.509776	0.0117495	0	0.0231292	0.194155	0	0.211029	0	0	0.0501904	0	0	0.0447646	0.223811	0.0659405	0.00419528	0.0174132	0.00570147	0.0150268	0.119618	0	0.0132756	0	0.00788079	0	0.0155135	0.130226	0	0.141544	0	0	0.0336644	0	0	0.0300251	0.150117	0.0442285	0.00281391	0.0116796	0.00382416	0.010079	0.0802318
PANC184	19.44	1	0.106434	0.147461	0.180722	0.10988	0.0527251	0.498187	0.033341	0	0.0768582	0.239612	0	0.0639489	0	0	0.150487	0	0	0.110173	0.079398	0.109051	0.0467593	0.0345514	0	0	0.0558199	0	0	0	0.0254018	0	0.0585566	0.182555	0	0.0487213	0	0	0.114653	0	0	0.0839384	0.0604917	0.0830839	0.0356249	0.026324	0	0	0.042528
PANC277	13.95	0	0.110935	0.122853	0.198742	0.113526	0.0490446	0.507454	0.0228348	0	0.0649338	0.100991	0	0.258603	0	0	0.0996573	0	0	0.0956421	0.0637418	0.122912	0.0187588	0.0190225	0	0.0153941	0.11208	0	0	0.00542862	0.0157354	0	0.0447459	0.0695929	0	0.178203	0	0	0.0686738	0	0	0.0659069	0.0439245	0.0846985	0.0129267	0.0131084	0	0.0106081	0.0772343
PANC148	19.21	1	0.10577	0.130296	0.200355	0.118372	0.0797225	0.511755	0.0158953	0	0.0118785	0.0499189	0	0.201492	0	0	0.0638418	0	0	0.0821451	0.153736	0.154535	0.0283579	0.0651561	0.000889984	0	0.171011	0	0.00114258	0	0.0108582	0	0.00811434	0.0341002	0	0.137642	0	0	0.0436111	0	0	0.0561143	0.105019	0.105565	0.0193717	0.0445089	0.000607959	0	0.116819
PANC218	8.91	1	0.105867	0.156221	0.180134	0.123738	0.062867	0.531297	0.0126461	0	0.0406908	0.0921709	0	0.128587	0	0	0.0977614	0	0	0.0520596	0.211866	0.120062	0.00534808	0.0846323	0.0147995	0.0157116	0.123665	0	0	0	0.0103705	0	0.0333686	0.075585	0	0.105448	0	0	0.0801696	0	0	0.0426917	0.173742	0.0984573	0.00438571	0.069403	0.0121364	0.0128844	0.101412
PANC37	1.18	1	0.107275	0.124868	0.193802	0.1137	0.0443113	0.512399	0.0197014	0	0.0263507	0.0929339	0	0.202838	0	0.00468277	0.0432924	0	0	0.101393	0.265766	0.181401	0	0	0	0.0273597	0.0342823	0	0	0	0.0143004	0	0.0191269	0.067457	0	0.147232	0	0.00339903	0.0314242	0	0	0.0735968	0.192909	0.131671	0	0	0	0.0198593	0.0248841
PANC103	52.37	1	0.107367	0.144761	0.196219	0.114524	0.05678	0.534433	0	0	0.0582168	0.126879	0	0.159802	0	0	0.0684208	0	0	0.0957334	0.144632	0.0531836	0	0.107471	0	0.0831035	0.100417	0	0.00213974	0	0	0	0.0426814	0.0930211	0	0.117158	0	0	0.0501624	0	0	0.0701866	0.106037	0.0389914	0	0.0787922	0	0.060927	0.0736205
PANC279	11.64	0	0.116379	0.125561	0.189018	0.112818	0.040202	0.497341	0.0614726	0	0.0390193	0.121823	0	0.151299	0	0	0.166785	0	0	0.130677	0.208522	0.061385	0.011355	0	0	0.0350237	0	0.0126387	0	0	0.0562819	0	0.0357246	0.111536	0	0.138524	0	0	0.152701	0	0	0.119643	0.190914	0.0562017	0.0103962	0	0	0.0320664	0
PANC119	22.47	1	0.10633	0.134703	0.173558	0.110447	0.0580442	0.50467	0.00677232	0	0.0366384	0.0214219	0	0.0969937	0	0	0.123037	0	0	0.0797979	0.0408069	0.351575	0	0.117499	0	0.0309378	0.0945204	0	0	0	0.00400532	0	0.0216689	0.0126694	0	0.0573646	0	0	0.0727669	0	0	0.0471945	0.0241342	0.20793	0	0.069492	0	0.0182974	0.0559018
PANC176	24.11	1	0.109755	0.140151	0.203494	0.112218	0.0659127	0.510892	0.00725865	0	0.0325579	0.0928339	0	0.311971	0	0	0.0825401	0	0	0.0259284	0.104216	0.0594842	0	0.0832977	0.0191129	0.025656	0.155143	0	0	0	0.00546983	0	0.0245343	0.069956	0	0.235089	0	0	0.062199	0	0	0.0195386	0.0785328	0.0448249	0	0.0627699	0.0144027	0.0193334	0.11691
PANC82	40.83	0	0.12	0.150606	0.193156	0.120771	0.0556662	0.529205	0.0193313	0.00559938	0.106774	0.107334	0	0.111057	0	0.000314668	0.111309	0	0	0.0412035	0.146459	0.117118	0	0.0726093	0.0109737	0.0424932	0.107424	0	0	0	0.0157733	0.00456881	0.0871219	0.0875795	0	0.0906168	0	0.000256753	0.0908223	0	0	0.03362	0.119503	0.0955625	0	0.0592456	0.00895401	0.0346723	0.0876528
PANC288	28.98	1	0.10871	0.143303	0.196702	0.115189	0.0564482	0.509168	0.0187612	0.00764902	0.0237785	0.162009	0	0.153484	0	0.000920093	0.0777561	0	0	0.0572027	0.0685234	0.0439172	0.00441804	0.0803636	0.0277411	0.00902405	0.264453	0	0	0	0.0142022	0.00579028	0.0180002	0.12264	0	0.116186	0	0.000696507	0.0588611	0	0	0.0433022	0.051872	0.0332451	0.00334444	0.060835	0.0209999	0.00683117	0.20019
PANC99	20.53	1	0.105588	0.142199	0.191739	0.12735	0.0666718	0.517449	0.0129177	0	0.0131448	0.114008	0	0.118156	0	0	0.0999051	0	0	0.0684929	0.145978	0.156233	0	0.115768	0	0.0659528	0.0894437	0	0	0	0.00990974	0	0.010084	0.0874608	0	0.0906431	0	0	0.0766418	0	0	0.0525441	0.111987	0.119853	0	0.0888111	0	0.0505955	0.0686164
PANC167	32.04	1	0.120692	0.14701	0.192317	0.125442	0.0478421	0.515472	0.0326422	0	0.303673	0.11509	0	0.18825	0	0	0.0963416	0	0	0.0207541	0.0413732	0.0938496	0.00385826	0.00996893	0	0.0227407	0.00252683	0.0105003	0	0.0584317	0.0265308	0	0.246818	0.0935423	0	0.153005	0	0	0.0783041	0	0	0.0168684	0.0336271	0.0762786	0.0031359	0.00810251	0	0.0184831	0.00205375
PANC123	18.49	0	0.120481	0.15707	0.205159	0.111758	0.0657389	0.50228	0	0.0131421	0.139764	0.219036	0	0.156111	0	0	0	0	0	0.029304	0.148326	0.0193763	0.00530597	0.0759042	0	0	0.19373	0	0	0	0	0.0108732	0.115635	0.181221	0	0.12916	0	0	0	0	0	0.0242449	0.122719	0.0160311	0.00438994	0.0628	0	0	0.160284
PANC43	12.93	0	0.105466	0.134455	0.184646	0.110001	0.0823103	0.49126	0.037154	0	0.0282425	0.0356221	0	0.261237	0	0	0.122549	0	0	0.0402003	0.124011	0.0441989	0.00601428	0.22467	0	0.0308525	0.0452476	0	0	0	0.0223325	0	0.016976	0.0214118	0	0.157025	0	0	0.0736621	0	0	0.0241636	0.0745408	0.0265671	0.00361507	0.135045	0	0.0185448	0.0271975
PANC63	9.21	1	0.11109	0.136171	0.181324	0.111579	0.0504601	0.506718	0.0177952	0	0.0489266	0.130223	0	0.149691	0	0	0.13037	0	0	0.0434074	0.0857317	0.0874086	0	0.0593446	0	0.026212	0.22089	0	0	0	0.0127889	0	0.0351621	0.0935872	0	0.107578	0	0	0.0936929	0	0	0.0311956	0.0616128	0.0628179	0	0.0426492	0	0.0188378	0.158747
PANC272	10.1	0	0.112772	0.140497	0.192962	0.106325	0.0698894	0.495697	0	0.032955	0.0795032	0.18049	0	0.0977192	0	0	0.120552	0	0	0.0655344	0.0926781	0.0293459	0.00353169	0.134692	0	0.0316694	0.131329	0	0	0	0	0.0201581	0.0486311	0.110404	0	0.0597736	0	0	0.0737399	0	0	0.0400865	0.05669	0.0179505	0.00216029	0.0823892	0	0.0193718	0.0803325
PANC233	12.4	0	0.109146	0.13446	0.188538	0.109988	0.0483116	0.498644	0	0.0310695	0.058271	0.0992455	0	0.153999	0	0	0.121929	0	0	0.130955	0.102046	0.0388126	0	0.03978	0	0.0313778	0.192515	0	0	0	0	0.0229332	0.0430114	0.0732558	0	0.113671	0	0	0.0899994	0	0	0.0966612	0.0753226	0.0286486	0	0.0293627	0	0.0231608	0.1421
PANC18	94.13	0	0.109721	0.125033	0.17056	0.104216	0.0449559	0.484119	0.00762632	0	0.0842375	0.100451	0	0.0962102	0	0	0.211387	0	0	0.151001	0.13464	0.0698292	0	0.00176196	0.0277859	0.0171876	0.0978822	0	0	0	0.00495149	0	0.0546923	0.0652194	0	0.0624658	0	0	0.137246	0	0	0.0980394	0.0874165	0.0453375	0	0.00114397	0.0180404	0.0111593	0.0635513
PANC19	130.2	1	0.111997	0.135472	0.185545	0.10991	0.0400958	0.492667	0.044592	0	0.0402243	0.196527	0	0.175332	0	0	0.0884428	0	0	0.108661	0.248666	0.0298216	0	0	0	0.0248113	0	0.0429218	0	0	0.0343809	0	0.0310134	0.151524	0	0.135183	0	0	0.0681903	0	0	0.0837786	0.191724	0.0229927	0	0	0	0.0191298	0
PANC174	39.18	0	0.105508	0.137485	0.176655	0.106261	0.0480778	0.498546	0	0	0.0375867	0.100126	0	0.0968751	0	0	0.171747	0	0	0.121524	0.230143	0.102848	0	0	0	0.0339529	0.105196	0	0	0	0	0	0.0241375	0.0642992	0	0.0622115	0	0	0.110293	0	0	0.0780407	0.147794	0.0660475	0	0	0	0.021804	0.0675553
PANC105	117.3	0	0.109939	0.139582	0.191322	0.115311	0.0483096	0.52383	0	0.0313076	0.0100446	0.198001	0	0.05288	0	0	0.15319	0	0	0.102313	0.128743	0.0814059	0.0442098	0.032231	0.000802341	0.0516506	0	0.113221	0	0	0	0.0266995	0.00856618	0.168858	0	0.0450967	0	0	0.130642	0	0	0.087254	0.109793	0.0694239	0.0377027	0.027487	0.000684247	0.0440483	0
PANC110	93.49	0	0.106864	0.132621	0.182789	0.111841	0.0526019	0.512083	0.0198491	0	0.0257161	0.0892092	0	0.103345	0	0.00841295	0.118534	0	0	0.0567233	0.316627	0.040617	0	0.0468231	0	0.0490261	0.12001	0	0.00510644	0	0.0144858	0	0.0187675	0.0651043	0	0.0754208	0	0.00613972	0.0865054	0	0	0.0413963	0.231073	0.0296421	0	0.0341712	0	0.035779	0.0875827
PANC51	59.33	0	0.112598	0.140419	0.202738	0.106643	0.061043	0.494974	0.0209784	0	0.0310876	0.120334	0	0.223512	0	0	0.0281988	0	0	0.0743304	0.0868572	0.0625716	0.0355124	0.0605488	0.00959158	0	0.246477	0	0	0	0.0142984	0	0.0211886	0.0820167	0	0.152341	0	0	0.0192197	0	0	0.0506619	0.0591998	0.0426473	0.0242044	0.0412686	0.0065374	0	0.167993
PANC104	117.53	0	0.110123	0.138187	0.19356	0.115751	0.0509131	0.518801	0	0.00225332	0.0382257	0.136513	0	0.109357	0	0	0.124469	0	0	0.0575025	0.0558391	0	0.0133605	0.175858	0.060939	0.0706465	0.155036	0	0	0	0	0.00165107	0.028009	0.100027	0	0.0801288	0	0	0.091202	0	0	0.0421336	0.0409148	0	0.00978956	0.128856	0.0446516	0.0517645	0.113599
PANC44	21.94	1	0.11272	0.148716	0.188817	0.120831	0.0537123	0.526046	0.0152183	0	0.0387765	0.0839657	0	0.160996	0	0	0.112885	0	0	0.0477821	0.253441	0.0305995	0.0224315	0.0912434	0	0.00448499	0.134685	0	0.00349049	0	0.011706	0	0.0298272	0.064587	0	0.123839	0	0	0.0868321	0	0	0.0367544	0.194949	0.0235374	0.0172545	0.0701851	0	0.00344989	0.103601
PANC21	34.3	0	0.115458	0.139351	0.193814	0.109561	0.0439903	0.505182	0.00877845	0.038505	0.0471554	0.122783	0	0.121567	0	0	0.158536	0	0	0.13591	0.099435	0.0510623	0	0.0111949	0.00849667	0.0658721	0.130705	0	0	0	0.0070375	0.0308686	0.0378035	0.0984323	0	0.0974574	0	0	0.127095	0	0	0.108956	0.0797149	0.0409356	0	0.00897473	0.00681159	0.0528083	0.104783
PANC189	24.28	1	0.107375	0.140499	0.198906	0.115089	0.0486662	0.512836	0.0205617	0	0.0207952	0.211272	0	0.0915845	0	0	0.0938395	0	0	0.0948854	0.0225562	0.0720047	0.0907533	0.0394182	0.0289951	0	0.213334	0	0	0	0.0146831	0	0.0148499	0.150869	0	0.0654006	0	0	0.0670109	0	0	0.0677578	0.0161074	0.0514187	0.0648071	0.0281486	0.0207055	0	0.152342
PANC153	53.88	0	0.115542	0.142573	0.199493	0.104826	0.048807	0.506511	0.02764	0	0.0620844	0.15588	0	0.372977	0	0	0.00710091	0	0	0.0978238	0.105914	0.0483932	0.0313056	0.00773138	0	0.0137529	0.0540411	0.0153553	0	0	0.0189747	0	0.0426206	0.107011	0	0.256047	0	0	0.00487474	0	0	0.0671555	0.0727096	0.0332217	0.0214911	0.00530755	0	0.00944132	0.0370989
PANC140	16.22	1	0.119292	0.148387	0.185069	0.12887	0.0542487	0.502123	0.0156765	0.0519799	0.0476217	0.14872	0	0.106487	0	0	0.0816678	0	0	0.0809716	0.234467	0.115342	0	0	0	0.0249948	0.0564555	0	0	0.0356163	0.0142479	0.0472429	0.0432818	0.135167	0	0.0967825	0	0	0.0742252	0	0	0.0735925	0.213099	0.104831	0	0	0	0.022717	0.0513105
PANC165	22.86	1	0.106619	0.130066	0.199257	0.11281	0.0613265	0.498325	0.0371139	0	0.0431579	0.10483	0	0.168971	0	0	0.083818	0	0	0.0542912	0.125133	0.157377	0.0233905	0.0354808	0	0	0.166437	0	0	0	0.0256328	0	0.0298071	0.0724009	0	0.116701	0	0	0.0578891	0	0	0.0374964	0.0864234	0.108693	0.0161547	0.0245049	0	0	0.11495
PANC23	26.91	1	0.107121	0.131642	0.189363	0.109136	0.0461644	0.497805	0.0240258	0	0.0994403	0.0727928	0	0.245612	0	0.0147369	0.06029	0	0.0304792	0.0329586	0.0947339	0.120645	0	0	0	0.0231436	0.181142	0	0	0	0.0183076	0	0.0757734	0.055468	0	0.187156	0	0.0112295	0.0459409	0	0.0232251	0.0251144	0.0721871	0.0919314	0	0	0	0.0176354	0.13803
PANC276	14.74	0	0.113535	0.129671	0.189838	0.108831	0.0608898	0.490816	0.0184121	0	0.0292274	0.0447555	0	0.237987	0	0	0.167166	0	0	0.054628	0.116851	0.0208119	0	0.0732199	0	0.0136335	0.223308	0	0	0	0.0114918	0	0.018242	0.0279338	0	0.148537	0	0	0.104335	0	0	0.0340956	0.0729313	0.0129896	0	0.0456996	0	0.00850922	0.139376
PANC30	106.51	0	0.10991	0.133115	0.18822	0.109198	0.0599894	0.487325	0.0253002	0	0.0298408	0.167432	0	0.182882	0	0	0.168774	0	0	0.112282	0.0695537	0.0605446	0	0.00801435	0	0.0189841	0.149093	0	0	0.00729955	0.0175228	0	0.0206676	0.115963	0	0.126663	0	0	0.116892	0	0	0.0777662	0.0481725	0.0419329	0	0.0055507	0	0.0131483	0.103261
PANC109	1.64	0	0.111287	0.135261	0.186974	0.110513	0.052614	0.502148	0.00602486	0	0.0374515	0.134247	0	0.194142	0	0	0.14576	0	0	0.071717	0.283911	0	0.00884939	0.0540519	0	0.0126444	0	0.0512018	0	0	0.00504632	0	0.0313687	0.112443	0	0.16261	0	0	0.122086	0	0	0.0600689	0.237799	0	0.00741209	0.0452729	0	0.0105907	0
PANC205	25.23	0	0.109974	0.126633	0.183886	0.113179	0.0502211	0.502171	0.085804	0	0.0702724	0.0551125	0	0.147466	0	0.00756837	0.155924	0	0.0555453	0.0210968	0.0479505	0.212829	0	0.0757695	0	0.0273737	0.0330218	0	0.00330721	0.000959211	0.0637629	0	0.052221	0.0409554	0	0.109585	0	0.00562423	0.115871	0	0.041277	0.0156775	0.0356331	0.158158	0	0.0563061	0	0.0203421	0.0245392
PANC125	35.53	1	0.105138	0.125614	0.198824	0.111477	0.0466834	0.494484	0.0590898	0	0	0.206076	0	0.188288	0	0	0.229526	0	0	0.055454	0.0356056	0.0112659	0.00303489	0.0836164	0	0.0262104	0.0959778	0.00585536	0	0	0.0517124	0	0	0.180348	0	0.16478	0	0	0.20087	0	0	0.0485305	0.0311602	0.00985932	0.00265598	0.0731769	0	0.022938	0.083995
PANC168	20.13	1	0.114331	0.131927	0.198237	0.116862	0.0435348	0.49864	0.00465339	0	0.134001	0.214709	0	0.0547713	0	0	0.112585	0	0	0.184535	0.0600858	0.0792843	0.0274024	0.0192766	0.00368603	0	0.0996024	0	0	0.00540739	0.0039784	0	0.114564	0.183565	0	0.0468265	0	0	0.0962536	0	0	0.157767	0.05137	0.0677837	0.0234276	0.0164804	0.00315136	0	0.0851546
PANC207	22.07	0	0.111587	0.143044	0.186147	0.117142	0.0611081	0.511525	0.0242084	0	0.116877	0.108978	0	0.127606	0	0	0.081865	0	0	0.071403	0.0680423	0.0688893	0.0657784	0.14648	0.0232344	0	0.0966372	0	0	0	0.0178918	0	0.0863806	0.080543	0	0.0943105	0	0	0.0605042	0	0	0.0527721	0.0502882	0.0509143	0.048615	0.108259	0.0171719	0	0.0714219
PANC334	124.38	0	0.111489	0.139543	0.190583	0.112435	0.0541832	0.510057	0.0182395	0	0.016862	0.164582	0	0.156895	0	0	0.141498	0	0	0.0820019	0.0677202	0.0745356	0	0.0715936	0	0.0635081	0.142564	0	0	0	0.013896	0	0.0128465	0.125389	0	0.119532	0	0	0.107802	0	0	0.0624743	0.0515936	0.0567859	0	0.0545445	0	0.0483845	0.108614
PANC180	35.43	0	0.109266	0.137682	0.188173	0.115544	0.0656194	0.518069	0.0133815	0	0.0372705	0.0972274	0	0.0279997	0	0	0.116352	0	0	0.0643933	0.0656804	0.256121	0.00145995	0.169027	0.0162995	0.0340691	0.100719	0	0	0	0.010247	0	0.0285402	0.0744528	0	0.0214411	0	0	0.0890979	0	0	0.0493098	0.0502954	0.196127	0.00111797	0.129434	0.0124815	0.0260888	0.0771264
PANC320	23.75	1	0.109003	0.16886	0.207301	0.114294	0.0508764	0.517457	0.00331245	0	0.0321336	0.206581	0	0.204825	0	0	0.0708377	0	0	0.0426414	0.200349	0.0252093	0	0.0097485	0	0.038261	0.166101	0	0	0	0.00281272	0	0.0272858	0.175415	0	0.173924	0	0	0.0601509	0	0	0.0362083	0.170123	0.0214062	0	0.0082778	0	0.0324888	0.141043
PANC194	17.43	0	0.114553	0.141182	0.182612	0.109295	0.0609299	0.502132	0.0604071	0	0.0614466	0.110125	0	0.1215	0	0	0.1344	0	0	0.0560518	0.0356448	0.128373	0.0255237	0.136852	0.018492	0.00335258	0.107831	0	0	0	0.0403066	0	0.0410003	0.073481	0	0.0810708	0	0	0.0896784	0	0	0.0374006	0.023784	0.0856571	0.0170307	0.0913146	0.0123388	0.00223701	0.0719501
PANC145	25.26	1	0.10899	0.135087	0.191727	0.106735	0.053327	0.49098	0.0177991	0	0.110058	0.166416	0	0.293302	0	0.0167351	0.0116803	0	0	0.0431682	0.0992638	0.0764655	0	0	0	0.0394237	0.125688	0	0	0	0.0109935	0	0.0679767	0.102786	0	0.181157	0	0.0103363	0.0072143	0	0	0.0266626	0.0613098	0.0472285	0	0	0	0.0243498	0.0776304
PANC10	32.83	0	0.110919	0.139872	0.194588	0.109314	0.0593281	0.501496	0.0224484	0	0.0442156	0.186554	0	0.149781	0	0	0.114192	0	0	0.0844645	0.0629152	0.066424	0.00689596	0.0755058	0	0.0083607	0.178243	0	0	0	0.0166193	0	0.0327342	0.138112	0	0.110888	0	0	0.0845398	0	0	0.0625317	0.0465781	0.0491758	0.0051053	0.0558993	0	0.0061897	0.131959
PANC242	54.05	1	0.113981	0.136597	0.187358	0.122826	0.061948	0.518099	0.00139318	0	0.0618645	0.0834302	0	0.0568391	0	0	0.0980004	0	0	0.0516882	0.300323	0.124364	0	0.0587749	0.0141255	0.0559415	0.0748073	0.0071872	0.011261	0	0.00106091	0	0.0471099	0.0635322	0	0.043283	0	0	0.0746274	0	0	0.0393606	0.228697	0.0947032	0	0.0447571	0.0107566	0.0425995	0.0569658
PANC118	42.47	0	0.104701	0.137847	0.191203	0.11036	0.0536309	0.5078	0.00331895	0	0.0185639	0.077352	0	0.121166	0	0	0.0968781	0	0	0.0645415	0.168038	0.0527426	0	0.088519	0.00381387	0.0877887	0.217277	0	0	0	0.0025464	0	0.0142428	0.0593468	0	0.0929621	0	0	0.0743278	0	0	0.0495182	0.128924	0.0404658	0	0.0679145	0.00292611	0.0673542	0.166702
PANC112	43.29	1	0.114971	0.139088	0.181213	0.111689	0.049799	0.512585	0.0127266	0	0.0879244	0.0922702	0	0.165739	0	0	0.129723	0	0	0.065952	0.23173	0.0498684	0.00789547	0.0306396	0.015807	0.0172236	0.0924998	0	0	0	0.00908047	0	0.0627345	0.0658353	0	0.118256	0	0	0.0925582	0	0	0.0470571	0.165341	0.0355814	0.00563347	0.0218615	0.0112784	0.0122891	0.0659992
PANC116	66.84	0	0.112416	0.136613	0.195849	0.110404	0.0679222	0.49652	0.00959492	0	0.0592711	0.0766858	0	0.313471	0	0	0.121708	0	0	0	0.0514586	0.0576991	0.0146638	0.134111	0	0.0192708	0.142066	0	0	0	0.00615712	0	0.0380346	0.0492097	0	0.201156	0	0	0.0781011	0	0	0	0.0330213	0.0370259	0.00940986	0.0860598	0	0.0123662	0.0911645
PANC55	7.57	1	0.106537	0.132314	0.191041	0.114805	0.0640671	0.483582	0.0471149	0	0.0453927	0.136326	0	0.127389	0	0	0.132572	0	0	0.0484277	0.143666	0.096112	0	0.06713	0	0.0257998	0.130069	0	0	0	0.0310392	0	0.0299047	0.0898113	0	0.0839237	0	0	0.0873384	0	0	0.0319041	0.0946471	0.0633184	0	0.0442251	0	0.0169969	0.0856894
PANC134	51.38	0	0.10433	0.141172	0.19195	0.110596	0.0500699	0.509576	0.0197351	0	0.0306896	0.179109	0	0.185108	0	0	0.0747557	0	0	0.0894613	0.0383383	0.0640794	0.0018516	0.0484144	0.0314147	0.0111608	0.225882	0	0	0	0.0146262	0	0.0227449	0.132743	0	0.137189	0	0	0.0554036	0	0	0.0663023	0.0284136	0.047491	0.00137228	0.0358813	0.0232823	0.00827156	0.167408
PANC217	32.99	1	0.102094	0.169215	0.19301	0.116128	0.0634314	0.512893	0.0109387	0	0.0226089	0.184074	0	0.0858425	0	0	0.129573	0	0	0.0636809	0.165982	0.0635841	0	0.0908336	0.00720531	0.0323399	0.143337	0	0	0	0.00890493	0	0.0184054	0.149851	0	0.0698824	0	0	0.105482	0	0	0.0518411	0.135122	0.0517623	0	0.0739456	0.00586568	0.0263271	0.116687
PANC210	21.05	1	0.127975	0.157052	0.202071	0.109604	0.0460766	0.515048	0.113192	0.0334827	0	0.183842	0	0.137443	0	0.0126257	0.104839	0	0	0.0680138	0.0947922	0.045437	0	0.0254635	0	0.0822438	0.0986249	0	0	0	0.0958704	0.0283588	0	0.155708	0	0.11641	0	0.0106935	0.0887956	0	0	0.0576055	0.080286	0.0384837	0	0.0215668	0	0.0696579	0.0835322
PANC211	20.16	0	0.112792	0.143896	0.195263	0.113008	0.0504767	0.503651	0.0274725	0	0.0974215	0.173171	0	0.248263	0	0	0.0883775	0	0	0.0652045	0.136738	0.0601819	0.0300106	0	0	0	0.0617198	0.0114401	0	0	0.0225943	0	0.0801226	0.142422	0	0.204179	0	0	0.0726845	0	0	0.0536262	0.112458	0.0494955	0.0246817	0	0	0	0.0507604
PANC260	37.01	0	0.113205	0.117354	0.2054	0.113555	0.0579615	0.505747	0.0776278	0	0.0654736	0.116475	0	0.31862	0	0.0137458	0.020766	0	0	0.0190602	0.0912769	0.0576531	0.0295852	0.0585607	0.00270693	0.0101294	0.118319	0	0	0	0.0565669	0	0.0477102	0.084875	0	0.232176	0	0.0100165	0.015132	0	0	0.0138891	0.0665129	0.0420115	0.0215586	0.0426728	0.00197253	0.00738126	0.0862184
PANC312	25.53	0	0.108864	0.136412	0.206391	0.115391	0.0634314	0.510645	0.0123419	0	0.0665719	0.225639	0	0.140343	0	0	0.0907967	0	0	0.0739489	0.0720587	0.0166848	0	0.115021	0.0115518	0.0268379	0.14029	0	0	0.00791484	0.00919495	0	0.0495972	0.168105	0	0.104558	0	0	0.067645	0	0	0.0550931	0.0536849	0.0124305	0	0.0856923	0.00860626	0.0199946	0.104518
PANC151	35.07	1	0.137095	0.159169	0.212446	0.117204	0.0560136	0.527086	0.123416	0.0398892	0	0.203616	0	0.13829	0.0143981	0	0.085983	0	0	0	0.0636879	0.120685	0	0.0411166	0	0.0449502	0.123969	0	0	0	0.113393	0.0366499	0	0.187081	0	0.12706	0.0132289	0	0.0790006	0	0	0	0.058516	0.110885	0	0.0377777	0	0.0413	0.113902
PANC241	49.9	1	0.107232	0.126793	0.210379	0.122412	0.0553246	0.502402	0.0985236	0	0.040912	0.169396	0	0.0714125	0	0	0.174326	0	0	0.0231037	0.167979	0.0947565	0.0150255	0.0242934	0	0.0274276	0.0424165	0.0103377	0.00442066	0.0356699	0.0777075	0	0.0322682	0.133606	0	0.0563245	0	0	0.137494	0	0	0.0182224	0.132488	0.0747364	0.0118509	0.0191607	0	0.0216327	0.0334547
PANC164	11.78	1	0.105064	0.117106	0.194665	0.121372	0.0519292	0.508436	0.0168097	0	0.0439465	0.0844457	0	0.145703	0	0	0.14296	0	0	0.0381444	0.124675	0.162781	0.00797206	0.071939	0.0418016	0.00331799	0.0653368	0	0.00933029	0.0408374	0.012083	0	0.0315892	0.0607005	0	0.104733	0	0	0.102761	0	0	0.0274187	0.0896181	0.117009	0.00573041	0.0517106	0.0300475	0.00238501	0.0469648
PANC4	23.13	1	0.109651	0.144963	0.215093	0.119524	0.0603989	0.509351	0.000783406	0	0.0783521	0.277946	0	0.161073	0.0169283	0	0.0548578	0	0.0176805	0	0.151264	0.0336302	0.0175437	0.0418831	0	0.0452325	0.101719	0.00110723	0	0	0.000647436	0	0.0647531	0.229705	0	0.133117	0.0139902	0	0.0453365	0	0.0146119	0	0.12501	0.0277933	0.0144988	0.0346137	0	0.0373819	0.0840643
PANC130	16.97	1	0.124352	0.150708	0.211475	0.107846	0.0509648	0.507982	0.0783532	0.0371481	0.0133036	0.256398	0	0.0628616	0	0	0.0843846	0	0	0.0684471	0.0569396	0.0778035	0	0.0131742	0	0.0324541	0.218732	0	0	0	0.0641298	0.0304046	0.0108886	0.209854	0	0.0514504	0	0	0.0690663	0	0	0.0560219	0.0466034	0.0636799	0	0.0107827	0	0.0265628	0.179026
[truncated: 72 more columns]

## Sheet: multivariate survival analysis
id	HR	HR.95L	HR.95H	pvalue
`B cell_TIMER`	0.839028	0.612531	1.14928	0.274269
`T cell CD4+_TIMER`	0.687401	0.498601	0.947691	0.0221435
`T cell CD8+_TIMER`	0.794009	0.568113	1.10973	0.17688
Neutrophil_TIMER	1.68525	1.22389	2.32052	0.00138457
Macrophage_TIMER	1.20415	0.875643	1.65591	0.253056
`Myeloid dendritic cell_TIMER`	0.712625	0.502771	1.01007	0.0569545

## Sheet: Unicox regression
GSE57495					GSE71729					GSE85916					ICGC					MTAB					TCGA					GSE21501
id	HR	HR.95L	HR.95H	pvalue	id	HR	HR.95L	HR.95H	pvalue	id	HR	HR.95L	HR.95H	pvalue	id	HR	HR.95L	HR.95H	pvalue	id	HR	HR.95L	HR.95H	pvalue	id	HR	HR.95L	HR.95H	pvalue	id	HR.95L	HR.95H	pvalue
NK cell_QUANTISEQ	6.59e-14	2.18e-25	0.0198815	0.0244191	NK cell resting_CIBERSORT-ABS	425295000000	2692.85	6.71688e+19	0.0054358	Hematopoietic stem cell_XCELL	0.000187062	1.72e-07	0.203793	0.016139	Mast cell_XCELL	1.72e+22	1.10941e+08	2.67e+36	0.00213249	Macrophage M0_CIBERSORT	28.8947	5.13625	162.551	0.000135271	T cell CD8+ effector memory_XCELL	7.61341e+16	9.01172e+07	6.43206e+25	0.000210124	Neutrophil_CIBERSORT-ABS	7.32465	244281	0.00673993
T cell CD4+ memory resting_CIBERSORT	0.00512853	5.13e-05	0.512525	0.0248017	uncharacterized cell_QUANTISEQ	0.169817	0.0485941	0.593441	0.00548022	T cell CD4+ effector memory_XCELL	2.79e+36	2.00699e+06	3.89e+66	0.0177996	T cell follicular helper_CIBERSORT-ABS	8.36e+33	6.51735e+08	1.07e+59	0.00809711	Macrophage M0_CIBERSORT-ABS	90.6176	8.01797	1024.14	0.000270028	T cell CD4+ Th2_XCELL	2628.91	14.9812	461323	0.0028209	T cell CD5+ memory activated_CIBERSORT-ABS	1.91413	241.518	0.0129168
T cell CD4+ memory resting_CIBERSORT-ABS	0.00662582	7.31e-05	0.600632	0.0291354	NK cell resting_CIBERSORT	2.28696e+06	50.9449	102664000000	0.00738051	Neutrophil_TIMER	3.25e+46	513936	2.06e+87	0.0254634	T cell CD4+ central memory_XCELL	969742	11.1946	84004686610	0.0174844	Cancer associated fibroblast_XCELL	0.0813531	0.0169588	0.390258	0.001712	T cell gamma delta_CIBERSORT-ABS	182048516427670	362.646	9.13885e+25	0.0169082	T cell CD5+ memory activated_CIBERSORT	2.57484	7812.67	0.0154198
Endothelial cell_MCPCOUNTER	0.545722	0.314757	0.946166	0.0310016	B cell memory_CIBERSORT-ABS	140680	22.9181	8.63548e+08	0.00772796	T cell CD8+_CIBERSORT	0.00781343	8.33e-05	0.732456	0.0362278	NK cell resting_CIBERSORT-ABS	4.19e+33	6979.85	2.51e+63	0.0269002	Hematopoietic stem cell_XCELL	0.0432998	0.00489282	0.383189	0.00476922	Macrophage M1_CIBERSORT	999.497	2.66615	374695	0.0223559	Neutrophil_CIBERSORT	1.78028	3.34605e+06	0.0343053
B cell_TIMER	1.22e-33	4.62e-65	0.0321666	0.0400661	B cell memory_CIBERSORT	18047.4	8.16332	3.98992e+07	0.0126194	T cell gamma delta_XCELL	7.8e+108	8.43197e+06	7.21e+210	0.0363409	T cell follicular helper_CIBERSORT	4.71985e+07	7.26301	306719000000000	0.0272654	Macrophage M2_QUANTISEQ	0.00122853	1.09474e-05	0.137867	0.0053912	Mast cell_XCELL	6426172242818680	2.6996	1.5297e+31	0.0439111	Myeloid dendritic cell activated_CIBERSORT-ABS	1.60421	1.26417e+08	0.0392213
B cell_EPIC	1.2e-27	1.46e-53	0.0988892	0.0417541	T cell CD4+ central memory_XCELL	2530383804	7.62615	8.3959e+17	0.030548	Common myeloid progenitor_XCELL	2.65e-169	0	2.46e-11	0.0364755	Macrophage M2_QUANTISEQ	8.72e-09	5.76e-16	0.132127	0.0278141	Myeloid dendritic cell activated_XCELL	0.0261763	0.00156662	0.437373	0.0112269	T cell CD8+_EPIC	230849	1.2771	4.17281e+10	0.045547	Myeloid dendritic cell activated_CIBERSORT	1.62822	132667000000	0.0417479
					Neutrophil_CIBERSORT-ABS	6.04735e+07	2.64041	1385030000000000	0.0382415	T cell CD8+_CIBERSORT-ABS	0.00428227	2.2e-05	0.835262	0.0426757	T cell CD4+ naive_XCELL	2.78e+26	58.2163	1.33e+51	0.0357165	T cell CD4+_TIMER	4.01328e-10	1.60876e-17	0.0100117	0.0127828	Common lymphoid progenitor_XCELL	2.80405e+10	1.45269	5.41251e+20	0.0464955	Myeloid dendritic cell_MCPCOUNTER	0.38727	0.982796	0.0420515
					Myeloid dendritic cell_QUANTISEQ	6.88777e+18	6.90733	6.87e+36	0.0402319						Hematopoietic stem cell_XCELL	0.00433692	2.62e-05	0.717375	0.0368517	Myeloid dendritic cell_MCPCOUNTER	0.50257	0.287593	0.878242	0.0156987						T cell CD9+_EPIC	1.07167	176.497	0.0441017
					Neutrophil_TIMER	72704400000000	3.08034	1.72e+27	0.0421968						T cell CD8+_TIMER	1.23e-06	1.9e-12	0.795045	0.0462001	T cell regulatory (Tregs)_QUANTISEQ	0.00187619	7.8143e-06	0.450466	0.0247597						T cell CD4+ Th2_XCELL	1.0333	47.3737	0.0462038
					T cell CD4+_EPIC	9998.85	1.14552	8.72764e+07	0.0466672											T cell CD4+ memory resting_CIBERSORT	0.0732191	0.00742747	0.721786	0.0251419
																				Neutrophil_XCELL	1.6818e+16	78.3043	3.61214e+30	0.0264903
																				T cell CD4+ memory resting_CIBERSORT-ABS	0.0274752	0.00110535	0.682939	0.0283375
																				stroma score_XCELL	0.0740585	0.00722555	0.759066	0.0283703
																				T cell gamma delta_XCELL	1.96663e+193	7945743801803330	Inf	0.0327088
																				Neutrophil_TIMER	5.96804e+12	3.18054	1.11986e+25	0.0413294

## Sheet: ICGC-AU
cell_type	futime	fustat	B cell_TIMER	T cell CD4+_TIMER	T cell CD8+_TIMER	Neutrophil_TIMER	Macrophage_TIMER	Myeloid dendritic cell_TIMER	B cell naive_CIBERSORT	B cell memory_CIBERSORT	B cell plasma_CIBERSORT	T cell CD8+_CIBERSORT	T cell CD4+ naive_CIBERSORT	T cell CD4+ memory resting_CIBERSORT	T cell CD4+ memory activated_CIBERSORT	T cell follicular helper_CIBERSORT	T cell regulatory (Tregs)_CIBERSORT	T cell gamma delta_CIBERSORT	NK cell resting_CIBERSORT	NK cell activated_CIBERSORT	Monocyte_CIBERSORT	Macrophage M0_CIBERSORT	Macrophage M1_CIBERSORT	Macrophage M2_CIBERSORT	Myeloid dendritic cell resting_CIBERSORT	Myeloid dendritic cell activated_CIBERSORT	Mast cell activated_CIBERSORT	Mast cell resting_CIBERSORT	Eosinophil_CIBERSORT	Neutrophil_CIBERSORT	B cell naive_CIBERSORT-ABS	B cell memory_CIBERSORT-ABS	B cell plasma_CIBERSORT-ABS	T cell CD8+_CIBERSORT-ABS	T cell CD4+ naive_CIBERSORT-ABS	T cell CD4+ memory resting_CIBERSORT-ABS	T cell CD4+ memory activated_CIBERSORT-ABS	T cell follicular helper_CIBERSORT-ABS	T cell regulatory (Tregs)_CIBERSORT-ABS	T cell gamma delta_CIBERSORT-ABS	NK cell resting_CIBERSORT-ABS	NK cell activated_CIBERSORT-ABS	Monocyte_CIBERSORT-ABS	Macrophage M0_CIBERSORT-ABS	Macrophage M1_CIBERSORT-ABS	Macrophage M2_CIBERSORT-ABS	Myeloid dendritic cell resting_CIBERSORT-ABS	Myeloid dendritic cell activated_CIBERSORT-ABS	Mast cell activated_CIBERSORT-ABS
DO49198	251	1	0.0940508	0.137857	0.175154	0.110525	0.0116871	0.476115	0	0.108529	0.080951	0	0.130343	0.176331	0	0.0575263	0.00293157	0	0.095194	0.0417778	0.0141227	0.041378	0	0.187074	0	0.0638418	0	0	0	0	0	0.0267973	0.0199879	0	0.0321835	0.0435385	0	0.014204	0.000723845	0	0.0235047	0.0103155	0.00348708	0.0102168	0	0.046191	0	0.0157634	0
DO49074	168	1	0.0870038	0.136096	0.16221	0.100358	0.0020348	0.465005	0	0.00980719	0.0386304	0.0248198	0	0.417418	0	0.0336295	0	0	0.0350988	0.135264	0.103579	0.00776753	0	0.0255183	0	0.0515926	0	0.0919231	0.00645182	0.0184998	0	0.00141256	0.00556405	0.00357486	0	0.0601219	0	0.00484376	0	0	0.00505538	0.0194825	0.0149188	0.00111878	0	0.00367547	0	0.00743103	0
DO34809	297	1	0.104106	0.133742	0.182972	0.123766	0.00413947	0.502042	0	0	0.0397537	0.082463	0	0.262031	0.0150924	0	0	0	0	0.112567	0	0.0250293	0.0983768	0.127404	0	0.0430905	0.0562496	0	0.0163755	0.121567	0	0	0.0130059	0.0269786	0	0.0857261	0.00493765	0	0	0	0	0.0368275	0	0.0081886	0.032185	0.0416817	0	0.0140975	0.0184027
DO34616	666	0	0.111729	0.130126	0.169941	0.113648	0	0.500147	0.0318917	0	0.0098514	0	0	0.335969	0	0	0.00898121	0	0	0.141871	0.0113515	0	0	0.0563038	0	0.0163965	0	0.162863	0.0824892	0.142032	0.003806	0	0.00117568	0	0	0.0400951	0	0	0.00107183	0	0	0.0169311	0.00135471	0	0	0.00671938	0	0.00195679	0
DO33552	873	0	0.102181	0.11043	0.191065	0.104684	0.044272	0.48764	0.0489377	0	0.0848385	0.0359484	0	0.179946	0	0.0113358	0.0312597	0	0	0.055846	0	0.129177	0.00407173	0.161604	0	0.0028714	0	0.0859355	0	0.168229	0.00835768	0	0.0144889	0.00613933	0	0.0307315	0	0.00193594	0.0053386	0	0	0.00953749	0	0.0220611	0.000695378	0.027599	0	0.000490384	0
DO34905	1142	0	0.0942807	0.139315	0.188203	0.124848	0.0213891	0.520349	0.0186932	0	0	0	0	0.264213	0	0.0627325	0	0	0	0.19598	0.0127418	0.0385128	0	0.0885332	0	0.291762	0.016386	0	0	0.0104459	0.0035771	0	0	0	0	0.0505592	0	0.0120044	0	0	0	0.0375023	0.00243825	0.00736973	0	0.0169415	0	0.055831	0.00313559
DO34961	632	1	0.110623	0.158181	0.146565	0.0845017	0.0318737	0.544816	0	0	0.003857	0.004936	0	0.145795	0	0.0198117	0	0	0	0.0465687	0.0448012	0.044242	0	0.391049	0	0.0940314	0.101272	0	0.101828	0.00180772	0	0	0.000309513	0.000396098	0	0.0116996	0	0.00158983	0	0	0	0.003737	0.00359516	0.00355028	0	0.0313805	0	0.00754573	0.00812678
DO49175	414	1	0.0836249	0.137411	0.156189	0.105038	0.00616936	0.442029	0	0	0	0.0102975	0.0279245	0.324912	0	0.012607	0	0	0.020424	0.123462	0.0558492	0	0	0.0889671	0	0.14623	0.0847819	0	0	0.104544	0	0	0	0.0016315	0.00442425	0.0514779	0	0.0019974	0	0	0.00323591	0.0195609	0.00884853	0	0	0.0140956	0	0.0231681	0.0134325
DO33168	8	1	0.0889142	0.145744	0.153185	0.112918	0.0104161	0.457499	0	0.00105947	0.0998981	0.00487772	0	0.326385	0	0.0711752	0	0	0.0146504	0.0861669	0.139594	0.0233375	0	0.107277	0	0.106707	0	0.0188715	0	0	0	0.000265957	0.0250773	0.00122445	0	0.0819322	0	0.017867	0	0	0.00367768	0.0216304	0.0350421	0.00585839	0	0.0269296	0	0.0267864	0
DO34336	743	0	0.0779849	0.121681	0.168902	0.0880883	0	0.466177	0	0.0502585	0.111206	0.0182293	0.0661708	0.484113	0	0	0	0	0.0719681	0.0217327	0.0446441	0	0	0.0127454	0	0.0753393	0	0.0422908	0	0.00130137	0	0.0016546	0.00366111	0.000600142	0.00217846	0.0159379	0	0	0	0	0.00236932	0.000715481	0.00146976	0	0	0.000419601	0	0.00248031	0
DO49183	429	1	0.110236	0.120082	0.21474	0.114597	0.0533719	0.503956	0	0.035462	0.0597119	0	0	0.232323	0	0	0.00321987	0	0	0.0494457	0	0.251531	0.0339742	0.241899	0	0.00756694	0.0215292	0.0384309	0	0.0249055	0	0.00904791	0.0152351	0	0	0.0592759	0	0	0.00082153	0	0	0.0126158	0	0.0641768	0.0086683	0.0617191	0	0.00193066	0.00549305
DO49079	332	1	0.102306	0.117165	0.201632	0.122282	0.0517886	0.49637	0	0.00498408	0.00869638	0	0	0.112874	0	0.0426132	0.00856707	0	0	0.0876722	0	0.341269	0.0206321	0.136321	0	0.0880506	0	0.0908945	0	0.0574254	0	0.0011691	0.00203989	0	0	0.0264767	0	0.00999569	0.00200956	0	0	0.0205651	0	0.0800508	0.00483963	0.0319765	0	0.0206539	0
DO34728	508	0	0.114783	0.105816	0.220213	0.129576	0.0834238	0.565593	0	0	0.0140578	0.0148042	0	0.225258	0	0	0	0	0	0.0342061	0.0331513	0.153464	0	0.323251	0.0157997	0.0496938	0	0.0946314	0	0.0416818	0	0	0.00483055	0.00508704	0	0.0774035	0	0	0	0	0	0.0117539	0.0113915	0.0527337	0	0.111076	0.00542913	0.0170759	0
DO49193	1	1	0.114912	0.123232	0.19805	0.103538	0.0521185	0.512495	0	0.0162432	0.0675749	0.0120657	0	0.286392	0	0	0.0190259	0	0.0318007	0	0.0610281	0.195207	0.0114857	0.260754	0.00789392	0.0305294	0	0	0	0	0	0.00477937	0.0198832	0.00355021	0	0.0842677	0	0	0.00559817	0	0.00935698	0	0.0179568	0.0574373	0.00337955	0.0767238	0.0023227	0.00898292	0
DO34312	226	1	0.104557	0.121756	0.191134	0.109885	0.0384758	0.508276	0.012937	0	0.0123753	0.0162659	0	0.164618	0	0.0110662	0	0	0	0.0978484	0	0.142048	0	0.322591	0	0.110021	0.0460462	0	0	0.0641831	0.00311447	0	0.00297923	0.00391586	0	0.0396302	0	0.00266408	0	0	0	0.0235561	0	0.0341968	0	0.0776607	0	0.0264865	0.0110852
DO34849	272	1	0.102863	0.124716	0.191804	0.1139	0.0493501	0.528646	0	0	0.00260897	0.0404836	0	0.0932706	0	0.0130948	0.0480269	0	0	0.0445916	0	0.416222	0.0125542	0.279305	0	0	0	0.0233073	0	0.0265354	0	0	0.00085892	0.013328	0	0.0307064	0	0.00431104	0.0158113	0	0	0.0146804	0	0.137028	0.00413308	0.0919521	0	0	0
DO49204	156	1	0.138211	0.109939	0.227922	0.117811	0.0296401	0.561313	0.0338292	0	0.0183615	0.0498022	0	0.10163	0	0	0.00878769	0	0	0.0467707	0.0371272	0.169765	0.0353268	0.296422	0	0.02034	0	0.173783	0.00250364	0.0055507	0.0101627	0	0.00551601	0.0149612	0	0.0305309	0	0	0.00263992	0	0	0.0140504	0.0111534	0.0509993	0.0106126	0.0890485	0	0.00611038	0
DO34240	236	1	0.0837266	0.119832	0.184137	0.115754	0.0547353	0.498105	0.0338753	0	0.00595605	0	0	0.142486	0	0	0.019014	0	0	0.0439501	0	0.54079	0.018404	0.166454	0	0	0.0163005	0	0	0.0127695	0.00815516	0	0.00143386	0	0	0.0343023	0	0	0.00457744	0	0	0.0105806	0	0.13019	0.0044306	0.0400723	0	0	0.0039242
DO34817	540	0	0.13349	0.126122	0.222294	0.112366	0.04227	0.524827	0.00081644	0.0067001	0.138775	0.0915548	0	0.266505	0	0	0	0	0	0.0662466	0	0.126345	0.0870797	0.178389	0	0	0.0152811	0	0	0.0223081	0.000356143	0.00292268	0.0605354	0.0399375	0	0.116253	0	0	0	0	0	0.0288977	0	0.0551137	0.0379854	0.0778156	0	0	0.00666581
DO34736	203	1	0.117505	0.141791	0.203181	0.122338	0.0181865	0.536339	0	0	0.0557816	0.0607645	0	0.30524	0.00300118	0.0559516	0.000504182	0	0	0.077728	0.0196644	0.0326161	0.0738664	0.15084	0.000739313	0.0555904	0.0771107	0	0	0.030602	0	0	0.0238736	0.0260062	0	0.130638	0.00128446	0.0239463	0.000215782	0	0	0.0332663	0.00841604	0.0139591	0.0316136	0.064557	0.000316414	0.0237918	0.0330021
DO49090	152	1	0.107012	0.119326	0.175364	0.104088	0.0321122	0.477132	0	0.0128485	0.0128837	0	0	0.254069	0	0	0.00322927	0	0	0.141073	0.0343106	0.0692824	0	0.307579	0	0.0308299	0.0842136	0	0	0.0496814	0	0.00224716	0.00225333	0	0	0.044436	0	0	0.000564791	0	0	0.0246732	0.00600083	0.0121173	0	0.0537946	0	0.00539205	0.0147287
DO34696	689	0	0.110419	0.132942	0.20564	0.124054	0.0449689	0.542599	0	0.00650423	0.020986	0.00566629	0	0.184486	0.0207418	0	0.00410683	0	0	0.151979	0.0097446	0.0756453	0.157108	0.240653	0.0154527	0	0.106926	0	0	0	0	0.00248927	0.00803169	0.00216858	0	0.0706058	0.00793823	0	0.00157175	0	0	0.0581648	0.00372941	0.0289507	0.0601276	0.0921019	0.00591398	0	0.0409225
DO49080	83	0	0.122848	0.126655	0.209136	0.136149	0.0406954	0.532014	0	0.040578	0.013054	0	0	0.23894	0	0	0	0	0.00627108	0.0428308	0.00661965	0.121942	0.015379	0.16451	0	0.105095	0	0.20395	0	0.0408301	0	0.0170327	0.00547947	0	0	0.100296	0	0	0	0	0.00263231	0.0179784	0.00277862	0.0511855	0.00645538	0.0690537	0	0.044114	0
DO34680	99	1	0.120721	0.127223	0.190739	0.111415	0.0308552	0.505216	0.00161128	0	0.0244963	0.023499	0.0261337	0.18454	0	0	0	0	0	0.0953864	0.0112557	0.172552	0.00397275	0.311155	0	0.0867259	0.0586722	0	0	0	0.000351432	0	0.0053428	0.00512529	0.00569995	0.0402494	0	0	0	0	0	0.0208044	0.00245495	0.0376349	0.000866485	0.067865	0	0.0189155	0.0127968
DO33512	499	1	0.101585	0.102304	0.212832	0.101203	0.0466307	0.49947	0.0193819	0	0.0195757	0.03456	0	0.358634	0	0.0295191	0.0716637	0	0	0.093153	0.0734784	0.179286	0.00894646	0.0537456	0	0	0.0244646	0.0335916	0	0	0.00319044	0	0.00322234	0.00568889	0	0.0590344	0	0.00485912	0.0117965	0	0	0.0153338	0.0120952	0.0295121	0.00147267	0.00884702	0	0	0.00402709
DO34288	220	1	0.098195	0.127461	0.173946	0.109046	0.0193221	0.530642	0.00821687	0	0.0499305	0.0409182	0	0.231718	0	0	0.0212078	0	0	0.0813269	0.0177768	0.166651	0	0.269748	0	0.0529367	0	0.0354611	0	0.0241074	0.00216411	0	0.0131504	0.0107768	0	0.0610286	0	0	0.00558559	0	0	0.0214194	0.00468195	0.0438917	0	0.0710449	0	0.0139422	0
DO32878	260	1	0.101134	0.117839	0.195961	0.103955	0.05652	0.474452	0	0.00496987	0	0	0	0.237943	0	0.00731241	0.0172901	0	0	0.167798	0.014662	0.0738442	0.00662331	0.280009	0.0282318	0	0.127609	0	0	0.0337075	0	0.000695373	0	0	0	0.0332924	0	0.00102314	0.00241918	0	0	0.0234779	0.00205147	0.0103321	0.000926719	0.0391782	0.00395013	0	0.0178547
DO32875	348	1	0.123117	0.136528	0.203246	0.118901	0.0629309	0.538643	0	0.0155279	0.138633	0.0868769	0	0.0708698	0.0506792	0.0321898	0	0	0	0.0347556	0.00710124	0.105987	0.0355503	0.224002	0	0.0885472	0.0738148	0	0	0.035465	0	0.00677349	0.0604735	0.0378969	0	0.0309144	0.022107	0.0140417	0	0	0	0.0151609	0.00309766	0.046233	0.0155076	0.097713	0	0.0386255	0.0321991
DO34640	287	1	0.120657	0.139032	0.207229	0.119025	0.0782803	0.507341	0	0.0177929	0	0.131919	0	0.323604	0	0	0	0	0	0.06807	0.0202774	0.0839887	0.0508087	0.155364	0	0.0322149	0.115236	0	0	0.000725268	0	0.00710251	0	0.0526589	0	0.129175	0	0	0	0	0	0.027172	0.00809428	0.0335263	0.0202817	0.0620175	0	0.0128594	0.0459996
DO34785	721	0	0.110845	0.1102	0.21629	0.11017	0.0449067	0.503518	0	0.00610403	0.0160091	0.0416412	0	0.339203	0	0	0.00858595	0	0	0.088529	0.0295675	0.108234	0.00133156	0.186896	0.025081	0.0250578	0.123759	0	0	0	0	0.00160765	0.0042164	0.0109672	0	0.0893375	0	0	0.00226132	0	0	0.0233163	0.00778733	0.0285062	0.000350698	0.0492237	0.00660568	0.0065996	0.032595
DO32829	1874	1	0.128268	0.120118	0.189816	0.110448	0.0400676	0.560448	0.0158367	0.00144125	0	0	0	0.183025	0	0.00805198	0.047026	0	0	0.0835145	0	0.13232	0.0799767	0.286336	0	0	0.0619393	0	0	0.100533	0.00397548	0.000361795	0	0	0	0.0459444	0	0.00202128	0.0118049	0	0	0.0209645	0	0.033216	0.0200764	0.0718787	0	0	0.0155485
DO33400	1043	0	0.0981947	0.112364	0.186262	0.0976577	0.027036	0.476695	0.061886	0	0.243311	0.0748456	0	0.173623	0	0	0.00539965	0	0	0.0782361	0.00134627	0.0131176	0.0313685	0.261889	0	0.000515727	0.00309171	0.0100418	0	0.0413276	0.00483882	0	0.0190243	0.00585212	0	0.0135755	0	0	0.000422195	0	0	0.00611723	0.000105264	0.00102565	0.00245268	0.0204769	0	4.03243e-05	0.000241738
DO49168	149	0	0.137603	0.14783	0.22003	0.133459	0.0853267	0.531458	0.0828708	0.102024	0.0837612	0.0558845	0	0.142278	0	0.0258845	0.00014311	0	0	0.0579201	0	0.159939	0.044265	0.194774	0	0	0.024308	0	0	0.0259469	0.0550767	0.0678059	0.0556685	0.0371414	0	0.0945595	0	0.017203	9.51122e-05	0	0	0.0384942	0	0.106297	0.0294189	0.129449	0	0	0.0161553
DO49113	413	0	0.115785	0.120442	0.198654	0.112346	0.0566405	0.506096	0.0306998	0	0.0552982	0	0	0.23113	0	0	0	0	0	0.100365	0.00340195	0.0645706	0.0085367	0.342728	0	0.0737947	0.0807364	0	0	0.00873918	0.00928575	0	0.016726	0	0	0.0699096	0	0	0	0	0	0.0303572	0.00102899	0.0195306	0.00258209	0.103665	0	0.0223206	0.0244203
DO34600	537	1	0.0895155	0.138072	0.192787	0.117586	0.0619497	0.479075	0	0.0237278	0.0372573	0.0104369	0	0.303514	0	0	0	0	0	0.125026	0	0.177736	0.0206032	0.154593	0	0.0261373	0.0415118	0.00282029	0.00401667	0.0726198	0	0.00678635	0.0106559	0.00298505	0	0.0868074	0	0	0	0	0	0.0357585	0	0.0508341	0.0058927	0.0442148	0	0.00747549	0.0118727
DO33344	361	1	0.110086	0.162902	0.175186	0.11683	0.0388424	0.519781	0	0.0299301	0	0.0403412	0	0.369673	0	0	0	0	0	0.0617136	0.0126515	0.118889	0.0598906	0.240518	0	0	0	0.0259109	0.0206612	0.0198211	0	0.00936084	0	0.012617	0	0.115618	0	0	0	0	0	0.0193014	0.00395685	0.0371833	0.0187312	0.0752237	0	0	0
DO34801	626	0	0.106511	0.125872	0.191848	0.102346	0.0370602	0.479019	0	0.0112852	0	0	0	0.360916	0	0	0	0	0	0.114577	0.0262259	0.0179523	0.00267333	0.283654	0	0	0	0.182716	0	0	0	0.00243816	0	0	0	0.0779757	0	0	0	0	0	0.0247543	0.00566609	0.00387858	0.000577572	0.0612833	0	0	0
DO34504	257	1	0.12442	0.134056	0.214342	0.12462	0.0858484	0.479914	0.0191263	0	0	0	0	0.333676	0	0	0	0	0	0.0334062	0.0412919	0.0102168	0.0142589	0.232107	0.101902	0	0.194362	0	0	0.0196531	0.00720186	0	0	0	0	0.125643	0	0	0	0	0	0.0125789	0.0155482	0.00384706	0.00536909	0.0873983	0.0383704	0	0.0731857
DO33336	451	1	0.120345	0.129251	0.181967	0.102985	0.0366185	0.492117	0.159745	0.0055056	0.0298544	0.0770445	0	0.226279	0	0.0207337	0.0782949	0	0	0.043051	0.0196513	0.177455	0	0.0901883	0	0.0557773	0.0156419	0	0	0.000779052	0.0447022	0.00154066	0.00835431	0.0215598	0	0.0633209	0	0.00580202	0.0219097	0	0	0.0120472	0.00549914	0.0496581	0	0.0252379	0	0.0156085	0.00437715
DO34368	537	1	0.0971204	0.138364	0.179374	0.109264	0.0362327	0.482961	0.0867477	0	0.0170362	0	0	0.162732	0	0.0102175	0.022329	0	0	0.0655662	0.0197232	0.355049	0.00143278	0.214854	0	0	0	0.027959	0	0.0163539	0.0232041	0	0.004557	0	0	0.0435292	0	0.00273309	0.00597277	0	0	0.0175383	0.00527576	0.0949719	0.000383253	0.0574712	0	0	0
DO33544	412	1	0.09697	0.139599	0.171019	0.110438	0.0342286	0.486356	0	0.0292814	0.094648	0.0329681	0	0.257454	0	0	0	0	0	0.0288978	0.0329841	0	0.0338426	0.394327	0.0111932	0.0475263	0.0100987	0.00953478	0	0.0172435	0	0.00825422	0.0266806	0.00929348	0	0.0725746	0	0	0	0	0	0.0081461	0.00929798	0	0.00954	0.111158	0.0031553	0.0133973	0.00284676
DO49172	1021	1	0.100594	0.141249	0.174639	0.109027	0.0386251	0.462461	0	0.0182214	0.0169662	0	0	0.239147	0	0.0190716	0.00304109	0	0.0471527	0.0579205	0.0460123	0.277621	0	0.109955	0	0.0423581	0.122533	0	0	0	0	0.00386174	0.00359571	0	0	0.0506833	0	0.00404192	0.000644511	0	0.00999326	0.0122753	0.00975159	0.0588374	0	0.0233033	0	0.00897713	0.0259689
DO32863	715	1	0.116219	0.107695	0.211135	0.114135	0.0807868	0.58873	0.00511078	0	0	0.0315074	0	0.318439	0	0	0.0090333	0	0	0.046173	0.0342533	0.0893918	0.00292242	0.33494	0.0106732	0.00189935	0.0921027	0	0.000135441	0.023418	0.00155637	0	0	0.00959485	0	0.0969732	0	0	0.00275088	0	0	0.0140609	0.0104311	0.0272222	0.000889954	0.101998	0.00325029	0.000578404	0.0280477
DO49184	455	1	0.098226	0.168896	0.165078	0.114088	0.067824	0.464918	0	0.00763977	0	0.0812586	0	0.329231	0	0.00800689	0.0762383	0	0.0250155	0.0593522	0.0956536	0.0428092	0	0.18149	0	0.0155696	0.0777354	0	0	0	0	0.00275094	0	0.0292598	0	0.11855	0	0.00288314	0.0274521	0	0.00900763	0.0213717	0.0344432	0.0154149	0	0.0653512	0	0.00560635	0.0279912
DO34264	1144	1	0.107145	0.119646	0.208661	0.104849	0.0519135	0.468056	0.0283166	0	0.0556903	0.0598871	0	0.332897	0	0	0	0	0	0.0406688	0.00434111	0.0691231	0.0276697	0.281557	0.0649423	0	0.0349076	0	0	0	0.00570992	0	0.0112297	0.012076	0	0.0671273	0	0	0	0	0	0.00820071	0.000875367	0.0139384	0.00557949	0.0567748	0.0130954	0	0.00703898
DO49166	222	0	0.124793	0.137784	0.200862	0.127681	0.058711	0.513738	0	0.010752	0.0247868	0.0330688	0	0.26335	0	0	0.00821809	0	0	0.0936905	0.00463903	0.140566	0.00273407	0.151562	0.0202853	0.0181021	0.142939	0	0	0.0853058	0	0.00378311	0.00872129	0.0116353	0	0.0926602	0	0	0.00289155	0	0	0.0329652	0.00163225	0.0494585	0.000961987	0.0533275	0.00713741	0.00636925	0.0502934
DO34448	719	1	0.116744	0.116164	0.198383	0.117466	0.0764931	0.523949	0	0.010165	0	0.0214212	0	0.188934	0	0	1.67666e-05	0	0	0.1272	0	0.11745	0.0114669	0.394729	0	0	0.00690297	0.0152224	0	0.106492	0	0.00263536	0	0.00555365	0	0.0489828	0	0	4.34689e-06	0	0	0.0329778	0	0.0304499	0.0029729	0.102337	0	0	0.00178966
DO33472	388	1	0.0997477	0.12714	0.17023	0.102688	0.0313188	0.497023	0	0.00321168	0.0127822	0.00223368	0	0.209143	0	0.0358796	0.00166604	0	0	0.0793962	0	0.306433	0.00107055	0.245601	0	0.020805	0	0.0690369	0	0.0127407	0	0.000548497	0.00218296	0.000381472	0	0.0357179	0	0.00612758	0.000284529	0	0	0.0135594	0	0.0523332	0.00018283	0.0419442	0	0.00355311	0
DO49130	351	0	0.111567	0.130638	0.204292	0.115908	0.0541619	0.502345	0	0.0133609	0.0242553	0	0	0.260967	0	0.0470921	0	0	0	0.108102	0.0251432	0.0987828	0.0538415	0.231515	0	0.0378101	0.065915	0.0154653	0	0.0177496	0	0.00481104	0.0087339	0	0	0.0939697	0	0.016957	0	0	0	0.0389256	0.00905361	0.0355699	0.0193874	0.0833644	0	0.0136148	0.0237348
DO33488	844	0	0.106081	0.13752	0.207502	0.104686	0.0426	0.490917	0	0	0.163152	0.00375516	0	0.339216	0	0	0	0	0	0.0739449	0.041278	0	0.00328975	0.254056	0	0.0202576	0	0.0894953	0	0.0115555	0	0	0.0369274	0.000849934	0	0.0767772	0	0	0	0	0	0.0167365	0.00934275	0	0.000744593	0.0575024	0	0.00458506	0
DO34793	427	1	0.119273	0.126169	0.210284	0.113964	0.0722954	0.501343	0	0.00661399	0.0896066	0.0696543	0	0.288143	0	0	0.00209398	0	0	0.0674887	0.0166215	0.0629076	0.0029855	0.156167	0.0967047	0.0150347	0.0873371	0.0239896	0	0.0146514	0	0.0024088	0.0326345	0.0253679	0	0.104941	0	0	0.000762622	0	0	0.0245792	0.0060535	0.0229108	0.00108731	0.0568756	0.0352196	0.00547559	0.031808
DO33368	98	1	0.1003	0.108104	0.195104	0.135941	0.0472124	0.49241	0	0	0.00773156	0.0500807	0	0.271678	0	0	0	0	0	0.0369697	0.0334568	0.0989122	0.00624454	0.278715	0	0.0576372	0	0.0334455	0	0.125128	0	0	0.00194084	0.0125717	0	0.0681991	0	0	0	0	0	0.00928047	0.00839863	0.0248298	0.00156756	0.0699655	0	0.0144686	0
DO49087	260	1	0.109557	0.137212	0.180143	0.11999	0.0481484	0.450671	0.0617564	0.0377132	0.0178845	0	0	0.299367	0	0	0	0	0	0.100136	0.0179272	0.0223924	0	0.195925	0	0.00901017	0	0.137662	0	0.100227	0.0209667	0.0128039	0.00607189	0	0	0.101637	0	0	0	0	0	0.0339966	0.0060864	0.00760237	0	0.0665177	0	0.00305901	0
DO33600	854	0	0.0916508	0.125899	0.181966	0.107008	0.0418424	0.496909	0	0.0362744	0.0804917	0.084629	0	0.243659	0	0.00315711	0.0112554	0	0	0.0393647	0.0315778	0.0626243	0.0519228	0.286849	0	0.0199198	0.0445112	0	0	0.00376411	0	0.00940449	0.0208682	0.0219408	0	0.0631708	0	0.00081851	0.00291807	0	0	0.0102057	0.00818684	0.0162359	0.0134615	0.0743682	0	0.00516438	0.0115399
DO33408	909	0	0.0833533	0.119405	0.204873	0.126107	0.0745496	0.509242	0	0.0026561	0.029368	0.018603	0	0.202927	0	0	0.00938583	0	0	0.109916	0.0981846	0.152087	0.00677128	0.307176	0	0	0.0202092	0	0.00571802	0.0369989	0	0.000978274	0.0108166	0.00685172	0	0.0747406	0	0	0.00345692	0	0	0.0404833	0.0361626	0.0560156	0.00249395	0.113137	0	0	0.00744331
DO32860	1259	1	0.123186	0.121772	0.215898	0.113572	0.0593219	0.53549	0	0.0411072	0.12023	0.0333018	0	0.133571	0	0	0	0	0	0.0326145	0.0352591	0.308447	0.0202811	0.242425	0	0	0.0165443	0.0162193	0	0	0	0.0159862	0.0467563	0.0129507	0	0.0519443	0	0	0	0	0	0.0126834	0.0137119	0.119951	0.00788709	0.0942762	0	0	0.00643388
DO49129	337	0	0.122435	0.126952	0.206171	0.113588	0.055298	0.505504	0.0049118	0	0.0715034	0.0734786	0	0.271485	0	0	0.00613535	0	0	0.0961465	0.020719	0.0455651	0.0160045	0.361239	0	0.00623449	0.0164804	0.00453469	0	0.00556224	0.00129364	0	0.0188322	0.0193524	0	0.0715023	0	0	0.0016159	0	0	0.0253225	0.00545687	0.0120007	0.00421517	0.0951411	0	0.00164201	0.00434053
DO34608	709	1	0.111385	0.133881	0.201194	0.114815	0.0511593	0.52262	0	0.034969	0.105124	0.037661	0	0.1988	0	0	0	0	0	0.0697557	0.0206956	0.0289551	0.024008	0.276322	0.0276027	0.0540926	0.108265	0	0	0.0137494	0	0.00985753	0.0296338	0.0106164	0	0.0560403	0	0	0	0	0	0.0196637	0.00583395	0.00816223	0.00676769	0.0778932	0.007781	0.0152483	0.0305191
DO49178	27	1	0.118758	0.153229	0.175931	0.141802	0.0422763	0.508743	0.0102344	0	0	0.0193742	0	0.254256	0	0.00352698	0	0	0	0.0962381	0.000309492	0.0928607	0.0414743	0.27969	0	0.120237	0.033955	0	0	0.0478438	0.00343253	0	0	0.00649793	0	0.0852753	0	0.00118292	0	0	0	0.0322774	0.000103801	0.0311446	0.0139101	0.0938056	0	0.0403262	0.0113882
DO33392	1014	0	0.105014	0.134552	0.205072	0.107089	0.0679818	0.446294	0	0.0368927	0.0639447	0.0164485	0.0692427	0.210886	0	0	0.00420626	0	0	0.0750632	0.0080603	0.119231	0	0.327782	0	0	0.0651223	0	0	0.00311994	0	0.00569331	0.00986801	0.00253835	0.0106856	0.0325441	0	0	0.000649114	0	0	0.0115838	0.00124387	0.0183999	0	0.0505836	0	0	0.0100497
DO34432	400	1	0.102449	0.136025	0.188163	0.10884	0.0677213	0.528316	0.00501343	0	0.241828	0.0329384	0	0.101823	0	0.00162975	0.0107351	0	0	0.0484716	0	0.0796988	0.0351318	0.395804	0	0	0.015801	0	0	0.0311254	0.00149578	0	0.0721503	0.0098273	0	0.0303793	0	0.000486243	0.00320287	0	0	0.0144617	0	0.0237784	0.0104817	0.11809	0	0	0.00471428
DO34656	834	0	0.111177	0.123279	0.218535	0.110559	0.0710449	0.4912	0	0	0.00373356	0	0	0.289055	0	0	0	0	0	0.0642526	0.0771241	0.0424891	0.000707043	0.375521	0.0184712	0.017508	0.0976297	0	0	0.0135088	0	0	0.00104478	0	0	0.0808879	0	0	0	0	0	0.0179802	0.0215821	0.01189	0.000197856	0.105084	0.00516889	0.00489935	0.0273202
DO34720	555	0	0.123458	0.148071	0.19486	0.119755	0.0673482	0.532409	0.0496879	0	0.0438002	0.0217992	0	0.191678	0	0.000553669	0.0132905	0	0	0.0396348	0.0131037	0.116784	0.0158385	0.298524	0	0.072334	0.0908155	0	0	0.0321553	0.0183007	0	0.0161322	0.00802891	0	0.0705975	0	0.000203923	0.00489507	0	0	0.014598	0.00482626	0.0430131	0.00583353	0.10995	0	0.0266415	0.0334485
DO49164	272	0	0.120224	0.118576	0.220676	0.113827	0.0820627	0.489411	0.0268426	0	0.0238475	0.0101394	0	0.262768	0	0	0.0092245	0	0.00379056	0.0283456	0.013024	0.0343972	0.0235315	0.31199	0.101044	0.00352835	0.147527	0	0	0	0.00822953	0	0.00731126	0.00310858	0	0.0805606	0	0	0.00282809	0	0.00116212	0.0086903	0.00399295	0.0105456	0.00721439	0.0956512	0.0309784	0.00108174	0.0452295
DO49170	197	0	0.125731	0.115729	0.218862	0.130181	0.081248	0.53018	0.027479	0	0.0374419	0.0375061	0	0.306208	0	0	0	0	0.00572443	0.0146132	0.0157108	0	0.020472	0.302381	0.101472	0.00856797	0	0.044336	0.0384684	0.0396186	0.0101774	0	0.0138674	0.0138911	0	0.11341	0	0	0	0	0.00212016	0.00541231	0.00581881	0	0.00758223	0.111993	0.0375824	0.00317332	0
DO49076	480	1	0.102184	0.245668	0.128216	0.1025	0.0465688	0.54473	0.0143268	0.0195805	0	0.134071	0	0.361695	0.00594124	0	0.00412463	0	0	0.0621972	0.0231795	0.0278327	0.125771	0.0987678	0.00980433	0	0.101514	0	0.0111946	0	0.00589579	0.00805781	0	0.0551731	0	0.148845	0.00244495	0	0.00169738	0	0	0.0255956	0.00953889	0.0114538	0.0517577	0.0406452	0.0040347	0	0.0417755
DO33984	847	0	0.103316	0.138703	0.198208	0.108377	0.104324	0.510771	0.0203758	0	0.153525	0.0727027	0	0.238658	0.0112434	0	0	0	0	0.036984	0.0137011	0.0960303	0.0393905	0.267883	0.0109096	0	0.0230318	0	0	0.0155638	0.00964286	0	0.072656	0.0344066	0	0.112945	0.00532095	0	0	0	0	0.0175027	0.00648405	0.0454464	0.0186416	0.126776	0.005163	0	0.0108998
DO33376	909	0	0.108425	0.133906	0.205674	0.115777	0.0712019	0.479819	0.00807134	0	0.185589	0	0	0.289606	0	0	0	0	0	0.0547139	0.0174333	0.105836	0.0169035	0.179739	0	0.0142648	0.0743984	0	0	0.0534462	0.00177702	0	0.04086	0	0	0.0637609	0	0	0	0	0	0.0120461	0.00383819	0.0233013	0.00372155	0.0395721	0	0.0031406	0.0163799
DO49199	1095	1	0.103018	0.155883	0.163487	0.110754	0.0395777	0.489129	0.0665663	0	0.137274	0	0	0.188748	0	0.0160079	0.0267676	0	0	0.0293433	0.01459	0.154015	0.0274531	0.306795	0	0.0123503	0.020089	0	0	0	0.02123	0	0.0437809	0	0	0.0601973	0	0.0051054	0.00853698	0	0	0.00935845	0.00465317	0.0491201	0.0087556	0.0978463	0	0.00393889	0.00640698
DO49138	230	1	0.118178	0.116246	0.213794	0.116148	0.0780869	0.508162	0	0.00796725	0.00703706	0.023941	0	0.212839	0	0.00759243	0.0052629	0	0	0.071663	0	0.0960245	0.0153146	0.309845	0	0.00104027	0.200487	0	0	0.0409853	0	0.00244263	0.00215745	0.00733994	0	0.0652532	0	0.00232772	0.00161352	0	0	0.0219707	0	0.0294396	0.00469521	0.0949937	0	0.000318931	0.0614663
DO49135	270	0	0.132476	0.122552	0.246693	0.102593	0.0945479	0.500239	0.0428111	0	0.0086689	0	0	0.331837	0	0	0	0	0	0.0308049	0.0148655	0.0645137	0.00791365	0.285739	0.0657931	0.0126751	0.134378	0	0	0	0.00836842	0	0.00169454	0	0	0.0648653	0	0	0	0	0	0.00602154	0.0029058	0.0126107	0.00154691	0.0558543	0.0128608	0.00247765	0.0262673
DO49185	179	0	0.114528	0.123923	0.209478	0.114748	0.0714932	0.509094	0	0	0	0.00720475	0	0.305375	0	0	0	0	0	0.0266889	0.0074698	0.185799	0.0123471	0.221542	0.00370036	0.0169546	0.142568	0	0	0.0703508	0	0	0	0.00240158	0	0.101792	0	0	0	0	0	0.00889631	0.00248993	0.0619331	0.0041157	0.0738473	0.00123345	0.00565155	0.0475225
DO49127	392	0	0.114264	0.131631	0.205568	0.114789	0.0683616	0.504279	0	0.0469506	0.176969	0.0332342	0	0.164556	0	0	0	0	0	0.054672	0.232197	0	0	0.184936	0.0165137	0.0122176	0.0777538	0	0	0	0	0.0212534	0.0801094	0.0150443	0	0.0744904	0	0	0	0	0	0.0247486	0.10511	0	0	0.083716	0.00747536	0.00553062	0.0351972
DO49133	188	0	0.132073	0.142077	0.213852	0.111833	0.072847	0.495483	0	0.0190085	0.106112	0.0168721	0	0.395187	0	0	0	0	0	0.0490799	0.0368226	0.0276135	0.000500001	0.170845	0.0282297	0.0195354	0.130194	0	0	0	0	0.0086438	0.0482527	0.00767229	0	0.179704	0	0	0	0	0	0.0223182	0.0167445	0.0125568	0.000227367	0.0776889	0.012837	0.00888338	0.0592033
DO33128	423	1	0.138968	0.117136	0.215932	0.121626	0.0713707	0.568815	0.00132946	0	0.0803012	0	0	0.254848	0	0.0175948	0.0031527	0	0	0.0875292	0.0121887	0.00180827	0.0361114	0.365837	0.0047558	0.0162754	0.110879	0	0	0.00738904	0.000601813	0	0.0363503	0	0	0.115363	0	0.00796471	0.00142715	0	0	0.0396223	0.00551752	0.00081856	0.0163467	0.165605	0.00215283	0.00736748	0.050192
DO49078	465	1	0.105658	0.148281	0.218394	0.110286	0.0480751	0.511774	0	0	0.189671	0.205327	0	0.230852	0.00457008	0.0191703	0.00433267	0	0	0.0353361	0.0119649	0	0.0471207	0.181087	0.0192993	0	0.0512683	0	0	0	0	0	0.0952258	0.103086	0	0.115901	0.00229444	0.00962462	0.00217525	0	0	0.0177408	0.00600706	0	0.0236573	0.0909163	0.00968937	0	0.0257396
DO49137	232	0	0.132605	0.123642	0.216668	0.103889	0.0779163	0.49456	0.0113148	0	0.0187776	0.0584992	0	0.401745	0	0	0	0	0	0.0444498	0.0297912	0	0.00289175	0.24487	0.0507948	0.0258497	0.111015	0	0	0	0.00419068	0	0.00695465	0.0216664	0	0.148795	0	0	0	0	0	0.0164629	0.0110338	0	0.00107102	0.0906928	0.0188129	0.00957397	0.0411167
DO49181	1534	1	0.10741	0.140574	0.195045	0.107757	0.0578368	0.472368	0.102575	0	0.019379	0.0274771	0	0.397833	0	0	0	0	0	0.0869355	0.0144814	0	0	0.311767	0	0.00690713	0.0326453	0	0	0	0.0223722	0	0.00422669	0.00599295	0	0.0867701	0	0	0	0	0	0.0189612	0.00315849	0	0	0.0679986	0	0.00150649	0.00712018
DO33480	1054	0	0.0893681	0.116079	0.19269	0.102919	0.0581301	0.46569	0.00784367	0	0.00575022	0.150702	0	0.224022	0	0.00529815	0.0156698	0	0	0.0866854	0.038396	0.0163664	0.00239699	0.280967	0	0	0.159088	0	0	0.00681348	0.00169462	0	0.00124233	0.032559	0	0.0483999	0	0.00114466	0.00338545	0	0	0.0187283	0.00829543	0.00353595	0.000517869	0.0607028	0	0	0.0343709
DO32900	768	1	0.108061	0.131185	0.214676	0.101294	0.0613485	0.494062	0.0340455	0	0	0.0859059	0	0.35149	0	0	0	0	0	0.0671492	0.00730042	0	0.0529749	0.225931	0.0531289	0	0.122074	0	0	0	0.0102977	0	0	0.0259839	0	0.106315	0	0	0	0	0	0.0203105	0.00220815	0	0.0160233	0.0683372	0.0160698	0	0.0369236
[truncated: 72 more columns]

## Sheet: GSE21501
cell_type	futime	fustat	B cell_TIMER	T cell CD4+_TIMER	T cell CD8+_TIMER	Neutrophil_TIMER	Macrophage_TIMER	Myeloid dendritic cell_TIMER	B cell naive_CIBERSORT	B cell memory_CIBERSORT	B cell plasma_CIBERSORT	T cell CD8+_CIBERSORT	T cell CD4+ naive_CIBERSORT	T cell CD4+ memory resting_CIBERSORT	T cell CD4+ memory activated_CIBERSORT	T cell follicular helper_CIBERSORT	T cell regulatory (Tregs)_CIBERSORT	T cell gamma delta_CIBERSORT	NK cell resting_CIBERSORT	NK cell activated_CIBERSORT	Monocyte_CIBERSORT	Macrophage M0_CIBERSORT	Macrophage M1_CIBERSORT	Macrophage M2_CIBERSORT	Myeloid dendritic cell resting_CIBERSORT	Myeloid dendritic cell activated_CIBERSORT	Mast cell activated_CIBERSORT	Mast cell resting_CIBERSORT	Eosinophil_CIBERSORT	Neutrophil_CIBERSORT	B cell naive_CIBERSORT-ABS	B cell memory_CIBERSORT-ABS	B cell plasma_CIBERSORT-ABS	T cell CD8+_CIBERSORT-ABS	T cell CD4+ naive_CIBERSORT-ABS	T cell CD4+ memory resting_CIBERSORT-ABS	T cell CD4+ memory activated_CIBERSORT-ABS	T cell follicular helper_CIBERSORT-ABS	T cell regulatory (Tregs)_CIBERSORT-ABS	T cell gamma delta_CIBERSORT-ABS	NK cell resting_CIBERSORT-ABS	NK cell activated_CIBERSORT-ABS	Monocyte_CIBERSORT-ABS	Macrophage M0_CIBERSORT-ABS	Macrophage M1_CIBERSORT-ABS	Macrophage M2_CIBERSORT-ABS	Myeloid dendritic cell resting_CIBERSORT-ABS	Myeloid dendritic cell activated_CIBERSORT-ABS	Mast cell activated_CIBERSORT-ABS
GSM536485	17	1	0.100607	0.139017	0.167762	0.112721	0.047859	0.517514	0.0235881	0	0	0.000988536	0	0.246009	0	0	0	0	0	0.0741991	0	0.26119	0.0308165	0.121131	0.00439832	0	0	0.141451	0	0.0962292	0.0308617	0	0	0.00129336	0	0.321868	0	0	0	0	0	0.0970791	0	0.34173	0.040319	0.158482	0.00575458	0	0
GSM536908	10	1	0.103804	0.138395	0.157723	0.113874	0.0477173	0.506605	0	0.0132863	0.012725	0	0	0.0452723	0.0576106	0	0.012997	0.0185135	0.00449612	0.0835825	0	0.343715	0.0178715	0.134583	0	0.060949	0.0816857	0	0	0.112713	0	0.0168464	0.0161347	0	0	0.0574031	0.0730475	0	0.0164796	0.0234742	0.00570087	0.105979	0	0.435814	0.0226602	0.170645	0	0.0772804	0.103574
GSM536925	59	0	0.107301	0.136744	0.174176	0.110027	0.0480223	0.504976	0	0.0299064	0.00152985	0.099163	0	0.150003	0.107569	0	0	0	0	0.143634	0	0.0957726	0.121569	0.0729276	0.0307777	0.0112359	0.0692041	0	0	0.0667078	0	0.038012	0.00194449	0.126039	0	0.190658	0.136724	0	0	0	0	0.182564	0	0.12173	0.154519	0.0926932	0.0391195	0.0142812	0.0879606
GSM536478	14	1	0.104895	0.137174	0.163133	0.110518	0.0544596	0.494284	0	0.0263119	0	0.0137026	0	0.137213	0.0201396	0	0	0	0.0317171	0.0331836	0	0.0391852	0.144347	0.211898	0	0	0	0.176552	0.017606	0.148145	0	0.0328574	0	0.0171113	0	0.171346	0.0251496	0	0	0	0.0396072	0.0414385	0	0.048933	0.180255	0.26461	0	0	0
GSM536475	30	0	0.104885	0.1303	0.179131	0.108888	0.0560194	0.50064	0	0.0575468	0.037805	0.0222857	0	0.119218	0.0604147	0	0	0.0131438	0	0.0865429	0	0.119305	0.086255	0.159522	0	0	0.123743	0	0	0.114217	0	0.0700671	0.0460301	0.0271343	0	0.145156	0.073559	0	0	0.0160035	0	0.105372	0	0.145262	0.105021	0.194229	0	0	0.150666
GSM536457	4	1	0.101687	0.132084	0.178785	0.11286	0.0550602	0.509882	0	0.00206982	0	0	0	0.322524	0.111272	0	0	0.0422722	0	0.0758766	0	0.119464	0.0327131	0.201626	0.00119534	0	0.0183126	0.00597064	0.00491223	0.061792	0	0.002656	0	0	0	0.413865	0.142784	0	0	0.0542439	0	0.0973653	0	0.153296	0.0419776	0.258727	0.00153386	0	0.0234989
GSM536483	3	1	0.107139	0.144767	0.166383	0.111237	0.0567387	0.497445	0.0192125	0.0250267	0	0.151981	0	0.0736701	0.0877325	0	0.0292882	0	0	0.023835	0.0130654	0.205753	0.0968651	0.161127	0	0	0.0249494	0	0.0278764	0.0596174	0.0264235	0.03442	0	0.209024	0	0.101321	0.120661	0	0.0402809	0	0	0.032781	0.0179692	0.282978	0.133221	0.221603	0	0	0.0343136
GSM536456	14	1	0.0993107	0.137489	0.165761	0.116992	0.0605505	0.506323	0.0085017	0	0.00148741	0.0155654	0	0.0775537	0.0459602	0	0	0	0	0.132436	0	0	0.0302717	0.412558	0	0.018759	0	0.150481	0	0.106427	0.0110139	0	0.00192694	0.0201649	0	0.10047	0.0595412	0	0	0	0	0.17157	0	0	0.0392169	0.534467	0	0.0243022	0
GSM536471	18	1	0.113579	0.133203	0.187638	0.116363	0.0574948	0.509578	0	0.0922497	0.00512306	0.0455582	0	0	0.16876	0	0.0172764	0.00582048	0	0.106488	0.00171372	0.00269368	0.103394	0.229792	7.29819e-06	0.0229052	0.115665	0	0	0.0825524	0	0.150589	0.00836291	0.0743696	0	0	0.275485	0	0.0282021	0.00950139	0	0.173832	0.00279749	0.00439718	0.168781	0.375115	1.19136e-05	0.0373906	0.188812
GSM536891	46	0	0.105305	0.147118	0.206051	0.115428	0.0463525	0.511568	0.0245271	0	0	0.348762	0	0	0.18097	0.0132534	0	0	0	0.0884877	0.00531399	0.0398303	0.15076	0.0473576	0	0.0176529	0	0.0655607	0	0.0175248	0.0339854	0	0	0.483253	0	0	0.250757	0.0183642	0	0	0	0.122611	0.0073632	0.0551899	0.208896	0.0656199	0	0.0244603	0
GSM536931	7	1	0.102128	0.134734	0.180879	0.122321	0.0536163	0.517923	0.00078529	0	0.0113687	0.0669344	0	0.0238467	0.0655255	0	0	0	0	0.108629	0.0244335	0.130853	0.00799548	0.272019	0.0186485	0.012503	0	0.137684	0.00288698	0.115887	0.00106867	0	0.0154713	0.0910887	0	0.0324522	0.0891714	0	0	0	0	0.14783	0.0332508	0.178073	0.0108808	0.370181	0.0253781	0.0170149	0
GSM536480	6	0	0.110539	0.140252	0.172723	0.110874	0.0419268	0.516737	0	0.0485852	0.024036	0	0	0.158885	0	0	0.0279042	0.097325	0	0.106067	0	0.220316	0.0514209	0.0811813	0.00675532	0	0	0.0974239	0	0.0801	0	0.0686861	0.0339803	0	0	0.22462	0	0	0.0394489	0.137591	0	0.149949	0	0.311466	0.0726949	0.114768	0.00955017	0	0
GSM536884	52	0	0.10973	0.136037	0.170605	0.102909	0.0500577	0.494411	0.107012	0	0	0.0045974	0	0.342836	0	0	0.060158	0.033923	0	0.0263275	0	0.187065	0.030451	0.0841253	0	0	0	0.0363152	0.0164448	0.0707446	0.12002	0	0	0.00515624	0	0.384509	0	0	0.0674705	0.0380465	0	0.0295278	0	0.209803	0.0341524	0.0943511	0	0	0
GSM536466	13	1	0.104795	0.144778	0.155452	0.112128	0.048825	0.499174	0.0659909	0	0.0406048	0.0243235	0	0.15146	0.0314527	0	0.167314	0	0	0.0429274	0	0.0733175	0.0322469	0.149513	0	0	0	0.0716507	0	0.149198	0.0931971	0	0.0573449	0.0343514	0	0.213903	0.0444197	0	0.236293	0	0	0.0606252	0	0.103544	0.0455414	0.211153	0	0	0
GSM536477	6	1	0.116252	0.14064	0.178774	0.111519	0.049163	0.515441	0.085736	0.00303409	0	0.0302745	0	0.0920643	0	0	0	0.0436481	0	0.174439	0	0.245961	0.0835249	0.090098	0	0	0	0.0929303	0	0.0582905	0.12834	0.00454182	0	0.0453188	0	0.137813	0	0	0	0.0653379	0	0.261122	0	0.368185	0.125031	0.13487	0	0	0
GSM536470	7	1	0.0999778	0.136222	0.171198	0.120696	0.0491071	0.510804	0.00386427	0	0.0339526	0.0607171	0	0.0371312	0.103315	0	0.0108598	0	0	0.0214011	0	0.25404	0.126892	0.162202	0	0	0.00892626	0.00577899	0	0.17092	0.0051344	0	0.0451123	0.0806739	0	0.0493357	0.137274	0	0.0144293	0	0	0.0284353	0	0.337539	0.1686	0.215515	0	0	0.0118602
GSM536936	13	1	0.106918	0.137022	0.177075	0.109395	0.0477771	0.510229	0	0.0449829	0.049201	0.0881915	0	0.11803	0.0376194	0	0	0	0	0.12943	0	0.0803042	0.0223981	0.197847	0.0254064	0	0.148183	0	0	0.0584061	0	0.0628594	0.0687538	0.123239	0	0.164935	0.0525696	0	0	0	0	0.180867	0	0.112218	0.0312993	0.276473	0.0355031	0	0.207073
GSM536905	4	1	0.105296	0.135079	0.171438	0.109813	0.0519389	0.499542	0.0514214	0	0	0.00470258	0	0.156073	0.0592763	0	0.0370199	0	0	0.0792041	0	0.0105537	0.0815866	0.163848	0	0.114761	0.144454	0	0	0.0970995	0.0597472	0	0	0.00546399	0	0.181343	0.0688738	0	0.0430139	0	0	0.0920282	0	0.0122625	0.0947965	0.190376	0	0.133343	0.167843
GSM536933	3	1	0.102862	0.12756	0.185824	0.116074	0.0486662	0.515733	0	0.0470275	0.0646487	0.0247765	0	0	0.213592	0	0	0.00848588	0	0.128064	0	0.0274476	0.0838263	0.190334	0	0.0572241	0	0.0883861	0.00222014	0.0639669	0	0.0687569	0.0945201	0.0362247	0	0	0.312284	0	0	0.0124068	0	0.187237	0	0.04013	0.122559	0.27828	0	0.083665	0
GSM536885	18	1	0.108838	0.135668	0.166102	0.104888	0.0506281	0.493828	0.0684892	0	0.0244857	0.029386	0	0.253516	0.0673322	0	0.0404451	0	0	0.0902494	0	0.0993922	0.0246502	0.0921893	0.0201182	0	0.111123	0	0	0.0786233	0.0816598	0	0.0291943	0.035037	0	0.302268	0.0802804	0	0.0482228	0	0	0.107605	0	0.118506	0.0293905	0.109918	0.023987	0	0.132492
GSM536930	18	1	0.109962	0.139136	0.176064	0.109599	0.055969	0.501262	0.00737234	0.0561457	0.0743222	0.158152	0	0	0.0457995	0	0.0365976	0	0	0.0394725	0	0.190898	0.149517	0.133052	0	0.0253236	0.0239465	0	0	0.0594004	0.00916175	0.0697733	0.0923616	0.196539	0	0	0.0569159	0	0.0454806	0	0	0.0490532	0	0.237233	0.185808	0.165347	0	0.0314702	0.0297588
GSM536901	6	1	0.116106	0.13212	0.168297	0.0998794	0.045087	0.4876	0.183945	0	0	0	0	0.240346	0.0576932	0	0.146932	0	0.0693626	0	0.0224849	0	0.00304322	0.049327	0	0	0	0.182188	0	0.0446784	0.20609	0	0	0	0	0.269281	0.0646389	0	0.164621	0	0.0777132	0	0.0251919	0	0.00340959	0.0552655	0	0	0
GSM536896	30	0	0.110168	0.14503	0.171733	0.110031	0.0484609	0.514185	0.0160893	0.0304431	0.0221157	0.0255087	0	0.135656	0.02394	0	0.0328016	0	0	0.0839915	0.0118817	0.377802	0.041954	0.104143	0.0223622	0	0	0.0266375	0	0.044674	0.0201719	0.038168	0.0277275	0.0319815	0	0.170079	0.0300147	0	0.041125	0	0	0.105304	0.0148966	0.473669	0.0525999	0.130569	0.0280366	0	0
GSM536947	7	0	0.102187	0.133273	0.176771	0.118158	0.0558686	0.520679	0	0.0265042	0.0368118	0.00438297	0	0.0216602	0.0275717	0	0.0175787	0.0011584	0	0.100456	0.0278184	0.172658	0.0172405	0.253389	0.0555179	0	0.000651423	0.0702118	0.0598992	0.10649	0	0.0374438	0.0520058	0.00619205	0	0.0306004	0.0389519	0	0.0248344	0.00163652	0	0.141919	0.0393005	0.243923	0.0243565	0.357975	0.078433	0	0.000920298
GSM536935	26	1	0.10587	0.128776	0.185275	0.107434	0.0546206	0.503754	0	0.0129784	0.0694808	0.033031	0	0.18861	0.0985864	0	0.00470768	0	0	0.0149476	0	0.128445	0.07288	0.225188	0	0	0.0645749	0.0283125	0	0.058257	0	0.0162379	0.0869308	0.0413267	0	0.235979	0.123346	0	0.00589	0	0	0.0187017	0	0.160704	0.0911836	0.281744	0	0	0.0807928
GSM536903	8	1	0.102156	0.142101	0.182278	0.125026	0.0561241	0.528917	0.0119378	0	0	0.0481711	0	0.063915	0.0266498	0	0.00820293	0	0	0.0764401	0.021617	0.461138	0.0830207	0.131728	0	0	0	0.00400747	0	0.0631715	0.0171183	0	0	0.0690754	0	0.0916514	0.0382146	0	0.0117627	0	0	0.109612	0.0309979	0.661253	0.119048	0.188893	0	0	0
GSM536932	3	1	0.112884	0.125877	0.193643	0.117606	0.056426	0.510655	0	0.072846	0.0409511	0.110271	0.00348521	0	0.197731	0	0	0	0	0.0721076	0	0	0.124858	0.148825	0.03265	0.0213009	0.00432477	0.0711824	0	0.0994676	0	0.115824	0.0651117	0.17533	0.00554145	0	0.314389	0	0	0	0	0.11465	0	0	0.198522	0.23663	0.0519131	0.0338681	0.00687634
GSM536472	7	1	0.106181	0.137143	0.19069	0.116243	0.0507816	0.523083	0	0.0470175	0.030601	0.0439107	0	0.0857113	0.16179	0	0.0100881	0.0134649	0.0356005	0.006915	0	0.133906	0.0661934	0.157178	0	0.0251695	0.0446698	0.06263	0	0.0751537	0	0.0771291	0.0501989	0.0720326	0	0.140604	0.265406	0	0.0165488	0.0220883	0.0584002	0.0113436	0	0.219665	0.108586	0.25784	0	0.0412888	0.073278
GSM536482	19	1	0.106904	0.137689	0.186981	0.124201	0.0570937	0.507814	0	0.0591993	0.028891	0.0534029	0	0.085353	0.0923148	0	0	0.0310084	0	0.167964	0	0	0.0405708	0.156523	0	0.0111311	0.0369606	0.0915308	0.0349778	0.110173	0	0.0965034	0.0470965	0.0870544	0	0.139138	0.150486	0	0	0.0505481	0	0.273806	0	0	0.0661363	0.255155	0	0.0181452	0.0602511
GSM536927	41	1	0.114592	0.145652	0.184589	0.112966	0.0458094	0.516145	0.0638025	0.00748431	0	0.0710757	0	0.0780204	0.0681386	0	0.0472885	0	0	0.0598146	0	0.260546	0.101084	0.0911957	0.0184867	0	0.120435	0	0	0.0126268	0.0889574	0.0104351	0	0.099098	0	0.108781	0.095003	0	0.0659326	0	0	0.0833971	0	0.36327	0.140938	0.127151	0.0257752	0	0.167918
GSM536920	15	1	0.11103	0.136449	0.175586	0.10987	0.0598325	0.500148	0	0.0894239	0.0217716	0.0417325	0	0.111767	0.0830607	0	0.0215254	0	0	0.0666077	0	0.0525949	0.106964	0.115489	0.0198252	0.00783628	0.145598	0	0	0.115804	0	0.101377	0.0246818	0.0473109	0	0.126707	0.0941635	0	0.0244027	0	0	0.0755112	0	0.0596253	0.121262	0.130927	0.0224753	0.00888376	0.165061
GSM536900	24	0	0.112089	0.136949	0.17685	0.10908	0.049966	0.507632	0.0968298	0	0.0772279	0.110823	0	0.0371712	0.0814165	0	0.030637	0	0	0.0426191	0	0.166013	0.0296233	0.182317	0	0	0.0833665	0	0	0.0619549	0.130453	0	0.104045	0.149305	0	0.0500786	0.109688	0	0.0412755	0	0	0.0574182	0	0.22366	0.0399098	0.245626	0	0	0.112315
GSM536492	55	0	0.108493	0.140025	0.18271	0.109639	0.0510019	0.505534	0	0.0425206	0.0495232	0.0167817	0	0.383536	0	0	0	0.0987285	0	0.116427	0.0086057	0.00824391	0.0485633	0.0948274	0.00261457	0	0	0.101809	0	0.027819	0	0.0541575	0.0630766	0.0213745	0	0.488501	0	0	0	0.125748	0	0.14829	0.0109609	0.0105001	0.061854	0.12078	0.00333012	0	0
GSM536882	8	1	0.106279	0.13826	0.177027	0.107247	0.0523375	0.50094	0.0538759	0	0	0.226584	0	0.082494	0.0673706	0	0	0.0619878	0	0.1473	0	0	0.0833138	0.1671	0.0158881	0	0	0.0623575	0	0.0317286	0.0624474	0	0	0.262633	0	0.0956185	0.078089	0	0	0.0718498	0	0.170735	0	0	0.0965687	0.193685	0.0184158	0	0
GSM536921	4	1	0.105785	0.128807	0.179975	0.108552	0.0574423	0.503052	0	0.0152584	0.0255419	0.0772908	0	0.00100531	0.197285	0	0.0235682	0	0	0.0483872	0	0.296397	0.0567453	0.107822	0	0	0.0574317	0	0	0.0932673	0	0.0178895	0.0299462	0.0906184	0	0.00117865	0.231304	0	0.0276321	0	0	0.0567308	0	0.347506	0.0665301	0.126414	0	0	0.0673349
GSM536906	22	0	0.103598	0.135999	0.170198	0.109798	0.055543	0.499991	0.0119842	0.000131645	0	0.0317795	0	0.150129	0.0374134	0	0.0364748	0	0	0.0638702	0	0.209543	0.0781231	0.112887	0	0	0.134775	0.0442288	0	0.0886598	0.0149603	0.000164336	0	0.0396714	0	0.187411	0.0467043	0	0.0455327	0	0	0.0797312	0	0.26158	0.0975236	0.14092	0	0	0.168244
GSM536465	7	1	0.141163	0.169106	0.197274	0.113267	0.0425545	0.516796	0.180068	0.0932124	0	0	0	0.136218	0.0570022	0	0	0.191255	0	0.112562	0	0.0207105	0.0458602	0.103807	0	0.00149427	0	0.0528808	0	0.00493028	0.345286	0.178738	0	0	0	0.261203	0.109304	0	0	0.366738	0	0.215842	0	0.0397131	0.0879386	0.199053	0	0.00286532	0
GSM536949	8	0	0.101875	0.12923	0.178527	0.114042	0.0496828	0.510014	0	0.0274078	0.040497	0.0462301	0	0.0841524	0.0508654	0	0	0.0252225	0	0.162927	0	0.169441	0.0611228	0.0864751	0.00976587	0	0.00335144	0.100784	0	0.131758	0	0.0359276	0.0530854	0.0606007	0	0.110311	0.0666769	0	0	0.0330629	0	0.213572	0	0.222111	0.0801228	0.113356	0.0128016	0	0.00439324
GSM536481	7	1	0.105582	0.134435	0.194596	0.116435	0.0529604	0.518032	0.00906947	0	0.0689588	0.063044	0	0.0649989	0.0707508	0	0	0.00874208	0	0.10682	0.00343945	0	0.0427183	0.252519	0.038302	0.00137953	0.14278	0	0	0.126478	0.0136615	0	0.103874	0.094964	0	0.0979087	0.106573	0	0	0.0131683	0	0.160904	0.00518089	0	0.0643472	0.380373	0.0576948	0.00207801	0.215071
GSM536887	43	0	0.11185	0.127822	0.176748	0.111357	0.0462239	0.505264	0.0074682	0	0.0111017	0.00955734	0	0.134945	0.14004	0	0.0195614	0	0	0.0633273	0.0235744	0.0369199	0.19787	0.0677264	0.053592	0.0130978	0.100285	0	0.0497126	0.0712201	0.00986805	0	0.0146692	0.0126285	0	0.178309	0.185041	0	0.0258473	0	0	0.0836771	0.0311498	0.0487838	0.261454	0.0894898	0.0708134	0.0173066	0.132511
GSM536473	22	1	0.104421	0.146755	0.189405	0.117968	0.0557005	0.515468	0.0539028	0	0	0.0251643	0.0359893	0.181735	0.17807	0	0.00296289	0.0749942	0	0	0	0.0345069	0.0973029	0.178992	0	0	0	0.0642757	0	0.0721039	0.0849956	0	0	0.0396798	0.056749	0.286565	0.280786	0	0.00467197	0.118253	0	0	0	0.0544115	0.15343	0.28224	0	0	0
GSM536917	19	0	0.104686	0.132653	0.185444	0.114263	0.0493771	0.51803	0	0.0248129	0.0304584	0.152406	0	0.183794	0.0475685	0	0.0343713	0	0	0.0224144	0.0110323	0.0842717	0.155779	0.0931893	0.0430743	0.0150518	0.00993141	0.0286884	0	0.0631571	0	0.0320451	0.0393361	0.196827	0	0.237364	0.0614332	0	0.0443895	0	0	0.0289475	0.0142479	0.108834	0.201184	0.120351	0.0556291	0.0194389	0.0128261
GSM536476	22	1	0.100533	0.140625	0.184463	0.115119	0.0462108	0.513712	0	0.0366822	0.0228729	0.232411	0	0	0.0433437	0	0.012516	0	0	0.121635	0	0	0.148591	0.178088	0.007888	0.0186531	0	0.0854734	0	0.0918455	0	0.0543237	0.0338731	0.344183	0	0	0.0641889	0	0.0185353	0	0	0.180133	0	0	0.220053	0.263736	0.0116816	0.0276239	0
GSM536886	29	1	0.10278	0.140024	0.178766	0.110451	0.048587	0.509747	0.0141208	0	0	0.153787	0	0	0.104331	0	0.0301088	0	0	0.0754395	0.00329181	0.123795	0.220643	0.11646	0	0	0.104439	0	0	0.0535825	0.0175178	0	0	0.190784	0	0	0.12943	0	0.037352	0	0	0.0935878	0.00408371	0.153576	0.273723	0.144477	0	0	0.129563
GSM536894	13	1	0.102633	0.139519	0.181493	0.114255	0.0486284	0.509345	0	0.0212029	0.0151001	0.0286395	0	0.106687	0.0871191	0	0.0461377	0	0	0.140931	0	0.0224662	0.100923	0.174121	0	0.00243407	0	0.130883	0	0.123356	0	0.0283385	0.0201818	0.0382779	0	0.142591	0.116438	0	0.0616648	0	0	0.18836	0	0.030027	0.134887	0.232719	0	0.00325322	0
GSM536911	13	1	0.105219	0.133269	0.176439	0.109211	0.0546708	0.497964	0.0608662	0	0	0	0	0.163817	0.0072505	0	0.0757768	0	0	0.135364	0	0.000506349	0.0625632	0.146677	0.0681404	0.0623024	0.142314	0	0.000477268	0.0739443	0.0665252	0	0	0	0	0.179048	0.00792462	0	0.0828222	0	0	0.14795	0	0.000553427	0.0683801	0.160314	0.0744758	0.0680951	0.155546
GSM536888	6	1	0.14037	0.159089	0.18939	0.115015	0.0455319	0.518067	0.0504636	0.0685014	0	0.065381	0	0.24233	0.12573	0	0.0130099	0	0	0.0771525	0	0.167021	0.0672877	0.0525108	0.00134548	0	0	0.0331856	0	0.0360808	0.0866416	0.117611	0	0.112253	0	0.416058	0.215868	0	0.0223369	0	0	0.132464	0	0.286761	0.115527	0.0901563	0.00231006	0	0
GSM536923	1	1	0.106714	0.132547	0.183004	0.109369	0.0463074	0.511678	0.0583723	0	0	0.338264	0	0	0.0104927	0	0.0240917	0	0	0.0443033	0.0357089	0.0781767	0.115921	0.167017	0.0685876	0	0.0440851	0	0.0068179	0.0081612	0.0742702	0	0	0.430392	0	0	0.0133505	0	0.0306532	0	0	0.0563695	0.0454343	0.0994685	0.147493	0.212505	0.0872677	0	0.0560919
GSM536945	2	0	0.100024	0.120396	0.185577	0.122076	0.0555728	0.510674	0	0.0485867	0.00879173	0.0223303	0	0.0849208	0.0286573	0	0.0145982	0	0	0.0908927	0	0.0332853	0.0395451	0.153535	0.0242661	0	0	0.247914	0.00720869	0.195469	0	0.0680013	0.0123048	0.0312532	0	0.118854	0.0401084	0	0.0204315	0	0	0.127212	0	0.0465857	0.0553468	0.214885	0.0339625	0	0
GSM536468	15	1	0.115876	0.152451	0.174382	0.107255	0.0513015	0.501795	0.0597654	0.00727288	0	0.062445	0	0.300374	0.00819584	0	0.00355787	0.00306289	0	0.156257	0	0.00833289	0.0486574	0.102537	0	0	0	0.168237	0.0235503	0.0477543	0.083676	0.0101826	0	0.0874276	0	0.420546	0.0114748	0	0.00498127	0.00428827	0	0.218771	0	0.0116667	0.068124	0.143559	0	0	0
GSM536455	2	1	0.103738	0.138302	0.186955	0.115933	0.0539243	0.504947	0	0.010998	0.0286385	0.240499	0	0.0426006	0.0573496	0	0	0	0	0.218438	0.0140505	0.0280446	0.0995625	0.165264	0	0	0.000933619	0	0	0.0936215	0	0.0158008	0.0411448	0.345523	0	0.0612038	0.0823936	0	0	0	0	0.313828	0.0201863	0.0402914	0.143041	0.237433	0	0	0.00134132
GSM536929	7	1	0.1106	0.140072	0.179905	0.111184	0.0459605	0.523486	0.0705945	0	0	0.0280128	0	0.159894	0.00472741	0	0.0127318	0.0330804	0	0.041738	0.00311925	0.398271	0.0242079	0.101653	0.0349367	0	0	0.0160502	0.00309143	0.0678915	0.106594	0	0	0.042298	0	0.241433	0.00713815	0	0.0192244	0.0499497	0	0.0630223	0.00470992	0.601369	0.0365527	0.153491	0.0527527	0	0
GSM536919	23	0	0.106539	0.131464	0.171841	0.10452	0.0541033	0.491918	0.0345217	0	0	0.0286961	0	0.212646	0.0858515	0	0.0919098	0	0	0.00574833	0.00385734	0.0440529	0.040041	0.289753	0	0	0.0792663	0	0.0089812	0.074674	0.0390822	0	0	0.0324869	0	0.240738	0.0971928	0	0.104051	0	0	0.00650771	0.0043669	0.0498724	0.0453306	0.328031	0	0	0.0897376
GSM536895	21	1	0.103899	0.137236	0.194233	0.118143	0.058927	0.519562	0	0.0320993	0.0816185	0.0241867	0	0.12984	0.055832	0	0.0212119	0.00169855	0	0.0826155	0.0143123	0.0628649	0.122299	0.0848407	0.0994314	0	0.0502186	0.0177783	0	0.119153	0	0.0457112	0.116229	0.0344432	0	0.1849	0.0795078	0	0.030207	0.00241883	0	0.117649	0.0203814	0.0895231	0.17416	0.120818	0.141596	0	0.0715141
GSM536909	25	0	0.10781	0.135374	0.176402	0.106215	0.0510175	0.496867	0	0.0481901	0.0604799	0.0798144	0	0.121297	0.0586	0	0.0601686	0.0129138	0.0546968	0	0	0	0.0922712	0.14196	0.0450721	0.0458261	0	0.116939	0	0.0617703	0	0.0560217	0.0703089	0.0927855	0	0.14101	0.0681234	0	0.0699469	0.0150124	0.0635859	0	0	0	0.107267	0.165031	0.052397	0.0532735	0
GSM536491	14	1	0.109617	0.144803	0.160945	0.10114	0.0438397	0.495947	0.273796	0	0	0.0688436	0	0.0690118	0.107738	0	0.0707273	0	0	0	0.0733399	0.0768311	0.00170312	0.115053	0	0	0	0.0674945	0.0411349	0.0343273	0.328319	0	0	0.0825531	0	0.0827548	0.129192	0	0.084812	0	0	0	0.0879448	0.0921313	0.00204227	0.137965	0	0	0
GSM536474	25	1	0.127298	0.141671	0.192663	0.119241	0.0508864	0.516737	0.0170886	0.174849	0	0	0.00529495	0.0625237	0.0932012	0	0.00585581	0.0441735	0	0.086437	0	0.06773	0.0495021	0.191066	0	0.0146494	0.0903468	0	0.0303009	0.0669802	0.0319106	0.326507	0	0	0.00988759	0.116754	0.17404	0	0.0109349	0.0824879	0	0.161409	0	0.126476	0.0924384	0.35679	0	0.0273557	0.16871
GSM536459	29	0	0.110691	0.139253	0.183426	0.113005	0.0556141	0.510528	0.0385128	0.00507385	0	0.0116432	0	0.245487	0.0487361	0	0	0.108417	0	0.11807	0	0	0.0925028	0.185993	0	0	0	0.0338107	0	0.111753	0.0500232	0.00659029	0	0.015123	0	0.318856	0.0633019	0	0	0.14082	0	0.153358	0	0	0.120149	0.241581	0	0	0
GSM536907	6	1	0.103824	0.13691	0.179332	0.105085	0.0525815	0.504571	0.0345866	0	0	0.100581	0	0.138154	0.312096	0	0.0440429	0	0	0.0369682	0.0292744	0.0736854	0.064273	0.0638034	0.0177712	0	0.027824	0	0	0.0569402	0.0407264	0	0	0.118436	0	0.162679	0.367499	0	0.0518613	0	0	0.0435308	0.0344712	0.086766	0.0756827	0.0751297	0.020926	0	0.0327633
GSM536928	23	1	0.104617	0.135447	0.171466	0.109208	0.0526803	0.50304	0.0558644	0	0.000189004	0.118524	0	0.124197	0.0818339	0	0.0260087	0	0	0.184913	0.0191453	0	0.0445223	0.155334	0.047953	0	0	0.0775055	0.00759881	0.0564106	0.0666651	0	0.000225545	0.14144	0	0.148209	0.0976554	0	0.0310371	0	0	0.220664	0.0228468	0	0.0531301	0.185366	0.0572241	0	0
GSM536484	19	1	0.11773	0.145498	0.18304	0.112959	0.0487806	0.513325	0.124695	0	0	0.0376719	0	0.151074	0.0917345	0	0.0163016	0.0544352	0	0.0974784	0	0.102886	0.0889564	0.163112	0	0	0	0.033773	0	0.0378812	0.194687	0	0	0.0588175	0	0.235874	0.143226	0	0.0254519	0.08499	0	0.152194	0	0.160637	0.138888	0.254668	0	0	0
GSM536939	4	1	0.1015	0.129622	0.189361	0.113986	0.0510718	0.507224	0	0.042941	0.0452007	0.0559992	0	0.128669	0.0504139	0	0	0.0262591	0	0.167337	0.0108692	0	0.0820319	0.118272	0.00258078	0.0347976	0.139327	0	0.0441938	0.0511081	0	0.0626952	0.0659944	0.0817607	0	0.187861	0.0736059	0	0	0.0383391	0	0.244317	0.0158694	0	0.119769	0.172681	0.00376802	0.0508056	0.203422
GSM536892	20	1	0.112932	0.147465	0.176006	0.114156	0.0488865	0.506993	2.71159e-06	0.105733	0.0105401	0.116573	0	0.0749122	0.0472	0	0.0548195	0	0.0248254	0	0	0.134716	0.0112549	0.101625	0	0.0776072	0	0.17291	0	0.0672806	4.03667e-06	0.157401	0.0156908	0.173538	0	0.111519	0.0702651	0	0.0816081	0	0.0369568	0	0	0.200548	0.0167548	0.151286	0	0.115531	0
GSM536467	16	1	0.111573	0.135606	0.184784	0.121877	0.0578923	0.51835	0	0.0661011	0.0473777	0.019593	0	0.0307675	0.0596943	0	0.0101707	0	0	0.0887997	0.0421192	0.0675354	0.0252298	0.306626	0.0487472	0.0110563	0.0144549	0.0534668	0.0176457	0.0906142	0	0.106455	0.0763013	0.0315543	0	0.0495508	0.0961372	0	0.0163798	0	0	0.143011	0.0678326	0.108765	0.0406323	0.493819	0.078507	0.0178061	0.0232795
GSM536486	1	0	0.104683	0.136707	0.185401	0.114917	0.0570301	0.511332	0	0.0149372	0.0794848	0.0240463	0	0.105633	0.0603741	0	0	0.0433928	0	0.0994249	0	0.0130034	0.0597627	0.240094	0.0258174	0	0.126048	0	0	0.107982	0	0.0202078	0.107531	0.032531	0	0.142905	0.0816772	0	0	0.0587039	0	0.134507	0	0.0175916	0.08085	0.324811	0.034927	0	0.170524
GSM536946	8	0	0.100065	0.135317	0.186826	0.122876	0.0718799	0.533463	0.00189701	0	0.0139593	0.122659	0	0	0.0559921	0	0	0.0202901	0	0.021985	0.0347962	0.357457	0.0498986	0.145617	0.0494025	0	0	0.049496	0	0.0765505	0.0030785	0	0.0226534	0.199054	0	0	0.0908652	0	0	0.0329272	0	0.0356778	0.056468	0.580089	0.0809765	0.23631	0.0801714	0	0
GSM536489	49	1	0.105537	0.135539	0.172603	0.108774	0.0572492	0.498136	0	0.0361846	0.0073505	0.0184437	0	0.152429	0	0	0.00645757	0.0454196	0	0.139791	0	0.198462	0.0336911	0.156765	0	0	0	0.176171	0	0.0288334	0	0.0431056	0.00875643	0.0219714	0	0.181584	0	0	0.00769271	0.0541071	0	0.166529	0	0.236422	0.0401352	0.18675	0	0	0
GSM536460	1	0	0.107073	0.137612	0.181884	0.119053	0.060174	0.519478	0.0186911	0.0382191	0	0.0708024	0	0.0243331	0.00215721	0	0.0115676	0	0	0.0796892	0.0761007	0.137595	0.0760865	0.290908	0	0.0014235	0.0920814	0	0.00354949	0.0767951	0.0305644	0.0624974	0	0.115779	0	0.0397905	0.00352755	0	0.0189158	0	0	0.130311	0.124443	0.225001	0.12442	0.475705	0	0.00232776	0.150575
GSM536890	42	0	0.121328	0.146549	0.178001	0.110219	0.0485416	0.51102	0.130581	0	0	0	0	0.246606	0.0133303	0	0.00877051	0.0206755	0	0	0	0.370771	0.0708137	0.0408914	0	0	0	0.0494377	0	0.0481236	0.1878	0	0	0	0	0.354665	0.0191715	0	0.0126136	0.0297352	0	0	0	0.533237	0.101843	0.0588095	0	0	0
GSM536458	1	0	0.112162	0.139886	0.18951	0.113458	0.0521206	0.518244	0	0.144601	0.0655104	0.0409519	0	0.135564	0.030676	0	0	0.0272157	0	0.0973878	0	0.016629	0.0764395	0.186303	0.00688033	0.000486462	0.111457	0.00337974	0	0.056519	0	0.219326	0.099364	0.0621145	0	0.20562	0.0465283	0	0	0.0412798	0	0.147715	0	0.0252224	0.115941	0.282578	0.0104359	0.00073785	0.169054
GSM536883	19	1	0.125611	0.152876	0.197461	0.11496	0.0516478	0.51287	0	0.128756	0.0300738	0.0794015	0	0.065159	0.113712	0	0.0343928	0.141597	0	0.116657	0	0.118601	0.0741011	0.0585399	0	0	0	0.00585568	0	0.0331537	0	0.201864	0.04715	0.124486	0	0.102157	0.178279	0	0.0539213	0.221997	0	0.182895	0	0.185944	0.116176	0.0917794	0	0	0
GSM536926	21	1	0.110998	0.136509	0.179173	0.107637	0.0502632	0.502514	0.122488	0	0.0350497	0.210335	0	0.000704146	0.0995886	0	0.0170545	0	0	0.0906884	0.0223701	0.044688	0.0680933	0.120892	0	0.00285804	0.109644	0	0	0.0555459	0.165564	0	0.0473758	0.284305	0	0.000951777	0.134612	0	0.0230522	0	0	0.122581	0.0302371	0.0604037	0.0920401	0.163407	0	0.00386315	0.148203
GSM536898	31	1	0.105466	0.132984	0.184772	0.110177	0.0557237	0.503693	0.0126621	0	0.0443231	0.169577	0	0	0.0552056	0	0.0338404	0	0	0.0283222	0	0.298936	0.0877358	0.104763	0	0	0.124577	0	0	0.040057	0.0158833	0	0.055599	0.212718	0	0	0.06925	0	0.0424494	0	0	0.0355274	0	0.374986	0.110056	0.131416	0	0	0.15627
GSM536897	33	0	0.110942	0.14081	0.194199	0.113418	0.0511692	0.515113	0.0377243	0.00556628	0.00376892	0.136544	0	0.355445	0.0467814	0	0.0135581	0.0325598	0	0.0200253	0	0.0999361	0.0481245	0.140878	0	0	0	0.0198088	0.00933553	0.0299437	0.0524155	0.00773399	0.00523668	0.189719	0	0.493869	0.0649998	0	0.0188381	0.0452398	0	0.0278239	0	0.138855	0.066866	0.195741	0	0	0
GSM536937	33	0	0.0997257	0.13011	0.18587	0.119721	0.0609607	0.518224	0	0.0277027	0.0191665	0.0237782	0	0.0836923	0	0	0.0352713	0.0179829	0	0.0475127	0.0796928	0	0.0342878	0.383333	0.0160809	0.00423883	0.0403064	0.0719597	0.0062924	0.108701	0	0.037843	0.0261822	0.032482	0	0.114327	0	0	0.048182	0.0245654	0	0.0649043	0.108864	0	0.0468386	0.523649	0.0219672	0.00579042	0.0550603
GSM536918	21	0	0.103789	0.145422	0.188261	0.115061	0.0536715	0.522542	0	0.0348705	0.0933644	0.214001	0	0	0.0544463	0	0.00257751	0.00406912	0	0.0968009	0	0.198476	0.113708	0.125227	0	0	0	0.0426046	0	0.0198555	0	0.0506568	0.135632	0.310882	0	0	0.0790949	0	0.00374439	0.00591126	0	0.140624	0	0.288329	0.165185	0.181918	0	0	0
GSM536463	6	1	0.104775	0.133339	0.18591	0.122575	0.0572149	0.520829	0	0.1088	0.00447657	0	0	0.139229	0.181093	0	0	0.0498379	0	0.0067479	0	0.0250449	0.0579683	0.159976	0	0.0156055	0.13163	0	0.0176092	0.101981	0	0.170018	0.00699534	0	0	0.217567	0.282986	0	0	0.0778795	0	0.0105446	0	0.0391366	0.0905844	0.249987	0	0.0243861	0.205693
GSM536910	18	1	0.110678	0.144819	0.184558	0.110649	0.0519856	0.512389	0	0.0680551	0.08893	0.16392	0	0.104385	0.0205117	0	0.0140486	0.0578278	0	0.0398108	0	0.110171	0.0833047	0.10869	0.0576629	0.00535217	0.05446	0	0	0.0228705	0	0.0860518	0.112447	0.207268	0	0.131988	0.0259359	0	0.0177637	0.07312	0	0.0503385	0	0.139305	0.105334	0.137433	0.0729115	0.00676751	0.0688615
GSM536454	17	1	0.106613	0.148524	0.192362	0.113747	0.0519493	0.51725	0	0.0333781	0.00308672	0.0280306	0	0.298597	0.178966	0	0	0.141326	0	0.0126341	0	0.0306472	0.0514675	0.0964581	0	0	0	0.0744857	0	0.0509232	0	0.0540541	0.00499878	0.045394	0	0.483561	0.289826	0	0	0.22887	0	0.0204602	0	0.0496315	0.0833488	0.156209	0	0	0
GSM536938	8	1	0.104364	0.131332	0.191807	0.118981	0.0561495	0.51633	0	0.0543604	0.0428794	0.0637351	0	0.016191	0.0355494	0	0.00831729	0.0497721	0	0.0608652	0	0.104195	0.0998995	0.252967	0	0	0.0846759	0.0071179	0	0.119474	0	0.0867926	0.0684619	0.101761	0	0.0258508	0.0567588	0	0.0132795	0.0794669	0	0.0971783	0	0.16636	0.159501	0.403892	0	0	0.135195
GSM536464	7	1	0.100633	0.136281	0.188972	0.121529	0.0696498	0.508058	0	0.0697978	0.00775254	0.0137009	0	0.121865	0.173715	0	0	0.0672409	0	0.0233476	0	0	0.0732444	0.308273	0.00646635	0	0.0403025	0	0	0.0942938	0	0.104863	0.0116473	0.020584	0	0.183088	0.260987	0	0	0.101022	0	0.035077	0	0	0.110041	0.463144	0.00971493	0	0.0605498
GSM536924	10	1	0.105688	0.148938	0.171962	0.112453	0.0571379	0.504731	0.0637384	0	0	0.150346	0	0.032766	0.114474	0	0.0151978	0	0	0.0516006	0	0.140548	0.135974	0.14816	0	0	0.0727984	0	0	0.0743977	0.0911135	0	0	0.214918	0	0.0468388	0.16364	0	0.0217251	0	0	0.0737626	0	0.200912	0.194373	0.211793	0	0	0.104065
GSM536469	6	1	0.118648	0.137827	0.203878	0.123584	0.0657537	0.526196	0	0.0934544	0.0344525	0	0	0.0863632	0.125716	0	0	0.0494533	0	0.058004	0.012217	0.0859053	0.0455519	0.220449	0.0246485	0.0149107	0.0652402	0	0.0120963	0.0715376	0	0.210575	0.0776298	0	0	0.194597	0.283268	0	0	0.11143	0	0.130697	0.0275279	0.193565	0.102639	0.496725	0.055539	0.0335974	0.147002
GSM536490	52	0	0.108734	0.147975	0.18782	0.111783	0.0547638	0.511135	0	0.0511012	0.0323511	0.107736	0	0.114822	0.00874299	0	0.0247271	0.0548544	0	0.110617	0	0.17899	0.0656969	0.123032	0.00936264	0	0.0613103	0.0142675	0	0.0423889	0	0.0715578	0.0453017	0.150864	0	0.160787	0.0122429	0	0.0346257	0.0768133	0	0.154899	0	0.250642	0.0919963	0.172283	0.0131106	0	0.0858537
GSM536942	13	0	0.105445	0.144808	0.191132	0.119821	0.0578322	0.522252	0	0.0311187	0.107197	0.0981646	0	0.0141894	0.0975756	0	0	0.0103853	0	0.158028	0.000177456	0.0500998	0.0685294	0.233686	0.0308113	0.0136586	0.0340174	0	0	0.0523604	0	0.0515075	0.177433	0.162481	0	0.0234862	0.161507	0	0	0.0171897	0	0.261567	0.000293724	0.0829249	0.11343	0.386796	0.0509987	0.0226076	0.0563054
GSM536941	15	0	0.119949	0.146556	0.191074	0.119523	0.0523303	0.526705	0.00635382	0.10747	0	0	0.0144452	0.0656235	0.167737	0	0	0.144962	0	0.0106953	0.0521456	0.109182	0.0447441	0.186248	0	0.0230913	0.032672	0.000478043	0.011084	0.0230692	0.0112193	0.189765	0	0	0.0255067	0.115875	0.296182	0	0	0.255967	0	0.0188853	0.0920761	0.192788	0.079007	0.328867	0	0.0407735	0.0576907
GSM536889	18	1	0.114529	0.147369	0.162079	0.0977464	0.0491344	0.492902	0.157986	0	0	0.0932942	0	0.169423	0.117018	0	0.127949	0	0.0165519	0.0266134	0.0471436	0.0644332	0.0374262	0.080887	0.0422608	0	0	0.00164145	0.000915064	0.0164569	0.189448	0	0	0.111873	0	0.203162	0.140321	0	0.153429	0	0.0198481	0.0319131	0.0565317	0.0772645	0.0448792	0.0969949	0.0506767	0	0
GSM536899	35	0	0.118956	0.150381	0.180015	0.11669	0.0570244	0.514645	0.057351	0.0255332	0	0	0	0.118404	0.0724713	0	0.0787791	0.0536416	0	0	0	0.114732	0.0985992	0.237465	0	0.00160404	0.0977927	0	0.0027237	0.0409033	0.0888786	0.0395696	0	0	0	0.183495	0.112311	0	0.122086	0.08313	0	0	0	0.177803	0.152802	0.368007	0	0.00248582	0.151552
GSM536487	20	1	0.14597	0.165356	0.194556	0.114798	0.043494	0.523735	0.0723972	0.100757	0	0.0400217	0	0.239017	0.234811	0	0	0.095967	0	0	0	0.0455586	0.0395265	0.0545054	0	0	0	0.0374783	0	0.0399604	0.132961	0.185045	0	0.073502	0	0.438967	0.431243	0	0	0.176248	0	0	0	0.0836707	0.0725926	0.100102	0	0	0
GSM536943	4	0	0.103595	0.127837	0.185008	0.117277	0.0619737	0.50844	0.00133885	0	0.0534763	0.047027	0	0.0181804	0.107162	0	0	0.00426557	0	0.0909456	0	0	0.103817	0.212567	0.0351399	0	0.14431	0	0	0.181771	0.00171148	0	0.0683599	0.0601156	0	0.0232403	0.136987	0	0	0.00545277	0	0.116258	0	0	0.132711	0.271729	0.0449201	0	0.184474
GSM536902	13	1	0.115866	0.138642	0.203424	0.113703	0.0545287	0.509948	0	0.0553566	0.0126754	0.0467068	0	0.227277	0.0869252	0	0	0.118782	0	0.134824	0	0.00454531	0.100852	0.102972	0.0110836	0	0.0689093	0.00297779	0	0.0261134	0	0.0842846	0.0192992	0.0711147	0	0.346046	0.13235	0	0	0.180854	0	0.20528	0	0.00692058	0.153555	0.156783	0.0168757	0	0.10492
GSM536461	8	1	0.115234	0.145788	0.188029	0.120926	0.0519911	0.519778	0	0.0808064	0	0.0126181	0	0.161637	0.146726	0	0	0.0945978	0	0.0587952	0	0.0603916	0.0469543	0.126361	0	0.0212227	0.101396	0	0.0204663	0.0680282	0	0.147231	0	0.0229903	0	0.294506	0.267337	0	0	0.172359	0	0.107126	0	0.110035	0.0855516	0.230232	0	0.0386682	0.184745
GSM536893	35	1	0.12571	0.14443	0.198224	0.111404	0.0491816	0.518028	0.0246912	0.0517199	0	0.141581	0	0.0466568	0	0	0.0198964	0.00724927	0	0.245538	0	0.25485	0.0683137	0.0812922	0	0	0	0.0498816	0	0.00832887	0.0344379	0.072136	0	0.19747	0	0.0650743	0	0	0.0277504	0.0101109	0	0.342463	0	0.355451	0.0952801	0.113382	0	0	0
GSM536944	10	0	0.10497	0.134746	0.193193	0.1189	0.0540202	0.521211	0	0.0767359	0.0515427	0.0842055	0	0.0313908	0.0664807	0	0	0	0	0.148547	0.0619257	0	0.0480837	0.203968	0	0.0107257	0.100788	0.0177207	0	0.0978855	0	0.12106	0.081315	0.132844	0	0.0495229	0.104881	0	0	0	0	0.234351	0.0976953	0	0.0758579	0.321785	0	0.0169211	0.159005
GSM536479	1	0	0.111699	0.136569	0.171516	0.102121	0.0475991	0.496062	0.00568828	0.141263	0.0516843	0.137359	0	0.0480207	0.0607285	0	0.057933	0	0.0257773	0	0.0351409	0.0548032	0.0125065	0.17012	0	0	0	0.097128	0.0007699	0.101078	0.00741266	0.184086	0.0673523	0.178999	0	0.062578	0.0791382	0	0.0754953	0	0.0335917	0	0.0457937	0.0714167	0.0162978	0.221691	0	0	0
GSM536948	8	0	0.106118	0.121246	0.196959	0.110837	0.0654397	0.495518	0	0.0362172	0.0839678	0.0222233	0	0	0.178997	0	0	0.0734819	0	0.0923635	0.065343	0	0.0529956	0.233691	0	0	0.0712068	0	0	0.0895122	0	0.0498701	0.115621	0.0306009	0	0	0.246474	0	0	0.101183	0	0.127182	0.0899755	0	0.0729735	0.321787	0	0	0.0980498
GSM536904	18	0	0.11388	0.149229	0.188011	0.117407	0.0556002	0.51444	0	0.111116	0.0226701	0.106933	0	0.0763878	0.0527106	0	0.0117784	0.00136907	0	0.0939967	0.0112983	0.0663417	0.08409	0.202717	0	0	0.126142	0	0	0.03245	0	0.1792	0.0365607	0.172453	0	0.123193	0.0850079	0	0.0189953	0.00220794	0	0.151591	0.018221	0.106991	0.135614	0.326928	0	0	0.203433
GSM536922	13	0	0.110914	0.128569	0.179137	0.10564	0.0580537	0.491851	0.00834122	0.0219273	0.0435015	0.0776583	0	0.0797972	0.120835	0	0	0	0	0.0798331	0.0843661	0	0.0121621	0.262035	0	0	0	0.100298	0	0.109245	0.0102266	0.0268836	0.0533343	0.0952118	0	0.0978342	0.148147	0	0	0	0	0.0978782	0.103436	0	0.0149111	0.321264	0	0	0
GSM536940	17	0	0.117626	0.14176	0.191435	0.116278	0.0548284	0.516886	0.00255721	0.143033	0	0	0	0.0855447	0.0576196	0	0	0.175143	0	0.0609761	0.032161	0	0.0109914	0.278292	0	0.0270586	0.0538495	0.024767	0	0.0480059	0.00421731	0.235888	0	0	0	0.141079	0.0950252	0	0	0.288843	0	0.100561	0.0530395	0	0.0181269	0.458955	0	0.0446246	0.0888077
GSM536488	11	1	0.103462	0.135408	0.192767	0.11303	0.0619548	0.504057	0	0.000951319	0.0364633	0.103536	0	0.111092	0.067413	0	0	0.0182789	0	0.0716897	0.000654048	0	0.0314316	0.23119	0	0.012396	0.247379	0	0	0.0675245	0	0.00124078	0.0475583	0.135039	0	0.144895	0.0879252	0	0	0.0238408	0	0.0935033	0.00085306	0	0.0409956	0.301536	0	0.0161679	0.322651
GSM536462	54	1	0.100293	0.124776	0.201861	0.115752	0.0612413	0.509156	0	0.0114666	0.0905102	0.124811	0	0	0.103557	0	0	0	0	0.120698	0.0283868	0	0.0665845	0.216428	0	0.0139451	0.0641637	0.0398815	0.0574189	0.0621489	0	0.0172601	0.13624	0.187872	0	0	0.155879	0	0	0	0	0.181681	0.0427292	0	0.100226	0.325777	0	0.0209909	0.0965823
GSM536934	15	1	0.114354	0.139188	0.20563	0.11959	0.0539235	0.522133	0	0.124007	0.0392367	0.0441846	0	0.0117941	0.0430197	0	0.00466031	0.155345	0	0.159497	0	0	0.0474552	0.163938	0	0.0341049	0	0.0680614	0.0199314	0.0847643	0	0.219075	0.0693167	0.0780579	0	0.0208357	0.0759999	0	0.00823305	0.274437	0	0.281772	0	0	0.0838358	0.289618	0	0.0602507	0
[truncated: 72 more columns]

## Sheet: GSE57495
Tag	futime	fustat	B cell_TIMER	T cell CD4+_TIMER	T cell CD8+_TIMER	Neutrophil_TIMER	Macrophage_TIMER	Myeloid dendritic cell_TIMER	B cell naive_CIBERSORT	B cell memory_CIBERSORT	B cell plasma_CIBERSORT	T cell CD8+_CIBERSORT	T cell CD4+ naive_CIBERSORT	T cell CD4+ memory resting_CIBERSORT	T cell CD4+ memory activated_CIBERSORT	T cell follicular helper_CIBERSORT	T cell regulatory (Tregs)_CIBERSORT	T cell gamma delta_CIBERSORT	NK cell resting_CIBERSORT	NK cell activated_CIBERSORT	Monocyte_CIBERSORT	Macrophage M0_CIBERSORT	Macrophage M1_CIBERSORT	Macrophage M2_CIBERSORT	Myeloid dendritic cell resting_CIBERSORT	Myeloid dendritic cell activated_CIBERSORT	Mast cell activated_CIBERSORT	Mast cell resting_CIBERSORT	Eosinophil_CIBERSORT	Neutrophil_CIBERSORT	B cell naive_CIBERSORT-ABS	B cell memory_CIBERSORT-ABS	B cell plasma_CIBERSORT-ABS	T cell CD8+_CIBERSORT-ABS	T cell CD4+ naive_CIBERSORT-ABS	T cell CD4+ memory resting_CIBERSORT-ABS	T cell CD4+ memory activated_CIBERSORT-ABS	T cell follicular helper_CIBERSORT-ABS	T cell regulatory (Tregs)_CIBERSORT-ABS	T cell gamma delta_CIBERSORT-ABS	NK cell resting_CIBERSORT-ABS	NK cell activated_CIBERSORT-ABS	Monocyte_CIBERSORT-ABS	Macrophage M0_CIBERSORT-ABS	Macrophage M1_CIBERSORT-ABS	Macrophage M2_CIBERSORT-ABS	Myeloid dendritic cell resting_CIBERSORT-ABS	Myeloid dendritic cell activated_CIBERSORT-ABS	Mast cell activated_CIBERSORT-ABS
GSM1383822	16.4333	1	0.107006	0.122596	0.201992	0.105707	0.0538136	0.500776	0.0141118	0	0	0.203877	0	0	0.114371	0.0695519	0	0	0	0.180154	0.000874617	0	0.0693965	0.27982	0	0.0194968	0.0113356	0	0.0248848	0.0121265	0.00891596	0	0	0.128811	0	0	0.0722601	0.0439434	0	0	0	0.113822	0.000552589	0	0.0438452	0.176792	0	0.0123182	0.00716188
GSM1383828	9.93333	1	0.104468	0.12059	0.199345	0.125261	0.0504364	0.503823	0	0.00705358	0.00629443	0.0949994	0	0	0	0.0192262	0	0.00325969	0.0463014	0	0.00270918	0.141296	0	0.231582	0	0.0117225	0	0.0363583	0.0993326	0.299864	0	0.00710577	0.006341	0.0957023	0	0	0	0.0193684	0	0.00328381	0.0466439	0	0.00272922	0.142342	0	0.233296	0	0.0118092	0
GSM1383827	11.5	0	0.102513	0.125601	0.204391	0.131871	0.0494754	0.507467	0	0	0.00204218	0.0599355	0	0	0	0.0122983	0	0.0316416	0.0460827	0.0371699	0.0035442	0	0.0427673	0.215028	0	0.0112383	0	0.0311806	0.0379447	0.469127	0	0	0.00274592	0.0805891	0	0	0	0.0165362	0	0.0425452	0.0619626	0.0499786	0.00476552	0	0.0575048	0.289126	0	0.015111	0
GSM1383784	12.5333	1	0.103312	0.126641	0.191606	0.129553	0.0534635	0.512397	0	0.0304353	0	0	0	0.0394341	0.0111161	0.00898855	0	0.021427	0.00440617	0	0	0.0853443	0	0.301343	5.61204e-05	0.028899	0	0.167447	0	0.301103	0	0.0354004	0	0	0	0.0458671	0.0129295	0.0104549	0	0.0249224	0.00512496	0	0	0.0992669	0	0.350503	6.52756e-05	0.0336134	0
GSM1383780	6.2	1	0.107837	0.134382	0.174307	0.104005	0.0527558	0.498955	0.00932482	0	0	0	0	0.0870801	0	0.0244195	0.0486769	0	0.0330335	0.022458	0.0263271	0.337618	0.00448249	0.352312	0	0.0400197	0.00868983	0	0.00555813	0	0.00556737	0	0	0	0	0.0519911	0	0.0145796	0.0290625	0	0.0197226	0.0134085	0.0157185	0.201574	0.00267627	0.210348	0	0.0238937	0.00518825
GSM1383808	30.5333	1	0.109881	0.12648	0.197069	0.106428	0.0513277	0.510117	0	0.00295495	0.0179044	0.135435	0	0	0.0449212	0.0231736	0	0.0328573	0.0157782	0.000238408	0	0.209601	0.102741	0.411934	0	0.00246095	0	0	0	0	0	0.00224567	0.0136068	0.102927	0	0	0.0341387	0.0176112	0	0.0249705	0.0119909	0.000181183	0	0.159291	0.0780797	0.313057	0	0.00187025	0
GSM1383783	20.6333	1	0.107756	0.132161	0.184584	0.115538	0.0511375	0.507399	0	0.0172616	0	0.0476411	0	0.02351	0	0.00759521	0.0175	0	0	0.0637039	0.0394528	0.122557	0.000920215	0.476006	0	0.0806558	0.0525425	0	0	0.0506542	0	0.0153439	0	0.0423483	0	0.0208981	0	0.00675139	0.0155558	0	0	0.0566265	0.0350696	0.108941	0.00081798	0.423123	0	0.0716951	0.0467051
GSM1383824	33.4667	0	0.121302	0.130648	0.194079	0.102179	0.0477917	0.496824	0.00679991	0.00862506	0.0856354	0.108976	0	0.311024	0	0.0292484	0	0.0841455	0.0092824	0	0	0	0.0512642	0.208254	0	0.0362638	0	0.0604813	0	0	0.00505894	0.0064168	0.0637103	0.0810749	0	0.231393	0	0.02176	0	0.0626019	0.00690585	0	0	0	0.0381391	0.154935	0	0.0269793	0
GSM1383789	20.5	1	0.109209	0.131442	0.180255	0.106781	0.0518051	0.502488	0	0	0.017268	0.0064011	0.0458372	0.147433	0	0	0	0	0.0297382	0.0183647	0	0.173702	0.00472206	0.389323	0	0.0731821	0	0.0550337	0.038995	0	0	0	0.00964185	0.00357415	0.0255939	0.0823212	0	0	0	0	0.0166048	0.0102542	0	0.0969891	0.00263663	0.217385	0	0.0408624	0
GSM1383829	29.1667	0	0.107542	0.126304	0.190116	0.116786	0.0478618	0.512627	0.00041479	0	0.00288431	0.105235	0	0	0	0.0343743	0	0	0	0.0999813	0.00306078	0.280824	0.060074	0.242117	0	0.0890047	0	0.00818063	0	0.0738488	0.000372817	0	0.00259245	0.0945863	0	0	0	0.0308959	0	0	0	0.0898642	0.00275106	0.252408	0.0539951	0.217617	0	0.0799983	0
GSM1383778	13.5333	1	0.109842	0.130662	0.186986	0.110872	0.0474359	0.510796	0	0	0.0264463	0.0189106	0	0.155269	0.0253021	0	0	0	0.0459342	0.00697647	0.0228756	0.12173	0	0.312668	0.020517	0.0819534	0.0503106	0	0.091904	0.0192033	0	0	0.0187238	0.0133886	0	0.109929	0.0179137	0	0	0	0.0325211	0.0049393	0.0161958	0.0861842	0	0.221367	0.0145259	0.0580226	0.0356196
GSM1383814	28.6667	0	0.115151	0.124997	0.192927	0.106214	0.047186	0.501302	0	0	0.0139688	0.0733711	0	0.288983	0	0	0	0	0	0.0710674	0.0443534	0	0.00401475	0.282435	0	0.0668937	0.0595258	0	0.0953873	0	0	0	0.0091529	0.0480757	0	0.189353	0	0	0	0	0	0.0465662	0.0290622	0	0.00263063	0.185063	0	0.0438314	0.0390037
GSM1383805	8.86667	1	0.108317	0.130337	0.185287	0.111684	0.0528329	0.505176	0.033532	0	0.0162746	0.0378599	0	0.0218816	0	0.0250009	0.00994219	0	0.0278669	0	0.00962547	0.102032	0.163849	0.353486	0.0497458	0.0319245	0.063442	0	0.0301626	0.0233739	0.0233898	0	0.0113521	0.0264087	0	0.0152632	0	0.0174391	0.00693504	0	0.0194382	0	0.00671411	0.071171	0.114291	0.24657	0.0346995	0.0222685	0.0442531
GSM1383809	19.5	1	0.113703	0.12959	0.190932	0.112705	0.0490141	0.515267	0	0.00682942	0.0142154	0.0226912	0	0.0548014	0	0.0514214	0	0.0378867	0	0.00904067	0.0947457	0	0.0465252	0.347879	0.0313677	0.155946	0.0587035	0	0.0645438	0.00340251	0	0.00660714	0.0137528	0.0219526	0	0.0530178	0	0.0497478	0	0.0366536	0	0.00874642	0.091662	0	0.0450109	0.336556	0.0303468	0.150871	0.0567929
GSM1383801	16.1667	1	0.110306	0.123305	0.194913	0.114593	0.0502373	0.510151	0.00163699	0	0.0151341	0.141416	0	0.0115797	0	0.0496898	0	0	0	0.0483246	0	0.152307	0.0322294	0.3731	0	0.0311786	0.0202871	0	0.0533299	0.0697867	0.00127495	0	0.011787	0.11014	0	0.00901874	0	0.0387003	0	0	0	0.0376371	0	0.118622	0.0251015	0.290585	0	0.0242831	0.0158003
GSM1383785	63.6667	0	0.104891	0.135982	0.190217	0.114695	0.0478006	0.514139	0	0.0177138	0.00176045	0.0446724	0	0.0640327	0.00244414	0.013408	0.0167487	0	0.0491838	0	0	0.0291081	0	0.511576	0.00679786	0.148263	0.0416681	0	0	0.0526232	0	0.0180921	0.00179804	0.0456263	0	0.0654	0.00249633	0.0136943	0.0171063	0	0.050234	0	0	0.0297297	0	0.5225	0.00694302	0.151428	0.0425578
GSM1383800	29.0667	1	0.106818	0.130915	0.190008	0.119158	0.0472491	0.519413	0	0.000969018	0	0.0320848	0	0.0471563	0	0.0157444	0	0	0	0.0519251	0.0300575	0	0.00133003	0.399416	0.155777	0.14608	0.00602895	0.0174908	0.0262193	0.069721	0	0.00108402	0	0.0358926	0	0.0527527	0	0.0176129	0	0	0	0.0580875	0.0336247	0	0.00148788	0.446818	0.174264	0.163416	0.00674445
GSM1383840	3.76667	1	0.106598	0.124882	0.197567	0.116467	0.0528892	0.50801	0	0.00774356	0	0.0628759	0	0	0.0418976	0.0176712	0	0.0167916	0	0.023192	0.156334	0	0.0661127	0.337913	0	0.16329	0.0794983	0	0.0266806	0	0	0.00673573	0	0.0546926	0	0	0.0364446	0.0153713	0	0.0146062	0	0.0201736	0.135987	0	0.0575081	0.293933	0	0.142038	0.0691515
GSM1383803	31.7333	1	0.108213	0.130385	0.178711	0.114867	0.0493986	0.503604	0	0.00347696	0	0	0	0.0993515	0	0.0329121	0.000600007	0	0.0112005	0	0	0.0526328	0	0.353689	0	0.155821	0	0.146126	0.0737496	0.07044	0	0.00255582	0	0	0	0.0730307	0	0.0241928	0.000441049	0	0.00823318	0	0	0.038689	0	0.259988	0	0.11454	0
GSM1383839	7.46667	1	0.105465	0.128904	0.196029	0.115519	0.0537454	0.51049	0	0	0.000475838	0.0463053	0	0.132722	0	0.0240796	0	0.0202544	0.0085824	0.0173088	0.0189023	0.0877531	0.0541234	0.40888	0.00914295	0.0319842	0.0817485	0	0.0225109	0.0352257	0	0	0.000423073	0.0411706	0	0.118005	0	0.0214094	0	0.0180084	0.00763071	0.0153894	0.0168063	0.0780224	0.0481218	0.36354	0.00812911	0.0284375	0.0726836
GSM1383794	31.5667	1	0.11032	0.129227	0.198254	0.111549	0.049468	0.509276	0	0.0131662	0.0128415	0.0849549	0	0.0808544	0	0.0711963	0	0.0540729	0	0.0629236	0.0272956	0	0.176282	0.318036	0.00502259	0.0252255	0.0328484	0	0.0352803	0	0	0.0129886	0.0126683	0.0838089	0	0.0797638	0	0.070236	0	0.0533435	0	0.0620749	0.0269274	0	0.173904	0.313746	0.00495485	0.0248853	0.0324053
GSM1383823	8.83333	1	0.110395	0.132196	0.192291	0.120761	0.0523234	0.50606	0.00533714	0.00363722	0.0011569	0.0350602	0	0.139994	0	0.0114962	0	0.0182408	0	0	0	0	0.039454	0.43047	0	0.0187932	0	0.0447767	0.112119	0.139465	0.00580818	0.00395823	0.00125901	0.0381545	0	0.15235	0	0.0125109	0	0.0198507	0	0	0	0	0.0429361	0.468462	0	0.0204518	0
GSM1383806	10.6	1	0.107023	0.131917	0.185556	0.107002	0.0548473	0.498304	0.028255	0	0.0066577	0.0959044	0	0.04511	0	0.0277111	0	0	0.0642543	0.0112425	0.083761	0.0729402	0.00675599	0.354994	0	0.0826923	0.118517	0	0	0.00120419	0.0165958	0	0.00391045	0.0563302	0	0.0264957	0	0.0162763	0	0	0.0377403	0.00660336	0.0491977	0.042842	0.00396818	0.208509	0	0.04857	0.0696119
GSM1383820	15.6333	1	0.107037	0.13087	0.190609	0.112413	0.0511582	0.516404	0	0.000538106	0.00219242	0.0233787	0.000799854	0	0	0.0371555	0.00499195	0	0.0152665	0.00826938	0.0949985	0	0.168426	0.488487	0	0.0523357	0.0532635	0	0.0496307	0.000265857	0	0.00048202	0.0019639	0.020942	0.000716487	0	0	0.0332829	0.00447165	0	0.0136753	0.00740747	0.0850969	0	0.150871	0.437573	0	0.0468808	0.0477119
GSM1383797	7.83333	1	0.10998	0.127903	0.195962	0.122412	0.0524782	0.509411	0	0.004706	0.00699897	0.0834348	0	0.0732441	0	0.0294338	0	0	0	0.0526158	0	0	0.033365	0.320217	0.0041665	0.0654856	0.078066	0	0.032102	0.216164	0	0.00541942	0.00805999	0.0960833	0	0.0843477	0	0.0338958	0	0	0	0.0605922	0	0	0.038423	0.368761	0.00479813	0.075413	0.0899006
GSM1383804	26.3333	1	0.106116	0.131516	0.189788	0.107756	0.0528346	0.503039	0	0	0.0224177	0.140835	0	0.0439076	0	0.0340464	0	0.000501823	0.0346426	0.0169788	0.0327873	0	0.0165688	0.430452	0	0.178143	0.0266619	0	0.0124296	0.00962745	0	0	0.0147159	0.0924503	0	0.0288229	0	0.0223495	0	0.000329418	0.0227409	0.0111456	0.021523	0	0.0108765	0.282567	0	0.116941	0.017502
GSM1383830	15.5	1	0.109184	0.131853	0.187245	0.111453	0.0523406	0.511789	0	0	0.00651294	0.0182922	0	0.0693097	0	0.0235358	0.00239111	0	0	0.0324119	0.0994748	0.00921404	0.044882	0.559226	0	0.0320804	0.0538871	0	0.0354993	0.0132825	0	0	0.00619991	0.017413	0	0.0659785	0	0.0224046	0.00227618	0	0	0.030854	0.0946937	0.00877118	0.0427248	0.532348	0	0.0305385	0.0512971
GSM1383837	13.6	1	0.110979	0.128612	0.191084	0.111001	0.053892	0.505992	0	0.00691928	0.0315781	0.100341	0	0.0177323	0	0.0129373	0	0	0	0.0430182	0.174905	0	0.012845	0.474882	0.0103672	0.0223417	0.0134201	0.0237606	0.0197164	0.0352359	0	0.00532912	0.0243209	0.0772811	0	0.0136571	0	0.00996409	0	0	0	0.033132	0.134709	0	0.009893	0.365747	0.00798463	0.0172073	0.010336
GSM1383788	45.2333	0	0.106671	0.124765	0.201147	0.101665	0.0535317	0.50024	0	0.00310656	0.00645443	0.0883563	0	0.100233	0	0.0166934	0	0	0	0.108133	0	0	0.0580519	0.369841	0.020319	0.0383744	0.181036	0	0.00940139	0	0	0.00185226	0.00384839	0.0526816	0	0.0597628	0	0.00995325	0	0	0	0.064473	0	0	0.0346129	0.220514	0.012115	0.0228804	0.107941
GSM1383793	57.8667	0	0.109234	0.130029	0.18425	0.111596	0.0533167	0.497702	0	0	0.0285118	0.10568	0	0.00487687	0	0.0679922	0	0	0.0167065	0.0252791	0.0242147	0	0.0743055	0.385545	0	0.00888519	0.118062	0	0	0.139941	0	0	0.0193065	0.0715602	0	0.00330233	0	0.0460403	0	0	0.0113126	0.0171175	0.0163967	0	0.0503153	0.261068	0	0.00601652	0.0799445
GSM1383817	27.1	0	0.11372	0.128261	0.200357	0.111994	0.0486588	0.510967	0	0.0276292	1.5276e-05	0.0944172	0	0.0984221	0	0.00931145	0	0.0721991	0	0.0459776	0	0	0.113766	0.326208	0.0158107	0.0448208	0.0625345	0	0.0827426	0.00614539	0	0.0298052	1.6479e-05	0.101853	0	0.106173	0	0.0100448	0	0.0778852	0	0.0495987	0	0	0.122726	0.351899	0.0170559	0.0483507	0.0674595
GSM1383798	37.8	0	0.104984	0.132612	0.196316	0.112009	0.0580242	0.510618	0	0	0.0007083	0.0493511	0	0.146249	0.0162137	0.00176528	0	0	0.0198907	0	0.00565621	0.0653025	0.0266569	0.553744	0	0.067762	0.0244202	0	0.014232	0.00804785	0	0	0.00061871	0.0431089	0	0.12775	0.0141628	0.00154199	0	0	0.0173748	0	0.00494077	0.0570426	0.0232851	0.483703	0	0.059191	0.0213314
GSM1383790	15.9	1	0.105245	0.140273	0.181841	0.107557	0.0572141	0.502001	0.00185032	0	0.0267086	0.0264677	0.0487335	0.0710186	0	0	0	0.0781259	0.00344335	0	0.133697	0.0132813	0.000578287	0.460822	0	0.0443492	0.0444524	0	0.0464711	0	0.00132605	0	0.019141	0.0189683	0.0349253	0.0508962	0	0	0	0.0559897	0.00246771	0	0.0958153	0.0095182	0.000414435	0.330253	0	0.0317833	0.0318573
GSM1383807	21.5	1	0.106516	0.133038	0.19187	0.120031	0.0535338	0.513875	0	0.0139556	0.00160722	0.0305818	0	0.101395	0	0.0144768	0	0.0235038	0	0.0161007	0.0452954	0	0.0317781	0.38767	0.00658446	0.0945782	0.0604879	0	0.0383561	0.133629	0	0.0149661	0.00172359	0.032796	0	0.108736	0	0.0155249	0	0.0252055	0	0.0172664	0.0485749	0	0.0340789	0.415739	0.00706119	0.101426	0.0648674
GSM1383831	29.6667	0	0.103624	0.134656	0.193847	0.111148	0.0511708	0.507083	0.00658264	0.000535471	0	0.187667	0	0.0115404	0.0120654	0.0178865	0	0.0241713	0	0.033939	0.0537046	0	0.0884417	0.390706	0	0.067216	0.0685371	0	0	0.0370065	0.00557726	0.000453687	0	0.159004	0	0.00977779	0.0102226	0.0151547	0	0.0204795	0	0.0287554	0.0455021	0	0.0749338	0.331033	0	0.05695	0.0580693
GSM1383799	49.5	0	0.119907	0.12913	0.206732	0.112742	0.0460031	0.51879	0.00864582	0.0204231	0	0.094898	0	0.115626	0	0.0692723	0.0155233	0	0	0.0618859	0.0550884	0	0.143582	0.223676	0	0.067483	0.068124	0	0.0557709	0	0.0109122	0.0257767	0	0.119774	0	0.145936	0	0.087431	0.0195925	0	0	0.0781084	0.0695291	0	0.18122	0.28231	0	0.0851727	0.0859818
GSM1383781	79.8333	0	0.114672	0.135411	0.192224	0.114541	0.0506029	0.508565	0.0101289	0.0612303	0	0.0635551	0	0.251597	0	0.01466	0	0.00800915	0.0027722	0.00418219	0	0	0.0109111	0.325042	0.0092811	0.0840904	0.0691337	0	0	0.0854068	0.0113517	0.0686224	0	0.0712278	0	0.281972	0	0.0164298	0	0.00897606	0.00310688	0.00468709	0	0	0.0122284	0.364282	0.0104016	0.0942423	0.07748
GSM1383792	9.26667	1	0.11033	0.132046	0.207746	0.109876	0.0521676	0.513581	0	0.0180221	0.00766024	0.298136	0	0	0.0147313	0.012592	0	0.0919105	0	0	0	0	0.0813136	0.460534	0	0.000907193	0.0141927	0	0	0	0	0.0212627	0.00903767	0.351746	0	0	0.0173802	0.0148562	0	0.108437	0	0	0	0	0.095935	0.543346	0	0.00107032	0.0167448
GSM1383832	24.2333	0	0.116138	0.131756	0.195649	0.109084	0.0485131	0.512127	0.017906	0.00265958	0.00591187	0.0798894	0	0.12206	0	0.0137121	0	0.0603762	0	0.0126415	0	0	0.0321268	0.501245	0	0.0333083	0.0719674	0	0.0296086	0.0165878	0.0181902	0.00270179	0.00600568	0.0811572	0	0.123997	0	0.0139297	0	0.0613343	0	0.0128422	0	0	0.0326367	0.509199	0	0.0338369	0.0731095
GSM1383835	21.1333	1	0.109483	0.126975	0.205016	0.112527	0.0561208	0.509409	0	0.00558889	0.0076681	0.0754982	0	0.111875	0	0	0	0.0955256	0	0.048137	0.0998267	0	0.0520807	0.428826	0.0361482	0.0052031	0.00905133	0	0.00823489	0.0163365	0	0.00531114	0.00728703	0.0717462	0	0.106315	0	0	0	0.0907784	0	0.0457448	0.0948658	0	0.0494925	0.407515	0.0343518	0.00494453	0.00860152
GSM1383802	2.93333	1	0.115386	0.134474	0.200884	0.11414	0.0557859	0.509683	0	0.0721236	0	0.0547365	0	0.156159	0	0.0167854	0	0.0899163	0	0.0121599	0.0103452	0	0.0191845	0.37413	0.00695199	0.0510315	0.0491385	0	0.0415241	0.0458133	0	0.0908438	0	0.0689438	0	0.196691	0	0.0211422	0	0.113255	0	0.0153161	0.0130304	0	0.024164	0.471239	0.00875643	0.0642771	0.0618927
GSM1383826	21.9	0	0.116337	0.143885	0.198706	0.117988	0.0484465	0.516625	0.048852	0.0317186	0	0.123501	0	0.0783402	0.000894149	0.0800664	0	0.0164913	0	0.00922041	0.00699883	0	0.0352357	0.383724	0	0.104086	0.0112398	0	0	0.0696318	0.0809637	0.052568	0	0.204681	0	0.129835	0.0014819	0.132696	0	0.0273315	0	0.0152812	0.0115993	0	0.0583971	0.635956	0	0.172505	0.018628
GSM1383825	12.1667	1	0.113464	0.136807	0.209686	0.112047	0.0486913	0.519066	0	0.00633019	0.00809648	0.227481	0	0.00542669	0.000332922	0.0423823	0	0.141966	0	0.00941598	0.0158246	0	0.0995361	0.328046	0.0274816	0.0365004	0.0466037	0	0.00251045	0.00206595	0	0.00784915	0.0100393	0.282066	0	0.00672885	0.000412808	0.0525522	0	0.176031	0	0.0116754	0.0196218	0	0.12342	0.406762	0.0340759	0.0452588	0.0577864
GSM1383816	20.0333	1	0.1131	0.130623	0.215957	0.111878	0.0502451	0.510977	0	0.0419103	0	0.106838	0	0.192686	0	0.0309252	0	0.112232	0	0.056499	0.0520542	0	0.111116	0.1935	0	0.0393588	0.0413382	0	0.0215419	0	0	0.0470023	0	0.119818	0	0.216097	0	0.0346825	0	0.125868	0	0.0633634	0.0583786	0	0.124616	0.21701	0	0.0441408	0.0463607
GSM1383838	23.2333	0	0.113294	0.133489	0.197751	0.118376	0.0547958	0.511177	0	0.0176627	0.00321555	0.126864	0	0.104736	0.000505224	0.0158722	0	0	0	0.0397916	0	0	0.0781561	0.432488	0.0140392	0.0197733	0.00899235	0.00109584	0.0416581	0.0951501	0	0.0217893	0.00396682	0.156504	0	0.129206	0.000623262	0.0195805	0	0	0	0.0490884	0	0	0.0964162	0.533533	0.0173193	0.0243931	0.0110933
GSM1383786	17.5333	1	0.124559	0.133777	0.197308	0.112758	0.0438328	0.524469	0	0.0856042	0	0.0607548	0	0.0437516	0	0.0746498	0	0.00994599	0	0.0160952	0.0591856	0	0	0.413737	0	0.18744	0.042288	0	0.00654751	0	0	0.128551	0	0.0912348	0	0.0657012	0	0.112101	0	0.0149358	0	0.0241699	0.0888784	0	0	0.621304	0	0.281476	0.0635034
GSM1383813	17.9333	1	0.109461	0.132502	0.197195	0.113934	0.0463999	0.520971	0	0	0.00523525	0.0437317	0	0.114418	0	0.0204828	0	0.0326895	0	0.0124867	0.0463673	0	0	0.35414	0.0580308	0.22933	0.056382	0	0.0180874	0.00861776	0	0	0.00551568	0.0460742	0	0.120547	0	0.0215799	0	0.0344406	0	0.0131555	0.048851	0	0	0.37311	0.0611393	0.241614	0.0594021
GSM1383810	13.9333	1	0.110293	0.133269	0.18627	0.113743	0.0510799	0.515332	0.0120983	0	0.006968	0.00835284	0	0.0983755	0	0.00684532	0	0.00999898	0	0.00772106	0.134233	0.0645128	0.0127859	0.465457	0.034614	0.0416706	0.043545	0	0.041254	0.0115674	0.0103504	0	0.00596133	0.0071461	0	0.084163	0	0.00585636	0	0.00855441	0	0.00660559	0.11484	0.0551925	0.0109387	0.398212	0.0296132	0.0356504	0.037254
GSM1383795	30.1333	1	0.114296	0.136155	0.20016	0.119393	0.0480381	0.509595	0	0.0131778	0.00506025	0.034116	0	0.237692	0.0268558	0.0317001	0	0.0415787	0.0240674	0	0.0213486	0	0.0129927	0.199065	0	0.0887592	0.113171	0	0.00859425	0.141822	0	0.017906	0.00687588	0.046357	0	0.322976	0.0364917	0.0430741	0	0.0564973	0.0327028	0	0.0290085	0	0.0176545	0.27049	0	0.120606	0.153777
GSM1383796	54.1	0	0.107547	0.129073	0.18645	0.102287	0.0569206	0.494925	0.052102	0	0.0161081	0.0506025	0	0.12071	0	0.0244752	0	0	0	0.110403	0.0398665	0	0.0376575	0.420739	0	0.00156829	0	0.0859934	0.0397749	0	0.0303297	0	0.00937687	0.0294567	0	0.0702676	0	0.0142475	0	0	0	0.0642678	0.0232071	0	0.0219212	0.244921	0	0.000912932	0
GSM1383791	37.7333	1	0.108778	0.137753	0.195959	0.109645	0.0527255	0.512007	0.0253012	0	0.0108328	0.132902	0.0146794	0.0774146	0	0	0	0.0573213	0	0	0.0468935	0	0.0081277	0.480804	0	0.053337	0.0923871	0	0	0	0.0261891	0	0.011213	0.137565	0.0151946	0.0801313	0	0	0	0.0593328	0	0	0.0485391	0	0.00841292	0.497676	0	0.0552087	0.0956292
GSM1383782	5.03333	1	0.106928	0.132331	0.194017	0.11357	0.0570408	0.509781	0.0149494	0	0.00791739	0.0218707	0	0.173611	0	0	0	0.00964555	0.00738862	0.016139	0.00928634	0.0432199	0	0.559555	0	0.0817334	0.0332024	0	0.000503132	0.0209783	0.01367	0	0.0072398	0.0199989	0	0.158753	0	0	0	0.00882006	0.00675629	0.0147578	0.0084916	0.039521	0	0.511667	0	0.0747385	0.0303609
GSM1383779	36.3667	1	0.112828	0.137763	0.196415	0.110107	0.052722	0.507151	0	0.0171758	0.00575107	0.140185	0	0.161889	0	0.0246346	0	0	0.00629931	0.0219929	0.0989157	0	0.0868732	0.340785	0	0.0249235	0.070575	0	0	0	0	0.0180095	0.00603021	0.146989	0	0.169747	0	0.0258303	0	0	0.00660507	0.0230604	0.103717	0	0.0910898	0.357326	0	0.0261333	0.0740006
GSM1383818	36.9	0	0.113803	0.130239	0.194321	0.112453	0.0508121	0.509192	0	0.00973368	0.00835344	0.00949967	0	0.104969	0	0.0385591	0	0.0645745	0	0.024039	0.0674852	0	0.00577787	0.266591	0	0.0810569	0	0.232264	0.0837171	0.00337935	0	0.00966532	0.00829477	0.00943296	0	0.104232	0	0.0382883	0	0.064121	0	0.0238701	0.0670112	0	0.00573729	0.264719	0	0.0804877	0
GSM1383821	16.2333	1	0.109261	0.134936	0.196222	0.107417	0.0548477	0.506075	0.00347751	0.0148393	0.0119329	0.102171	0	0.224362	0	0.0241161	0	0.038723	0	0.046834	0.0554759	0	0.089198	0.309663	0	0.0166772	0.0277811	0.0282405	0.00650865	0	0.00311961	0.013312	0.0107048	0.0916553	0	0.201271	0	0.0216341	0	0.0347377	0	0.0420139	0.0497663	0	0.0800178	0.277793	0	0.0149608	0.0249219
GSM1383834	25.6333	0	0.106598	0.130713	0.195803	0.111116	0.0600269	0.508536	0	0.00161964	0	0.0595591	0	0.0924643	0	0.00920973	0	0.0218439	0	0.0421986	0.0700599	0	0.00992789	0.593086	0	0.0306714	0	0.0620308	0.00203217	0.0052966	0	0.00129545	0	0.0476376	0	0.0739563	0	0.00736628	0	0.0174715	0	0.033752	0.0560365	0	0.0079407	0.474372	0	0.0245321	0
GSM1383815	4.5	1	0.105861	0.129959	0.195329	0.114073	0.0559383	0.505842	0	0.0132984	0	0.0450099	0	0.0858664	0	0	0	0.0406478	0	0.0294287	0.0941339	0	0.0329528	0.45664	0	0.024386	0.0947134	0	0.0597011	0.0232215	0	0.0108435	0	0.0367009	0	0.0700152	0	0	0	0.0331441	0	0.0239961	0.0767565	0	0.0268696	0.372343	0	0.0198842	0.077229
GSM1383836	22.7	0	0.113391	0.133249	0.199031	0.11067	0.0509038	0.515491	0	0.029933	0.00230922	0.0292385	0	0.151774	0	0.0225405	0	0.055153	0	0.00782184	0.0607437	0	0.026169	0.40995	0.017726	0.0747795	0.057887	0	0.0539752	0	0	0.0348898	0.00269162	0.0340803	0	0.176908	0	0.0262731	0	0.0642863	0	0.00911712	0.0708027	0	0.0305025	0.477837	0.0206614	0.0871628	0.067473
GSM1383787	28.3333	1	0.107242	0.140482	0.195542	0.106632	0.0542861	0.508579	0.00340498	0	0.0184297	0.120179	0.0525832	0	0	0.0515323	0	0.109047	0.0106301	0	0	0	0.0637611	0.548108	0	0.00799489	0.01433	0	0	0	0.00297328	0	0.0160931	0.104942	0.0459164	0	0	0.0449988	0	0.0952219	0.00928238	0	0	0	0.0556772	0.478616	0	0.00698127	0.0125132
GSM1383812	33.4667	0	0.122187	0.133006	0.201728	0.113592	0.051181	0.510748	0.01571	0.156594	0	0.0427543	0	0.167496	0	0.0348853	0	0.0366552	0	0.0348646	0.0219228	0.0236836	0.0193229	0.27101	0	0.0467228	0.0526216	0.00830327	0.0548303	0.0126235	0.0204605	0.203946	0	0.0556827	0	0.218146	0	0.0454342	0	0.0477394	0	0.0454072	0.028552	0.0308453	0.0251659	0.35296	0	0.0608513	0.0685338
GSM1383833	17.6667	1	0.106485	0.135468	0.196544	0.111574	0.0534915	0.509952	0.0134047	0	0.0111815	0.0329754	0	0.0840508	0	0.0447052	0	0.0657266	0	0.014779	0.197251	0	0.0899176	0.235392	0	0.0446613	0.165955	0	0	0	0.0122746	0	0.0102388	0.0301953	0	0.0769647	0	0.0409363	0	0.0601854	0	0.013533	0.180621	0	0.082337	0.215547	0	0.040896	0.151964
GSM1383811	30.2667	0	0.113082	0.129475	0.201127	0.112238	0.0523355	0.511553	0	0.0160899	0.00768443	0	0	0.165426	0	0.0283299	0	0.0998398	0	0	0.112662	0	0.0508709	0.270527	0.00572728	0.0696144	0.0973273	0	0.0594926	0.0164084	0	0.0178275	0.00851428	0	0	0.183291	0	0.0313893	0	0.110622	0	0	0.124829	0	0.0563645	0.299742	0.00634577	0.0771321	0.107838
GSM1383819	33	1	0.115048	0.13883	0.194482	0.109476	0.0518811	0.508208	0.021881	0.0826678	0	0.0250361	0.0540687	0.148055	0	0	0	0.0806299	0	0.0163214	0.156694	0	0.0353624	0.249782	0	0.0491619	0.0511933	0	0.0291466	0	0.022359	0.0844738	0	0.0255831	0.0552499	0.151289	0	0	0	0.0823913	0	0.016678	0.160117	0	0.0361349	0.255239	0	0.0502359	0.0523117
[truncated: 72 more columns]

## Sheet: GSE71729
cell_type	futime	fustat	B cell_TIMER	T cell CD4+_TIMER	T cell CD8+_TIMER	Neutrophil_TIMER	Macrophage_TIMER	Myeloid dendritic cell_TIMER	B cell naive_CIBERSORT	B cell memory_CIBERSORT	B cell plasma_CIBERSORT	T cell CD8+_CIBERSORT	T cell CD4+ naive_CIBERSORT	T cell CD4+ memory resting_CIBERSORT	T cell CD4+ memory activated_CIBERSORT	T cell follicular helper_CIBERSORT	T cell regulatory (Tregs)_CIBERSORT	T cell gamma delta_CIBERSORT	NK cell resting_CIBERSORT	NK cell activated_CIBERSORT	Monocyte_CIBERSORT	Macrophage M0_CIBERSORT	Macrophage M1_CIBERSORT	Macrophage M2_CIBERSORT	Myeloid dendritic cell resting_CIBERSORT	Myeloid dendritic cell activated_CIBERSORT	Mast cell activated_CIBERSORT	Mast cell resting_CIBERSORT	Eosinophil_CIBERSORT	Neutrophil_CIBERSORT	B cell naive_CIBERSORT-ABS	B cell memory_CIBERSORT-ABS	B cell plasma_CIBERSORT-ABS	T cell CD8+_CIBERSORT-ABS	T cell CD4+ naive_CIBERSORT-ABS	T cell CD4+ memory resting_CIBERSORT-ABS	T cell CD4+ memory activated_CIBERSORT-ABS	T cell follicular helper_CIBERSORT-ABS	T cell regulatory (Tregs)_CIBERSORT-ABS	T cell gamma delta_CIBERSORT-ABS	NK cell resting_CIBERSORT-ABS	NK cell activated_CIBERSORT-ABS	Monocyte_CIBERSORT-ABS	Macrophage M0_CIBERSORT-ABS	Macrophage M1_CIBERSORT-ABS	Macrophage M2_CIBERSORT-ABS	Myeloid dendritic cell resting_CIBERSORT-ABS	Myeloid dendritic cell activated_CIBERSORT-ABS	Mast cell activated_CIBERSORT-ABS
GSM1844186	0	1	0.102472	0.124042	0.180429	0.117163	0.0525184	0.507648	0	0.0201181	0.0232866	0.0373358	0	0.110523	0	0.00282156	0	0	0	0.0452607	0	0.499252	0.00414044	0.0497998	0	0.0403558	0.162331	0.0015304	0	0.00324551	0	0.0117731	0.0136273	0.0218489	0	0.0646777	0	0.00165117	0	0	0	0.0264865	0	0.292162	0.00242298	0.0291428	0	0.0236162	0.0949959
GSM1844160	59	0	0.107694	0.12779	0.176887	0.109511	0.0433087	0.501989	0	0.0234623	0	0.186119	0	0	0.113662	0.0941493	0.00844318	0	0	0.0274788	0.0106983	0.2093	0.0770586	0.12993	0	0.085552	0.0341469	0	0	0	0	0.0145331	0	0.115287	0	0	0.0704047	0.0583184	0.00522991	0	0	0.017021	0.00662681	0.129645	0.0477319	0.0804818	0	0.052993	0.0211514
GSM1844147	10	1	0.101212	0.140795	0.146063	0.114466	0.0412052	0.505843	0.00215883	0.00908084	0	0.0290943	0	0.0273508	0.0223183	0.0585198	0.0441243	0	0	0.043407	0	0.390664	0	0.278403	0	0.0205355	0.0550691	0	0	0.0192744	0.0013326	0.00560543	0	0.0179594	0	0.0168831	0.0137767	0.0361232	0.0272371	0	0	0.0267943	0	0.24115	0	0.171853	0	0.0126762	0.0339931
GSM1844238	17	1	0.100546	0.134839	0.168075	0.113698	0.0474663	0.51296	0	0.0469938	0.00445242	0	0.0185882	0.0898473	0	0.00342457	0.0186074	0	0.000642927	0.0491994	0	0.587282	0.00440319	0.125851	0	0	0	0.0403191	0.0103891	0	0	0.0257839	0.00244289	0	0.0101987	0.0492962	0	0.00187894	0.0102093	0	0.000352752	0.026994	0	0.322221	0.00241588	0.06905	0	0	0
GSM1844142	8	1	0.0966639	0.144348	0.176944	0.132185	0.0545121	0.541912	0.0221441	0	0	0.0625086	0	0.0272892	0.0319222	0	0.00920081	0	0	0.0233687	0.0131769	0.518081	0.0159382	0.237322	0	0.0178888	0.000779583	0	0.00281606	0.0175638	0.0163232	0	0	0.0460772	0	0.0201158	0.0235309	0	0.00678223	0	0	0.0172259	0.00971315	0.381895	0.0117486	0.174938	0	0.0131864	0.000574658
GSM1844236	3	1	0.107883	0.148295	0.156895	0.10974	0.0525038	0.501368	0	0.0150754	0.0037849	0.0569757	0	0.0963371	0	0.0305721	0.0695054	0	0	0.0578717	0.0333478	0.527695	0.0175334	0.0681446	0	0	0.0197127	0	0.0034444	0	0	0.0091269	0.00229144	0.034494	0	0.0583241	0	0.0185089	0.0420797	0	0	0.0350365	0.0201893	0.319475	0.010615	0.0412558	0	0	0.0119344
GSM1844144	4	1	0.104947	0.132523	0.158212	0.108035	0.0464406	0.491509	0.05652	0	0	0	0	0.2898	0	0	0.0531637	0	0.0829022	0.0251167	0	0.213996	0.00661389	0.172341	0	0.0595943	0	0.016947	0.0146378	0.00836688	0.0304356	0	0	0	0	0.156056	0	0	0.0286283	0	0.0446423	0.0135252	0	0.115236	0.00356154	0.0928043	0	0.0320911	0
GSM1844230	6	1	0.118405	0.141514	0.179889	0.109117	0.046166	0.515702	0.0610451	0	0	0	0.0480361	0	0	0.0448654	0.0364781	0.0579239	0	0.080841	0	0.482148	0.0274838	0.144376	0	0	0	0	0.0168028	0	0.0404987	0	0	0	0.0318682	0	0	0.0297647	0.0242004	0.038428	0	0.0536318	0	0.319868	0.0182334	0.0957821	0	0	0
GSM1844219	13	1	0.104317	0.148941	0.144313	0.10798	0.0412428	0.49842	0	0.0509821	0.0226397	0.0992976	0	0.128087	0	0.0124371	0.0522427	0	0.0847332	0.0166356	0	0.319567	0	0.114109	0	0	0	0.0737102	0.0193929	0.00616598	0	0.0282841	0.0125602	0.0550888	0	0.0710609	0	0.00689989	0.0289835	0	0.0470087	0.00922917	0	0.177291	0	0.063306	0	0	0
GSM1844224	18	1	0.111318	0.12649	0.191289	0.120534	0.0584434	0.508447	0.0490707	0	0.0482612	0.0962435	0	0.0928836	0.0941996	0.0416664	0	0	0	0.0923678	0.0192223	0.108098	0.116139	0.13803	0.000890116	0.0211952	0.0443045	0	0.00427149	0.0331561	0.0334003	0	0.0328493	0.0655088	0	0.0632219	0.0641177	0.0283606	0	0	0	0.0628708	0.0130838	0.0735779	0.0790511	0.0939508	0.000605864	0.0144267	0.0301562
GSM1844112	7	1	0.117444	0.130833	0.156017	0.107704	0.0335595	0.503015	0	0.0422976	0	0.00319374	0	0.212581	0.00168859	0.0635383	0.0313902	0	0.083909	0	0	0.329943	0.0367623	0.112149	0	0.0178153	0	0.061723	0.00300944	0	0	0.0241091	0	0.00182039	0	0.121168	0.000962474	0.036216	0.017892	0	0.047827	0	0	0.188063	0.020954	0.0639236	0	0.0101545	0
GSM1844210	4	1	0.103646	0.126799	0.175006	0.112017	0.0545095	0.507341	0	0	0.00927879	0.0877122	0	0.22901	0	0	0	0	0	0.053543	0	0.415365	0	0.162663	0	0.0102904	0.00317807	0	0.0289599	0	0	0	0.00534406	0.0505173	0	0.131897	0	0	0	0	0	0.0308378	0	0.239227	0	0.0936845	0	0.00592672	0.00183039
GSM1844190	3	1	0.0995843	0.125518	0.175357	0.116025	0.0428414	0.515086	0.0364592	0	0.0828237	0.00073171	0	0.0856182	0.0631048	0.0721058	0.00400417	0	0	0.082241	0	0.245111	0.0603929	0.225037	0	0.0020874	0	0.020569	0.0197137	0	0.0248162	0	0.0563746	0.000498043	0	0.0582766	0.0429528	0.0490793	0.00272547	0	0	0.0559779	0	0.166837	0.0411068	0.153173	0	0.0014208	0
GSM1844182	12	1	0.0957065	0.141131	0.180436	0.126902	0.0554891	0.522848	0	0.0350958	0.0124994	0.0688298	0	0	0.0705734	0.0226598	0	0	0.0396854	0	0	0.544401	0	0.132499	0	0.0450886	0.0157479	0	0.00387837	0.00904132	0	0.0235267	0.00837904	0.0461405	0	0	0.0473093	0.0151901	0	0	0.0266034	0	0	0.364943	0	0.0888215	0	0.0302254	0.0105567
GSM1844231	14	1	0.107095	0.133718	0.157439	0.108691	0.0531695	0.48474	0	0	0.0184671	0	0.0252737	0.116068	0	0.00989811	0.0797429	0	0	0.154648	0	0.286973	0.0253828	0.14475	0.0121434	0	0.0730581	0	0.0392176	0.0143775	0	0	0.00912538	0	0.0124888	0.0573539	0	0.00489108	0.0394044	0	0	0.0764181	0	0.141806	0.0125427	0.0715273	0.00600056	0	0.0361012
GSM1844228	30	0	0.105937	0.128293	0.172544	0.106056	0.051631	0.498087	0	0.0466471	0.0182729	0	0	0.215296	0	0.0255791	0.0335436	0	0	0.11303	0.0164169	0.328963	0.00295532	0.173563	0	0	0.00892174	0	0.016811	0	0	0.0251889	0.00986713	0	0	0.116257	0	0.0138124	0.0181131	0	0	0.0610346	0.00886492	0.177636	0.00159584	0.0937222	0	0	0.00481763
GSM1844206	8	0	0.101705	0.12698	0.174735	0.113463	0.046739	0.508692	0.0063892	0	0.0475935	0	0	0.065058	0	0.0593722	0.0463603	0.0442863	0	0.0971014	0	0.517001	0	0.0946148	0	0	0.00750631	0	0.00873366	0.00598345	0.00420072	0	0.0312914	0	0	0.0427738	0	0.0390355	0.0304805	0.029117	0	0.0638414	0	0.339913	0	0.0622065	0	0	0.00493518
GSM1844166	18	0	0.0966667	0.137329	0.184952	0.111487	0.0527866	0.514793	0	0	0.00186741	0.0576368	0	0.151597	0	0	0.0222891	0	0	0.0800174	0	0.398012	0.0215573	0.227091	0	0	0.031467	0	0	0.00846493	0	0	0.00110653	0.0341525	0	0.089828	0	0	0.0132073	0	0	0.047414	0	0.235841	0.0127737	0.134562	0	0	0.0186457
GSM1844130	43	0	0.113493	0.124959	0.170488	0.108774	0.0397209	0.501715	0.0195143	0	0	0.0801205	0	0.0873723	0.0664105	0.0986425	0.0687549	0	0	0.0296612	0.0294305	0.148904	0.0542021	0.0460333	0.0897793	0.0800106	0.0366502	0	0.0645139	0	0.0114118	0	0	0.046854	0	0.0510948	0.0388365	0.0576855	0.0402075	0	0	0.0173457	0.0172108	0.087078	0.031697	0.02692	0.0525024	0.0467897	0.0214328
GSM1844153	23	0	0.10957	0.132484	0.159757	0.0998821	0.0523059	0.478684	0.0360997	0	0.0269549	0.0985714	0	0.223349	0	0.0442018	0.0773947	0	0	0.0506158	0.0328921	0.235544	0	0.112257	0.025581	0.0156134	0.0209261	0	0	0	0.0177152	0	0.0132276	0.0483719	0	0.109604	0	0.0216911	0.0379798	0	0	0.0248387	0.0161411	0.115588	0	0.0550877	0.0125533	0.00766197	0.0102691
GSM1844173	10	1	0.0977073	0.126138	0.184087	0.122158	0.0638538	0.516593	0.00550213	0	0.0108302	0.0182244	0	0.0471108	0.0322227	0.0185283	0.0121608	0	0	0.0455101	0.0150298	0.358046	0.00178712	0.319656	0	0.0378481	0.0462136	0	0	0.0313299	0.00372435	0	0.0073309	0.012336	0	0.031889	0.0218113	0.0125417	0.00823159	0	0	0.0308055	0.0101736	0.242359	0.00120969	0.216373	0	0.0256191	0.0312816
GSM1844194	33	0	0.098108	0.130454	0.178474	0.123092	0.0648822	0.519004	0	0.0414579	0.00390358	0.00425786	0	0.103576	0	0.0171743	0.0106789	0	0	0.0482001	0.0186962	0.276563	0	0.332782	0.0202714	0.0250854	0.0330713	0	0.027304	0.0369782	0	0.0257514	0.00242469	0.00264474	0	0.0643359	0	0.0106677	0.00663317	0	0	0.0299392	0.011613	0.171785	0	0.206705	0.0125915	0.0155816	0.020542
GSM1844233	6	0	0.111769	0.138292	0.171708	0.109476	0.0360707	0.521271	0.00655948	0.000103578	0.00273888	0.00775618	0	0	0	0.0638298	0.0904044	0	0	0.0654164	0	0.606233	0.00778359	0.0807677	0	0	0	0.0613812	0.00673193	0.000293702	0.00455857	7.2e-05	0.00190341	0.00539023	0	0	0	0.0443591	0.0628274	0	0	0.0454617	0	0.421307	0.00540927	0.0561303	0	0	0
GSM1844145	22	0	0.100544	0.139551	0.16087	0.109614	0.0545023	0.496347	0	0.0378727	0.0122233	0	0.0314105	0.0510378	0	0.0141377	0.0883017	0.0137873	0	0.12555	0	0.497171	0.014564	0.0958161	0	0	0.0122457	0	0.0058825	0	0	0.0234918	0.00758191	0	0.0194834	0.0316579	0	0.00876936	0.0547721	0.00855204	0	0.0778766	0	0.308387	0.00903383	0.0594332	0	0	0.00759583
GSM1844208	2	1	0.100319	0.134062	0.199376	0.119021	0.0498082	0.512508	0.0193473	0	0.0150916	0.245989	0	0	0	0.0953106	0.000714437	0	0	0.114071	0.0151938	0.223602	0.15528	0.083169	0.00430747	0	0.020573	0	0.00409515	0.00325628	0.0127027	0	0.00990853	0.161506	0	0	0	0.0625772	0.000469071	0	0	0.0748948	0.00997567	0.146808	0.10195	0.0546055	0.00282812	0	0.0135074
GSM1844156	4	1	0.106486	0.128341	0.173512	0.106299	0.0577839	0.497195	0.0138039	0	0.038307	0.0361751	0	0.061482	0.0839537	0.0313317	0.0212484	0	0	0.0319555	0	0.460336	0.0388347	0.117262	0	0	0.059679	0	0	0.00563154	0.00776511	0	0.0215488	0.0203495	0	0.0345854	0.0472264	0.017625	0.0119529	0	0	0.0179759	0	0.258952	0.0218456	0.0659632	0	0	0.0335712
GSM1844223	7	1	0.0957317	0.130111	0.16923	0.125703	0.0444565	0.510792	0.0484258	0	0.0340103	0	0	0.0785796	0.0166418	0.0403856	0.0202902	0	0.0366633	0	0	0.477716	0	0.134477	0	0.0451759	0	0.00910284	0.0102243	0.0483066	0.033724	0	0.023685	0	0	0.0547233	0.0115894	0.0281247	0.0141302	0	0.0255325	0	0	0.332684	0	0.0936509	0	0.0314608	0
GSM1844131	6	1	0.15565	0.173507	0.190144	0.116756	0.0387258	0.527685	0.0547101	0.0200206	0.0173766	0.105167	0	0.143274	0.0435896	0.149682	0.020545	0	0	0.0341223	0	0.302789	0.0401162	0.0459232	0	0	0.0162148	0	0	0.00646922	0.0527002	0.0192851	0.0167382	0.101304	0	0.13801	0.0419882	0.144183	0.0197902	0	0	0.0328687	0	0.291665	0.0386424	0.0442361	0	0	0.0156191
GSM1844151	19	0	0.105291	0.133554	0.181525	0.115061	0.0449952	0.52113	0	0.0167444	0.0415847	0.104675	0	0.142007	0	0	0.00384699	0	0	0.0371087	0.0149731	0.268995	0.0674881	0.162817	0.0543811	0.02414	0.0343222	0	0.0233111	0.00360695	0	0.0116367	0.0288997	0.0727445	0	0.0986889	0	0	0.0026735	0	0	0.025789	0.0104057	0.18694	0.0469015	0.113151	0.0377927	0.0167763	0.0238525
GSM1844150	13	1	0.101075	0.13081	0.165108	0.106374	0.0473629	0.494083	0.0421984	0	0	0.142792	0	0.085104	0.0212423	0.0136536	0.148219	0	0	0.0797612	0.0296062	0.149369	0.017527	0.167716	0.00376256	0	0.0900743	0	0.00112289	0.0078515	0.0220868	0	0	0.0747381	0	0.0445439	0.0111183	0.00714638	0.0775784	0	0	0.0417474	0.0154961	0.0781807	0.0091737	0.0877834	0.00196934	0	0.0471454
GSM1844192	26	1	0.105816	0.122691	0.186134	0.103584	0.0513895	0.499954	0.0119248	0	0.1056	0.0894788	0	0.243603	0.028067	0	0.0129099	0	0	0.043597	0.00129841	0.293396	0.0267812	0.11352	0.00339828	0.00808604	0.00305423	0	0	0.0152846	0.00745856	0	0.0660492	0.0559658	0	0.152365	0.0175549	0	0.00807468	0	0	0.0272684	0.000812109	0.183509	0.0167507	0.071003	0.0021255	0.00505753	0.00191032
GSM1844188	7	1	0.098289	0.132956	0.17511	0.129473	0.0490051	0.525379	0	0	0.00481175	0	0	0.0702444	0	0.0104823	0.0279289	0	0	0.0576895	0	0.650257	0	0.101094	0	0	0	0.0193514	0.00321509	0.0549251	0	0	0.0033048	0	0	0.0482452	0	0.00719944	0.0191821	0	0	0.0396222	0	0.446608	0	0.0694334	0	0	0
GSM1844129	29	1	0.102599	0.144195	0.171712	0.110164	0.0436586	0.511404	0	0.0467286	0	0.0630689	0	0.0510541	0.000234855	0.0707741	0.026484	0	0	0.0905204	0.00558533	0.275878	0.144927	0.112687	0.0183766	0	0.0875307	0	0	0.00615021	0	0.0282902	0	0.038183	0	0.030909	0.000142185	0.0428478	0.0160339	0	0	0.0548025	0.00338145	0.167021	0.087741	0.0682228	0.0111255	0	0.0529926
GSM1844189	3	1	0.110235	0.120965	0.194503	0.121241	0.0540652	0.510709	0	0.0838734	0.119895	0.101839	0	0.015381	0.0695115	0.0389472	0.00370941	0	0	0.0593109	0	0.17624	0.0626018	0.124591	0.0262695	0.00302514	0	0.060686	0.0228195	0.0312997	0	0.0679378	0.0971155	0.0824897	0	0.0124587	0.0563046	0.0315473	0.00300464	0	0	0.048042	0	0.142755	0.0507077	0.100919	0.0212784	0.00245037	0
GSM1844128	18	1	0.112799	0.133645	0.155851	0.101328	0.0453827	0.494154	0.109871	0	0	0.208821	0	0.124996	0.0361158	0.00450078	0.110877	0	0.0303249	0	0.0690966	0.0662342	0.0148036	0.172415	0.0289939	0	0.0163769	0	0.00657291	0	0.0607858	0	0	0.11553	0	0.0691539	0.019981	0.00249005	0.0613428	0	0.0167772	0	0.0382276	0.036644	0.00819007	0.0953885	0.0160409	0	0.00906052
GSM1844202	2	0	0.103616	0.120096	0.179342	0.122343	0.0569733	0.505253	0	0	0.00684317	0	0	0.106922	0	0.0251176	0.0671546	0.0207273	0	0	0	0.533487	0.00776874	0.0795726	0	0	0	0.0970568	0.0134139	0.0419359	0	0	0.00412292	0	0	0.0644191	0	0.015133	0.0404597	0.0124879	0	0	0	0.321419	0.00468056	0.0479414	0	0	0
GSM1844222	6	1	0.118036	0.131902	0.222763	0.132541	0.0736542	0.542778	0	0.0515334	0.155437	0.0620777	0	0.0387092	0	0	0.0313834	0.0400501	0	0.0661113	0	0.390714	0.0132663	0.0911936	0	0	0.050398	0	0.00912607	0	0	0.0484168	0.146036	0.0583234	0	0.0363682	0	0	0.0294855	0.037628	0	0.0621131	0	0.367085	0.012464	0.0856785	0	0	0.0473501
GSM1844200	4	0	0.104052	0.12708	0.182847	0.118096	0.0663706	0.504527	0.0129739	0	0.0857708	0.0396349	0	0.159899	0.0246889	0	0	0	0	0.0625439	0	0.188311	0	0.155887	0.0543802	0.0799565	0.106484	0	0.00177232	0.0276977	0.00815984	0	0.0539449	0.0249281	0	0.100567	0.0155279	0	0	0	0	0.0393365	0	0.118436	0	0.0980441	0.034202	0.050288	0.0669724
GSM1844125	19	1	0.130701	0.160249	0.208491	0.116708	0.0486158	0.518381	0	0.117509	0.123523	0.235555	0.00514546	0	0.0417087	0.0351054	0	0	0	0.105443	0	0.191409	0.0636165	0.058088	0	0	0	0.0190838	0	0.00381435	0	0.110863	0.116536	0.222231	0.00485443	0	0.0393496	0.0331198	0	0	0	0.0994788	0	0.180582	0.0600182	0.0548024	0	0	0
GSM1844220	16	1	0.108532	0.130527	0.188053	0.129618	0.058406	0.524839	0	0.0177518	0.107685	0.00866199	0	0.0626511	0	0.0260045	0.0334265	0.010937	0	0.0210295	0.00435383	0.443546	0.00499374	0.171404	0.0188185	0	0	0.0172245	0.0253813	0.0261309	0	0.0141909	0.0860836	0.00692445	0	0.0500837	0	0.0207882	0.0267214	0.00874312	0	0.0168111	0.00348047	0.354573	0.00399203	0.137021	0.0150436	0	0
GSM1844164	7	1	0.112199	0.141659	0.18097	0.111945	0.0399577	0.540995	0.0278792	0	0.00224849	0.0382065	0	0.0185775	0	0.0872323	0.0305674	0	0	0.0610479	0.00786765	0.527403	0.0148935	0.13466	0.0233107	0	0.01683	0	0.0065325	0.00274362	0.0241528	0	0.00194795	0.0330997	0	0.0160943	0	0.0755726	0.0264817	0	0	0.0528881	0.00681604	0.456908	0.0129028	0.116661	0.0201949	0	0.0145805
GSM1844148	25	0	0.108928	0.138489	0.164735	0.102702	0.0443501	0.493092	0.0457576	0	0.110169	0.120632	0	0.287225	0	0.0148965	0.0738187	0	0	0.00575104	0.0216293	0.143863	0.0115652	0.0517036	0	0.107894	0	0.00332828	0	0.00176721	0.0270384	0	0.0650998	0.071282	0	0.169723	0	0.00880245	0.0436199	0	0	0.00339832	0.0127809	0.0850095	0.00683396	0.030552	0	0.0637549	0
GSM1844133	20	1	0.112148	0.155742	0.167011	0.113632	0.044288	0.505523	0	0.0819543	0.016935	0.0895716	0.0214299	0.150552	0.0174223	0.0404813	0	0	0.0358396	0	0.00292222	0.232801	0	0.104384	0	0.126603	0	0.0791045	0	0	0	0.0600773	0.0124144	0.0656612	0.0157094	0.110363	0.0127716	0.0296752	0	0	0.0262725	0	0.00214216	0.170656	0	0.0765195	0	0.0928073	0
GSM1844185	32	1	0.106629	0.133773	0.193385	0.119205	0.06465	0.515205	0	0.00587581	0.204568	0.115453	0.00466263	0.05227	0.0501112	0.00885198	0	0	0	0.0546595	0.011181	0.187453	0.0516272	0.153636	0.0126873	0	0.0549679	0	0.00475825	0.027238	0	0.00425095	0.147998	0.0835267	0.00337326	0.0378156	0.0362538	0.00640412	0	0	0	0.0395443	0.00808906	0.135616	0.0373506	0.11115	0.00917887	0	0.0397675
GSM1844180	18	1	0.111	0.136733	0.175362	0.108183	0.0545973	0.497279	0.0268024	0	0.122187	0.0450973	0	0.111544	0.0200492	0.060658	0.0468607	0	0.0229558	0.00552155	0	0.340695	0.0544334	0.125328	0	0	0	0.0123428	0.00404064	0.00148404	0.0168572	0	0.0768485	0.0283636	0	0.070155	0.0126098	0.0381504	0.0294727	0	0.0144379	0.00347274	0	0.214277	0.0342355	0.0788244	0	0	0
GSM1844196	4	1	0.0979087	0.127707	0.185919	0.113995	0.0471856	0.503638	0.0547088	0	0	0.080299	0	0.103196	0.12199	0.0446214	0.010353	0	0	0.0987793	0.0600216	0.0450999	0.0709614	0.160184	0	0.0743202	0.0358464	0	0.0396189	0	0.0393339	0	0	0.0577324	0	0.0741946	0.0877071	0.0320814	0.00744351	0	0	0.0710191	0.0431537	0.0324254	0.051019	0.115167	0	0.0534339	0.0257724
GSM1844237	19	1	0.119588	0.14872	0.18839	0.111628	0.0467209	0.515111	0.112848	0	0	0.0401177	0	0.112084	0	0.0364917	0.0122819	0	0	0.0667786	0	0.363029	0	0.206801	0	0.0360804	0.00370123	0	0.00978554	0	0.0824954	0	0	0.0293272	0	0.0819367	0	0.0266765	0.00897841	0	0	0.0488171	0	0.265385	0	0.151178	0	0.0263758	0.00270571
GSM1844201	10	0	0.104378	0.1362	0.193018	0.118717	0.0551001	0.521557	0	0.0223908	0.178673	0.0488628	0	0.0392392	0	0.0356417	0.0226195	0	0	0.110633	0	0.216362	0.0163997	0.130407	0.0222129	0	0.115193	0	0.0118923	0.0294717	0	0.0168635	0.134567	0.0368008	0	0.0295528	0	0.0268434	0.0170358	0	0	0.0833231	0	0.162952	0.0123513	0.0982156	0.0167295	0	0.0867573
GSM1844137	30	0	0.109815	0.148467	0.163326	0.112213	0.0404503	0.527948	0.148517	0	0.0284863	0.0526408	0	0.0440907	0	0.0187855	0.0411087	0	0	0.0405295	0	0.471746	0.00986887	0.127742	0	0	0	0	0.0105714	0.00591278	0.113889	0	0.0218445	0.0403671	0	0.0338106	0	0.0144055	0.0315239	0	0	0.0310797	0	0.361754	0.00756786	0.0979578	0	0	0
GSM1844126	52	0	0.113415	0.133762	0.163297	0.098382	0.0449938	0.491838	0.0589022	0	0.0262483	0.104286	0	0.232771	0	0.027462	0.139886	0	0.0399681	0.010595	0.0313929	0.18673	0	0.0716185	0	0	0	0.056909	0.0132314	0	0.0311952	0	0.0139013	0.0552307	0	0.123278	0	0.0145441	0.0740847	0	0.0211675	0.00561121	0.016626	0.098894	0	0.0379298	0	0	0
GSM1844113	11	1	0.104181	0.146295	0.169908	0.111864	0.0448517	0.528037	0.00156353	0.000837163	0.0130033	0.12964	0	0.131704	0.028971	0	0	0	0	0.061978	0.0133669	0.300588	0.00538812	0.1828	0.0330849	0.0387917	0.0548061	0	0	0.0034767	0.00118658	0.000635331	0.00986832	0.0983853	0	0.0999517	0.0219864	0	0	0	0	0.0470357	0.0101443	0.228119	0.0040891	0.138729	0.0251085	0.0294394	0.0415929
GSM1844209	14	1	0.0986246	0.139979	0.159493	0.114764	0.0622797	0.501043	0	0.013871	0	0.0758869	0	0.173891	0	0.0155605	0	0	0	0.107633	0.0271233	0.0586735	0	0.269993	0	0.0403445	0	0.170815	0.0276728	0.0185355	0	0.00770608	0	0.0421593	0	0.0966057	0	0.00864472	0	0	0	0.0597959	0.0150685	0.0325963	0	0.149996	0	0.0224136	0
GSM1844154	15	1	0.108832	0.137456	0.170722	0.110852	0.0570646	0.501348	0.0128264	0	0.104408	0.16157	0	0.158954	0.058366	0	0.0487031	0	0	0.0379298	0.0306702	0.107316	0.0340427	0.140966	0.0118866	0	0.0638671	0	0.00148685	0.0270066	0.00855667	0	0.0696521	0.107785	0	0.10604	0.0389366	0	0.0324904	0	0	0.0253034	0.0204604	0.0715918	0.0227103	0.0940399	0.00792967	0	0.0426065
GSM1844115	10	1	0.10457	0.139986	0.159353	0.108641	0.0467896	0.511833	0.0637102	0	0.06452	0.0912391	0	0.108291	0	0.00189397	0.046958	0	0	0.0339251	0	0.318241	0	0.228573	0	0.0291359	0	0.00866519	0	0.00484749	0.0440922	0	0.0446526	0.0631443	0	0.0749458	0	0.00131077	0.0324985	0	0	0.0234787	0	0.220247	0	0.158189	0	0.0201642	0
GSM1844212	29	0	0.110881	0.134922	0.18605	0.110133	0.054518	0.508573	0.0190782	0	0.0182725	0.189568	0	0.150223	0.105473	0.0457925	0	0	0	0.0334151	0.0260943	0.0116895	0.0208979	0.269975	0	0.0187771	0.0173742	0	0.0635285	0.00984078	0.0114308	0	0.0109481	0.11358	0	0.0900071	0.0631945	0.0274368	0	0	0	0.0200208	0.0156345	0.0070038	0.0125211	0.161757	0	0.0112504	0.0104099
GSM1844218	7	1	0.151458	0.185545	0.209948	0.114505	0.0376506	0.524276	0.0575517	0.0204053	0	0.0992886	0.0525807	0.257948	0	0.144076	0	0	0	0.132127	0	0.154532	0.0467551	0.0237538	0	0	0	0.0109823	0	0	0.0527386	0.0186988	0	0.090985	0.0481833	0.236375	0	0.132026	0	0	0	0.121077	0	0.141609	0.0428449	0.0217672	0	0	0
GSM1844177	52	0	0.0984149	0.119422	0.192502	0.11127	0.0569769	0.494784	0	0	0.0240451	0.141584	0	0.094378	0	0.0614646	0	0	0	0.0997263	0.0273082	0.109968	0.0700324	0.253509	0.0201632	0	0.0607685	0	0.0175264	0.0195266	0	0	0.0147401	0.0867936	0	0.0578554	0	0.0376788	0	0	0	0.061134	0.0167404	0.0674121	0.0429311	0.155405	0.0123604	0	0.0372521
GSM1844162	41	1	0.120647	0.146183	0.195065	0.115793	0.0396682	0.528151	0.14251	0	0.00808846	0.0726813	0	0.0416654	0	0.0549638	0.0423223	0.0336545	0	0.0943148	0	0.293046	0.0436921	0.0908132	0.00620587	0	0.0738419	0	0.00220067	0	0.11424	0	0.00648391	0.0582632	0	0.0334001	0	0.0440604	0.0339266	0.0269783	0	0.0756051	0	0.234913	0.0350247	0.0727982	0.00497478	0	0.0591936
GSM1844179	16	1	0.100882	0.127011	0.189212	0.123409	0.0565809	0.521156	0	0.0532443	0.0653668	0.0210405	0	0.092432	0	0.027824	0.0179772	0	0	0.0827673	0.00332805	0.288978	0.0160682	0.180254	0	0.0293293	0	0.0946988	0.0042358	0.0224557	0	0.0363921	0.0446778	0.0143811	0	0.0631767	0	0.0190176	0.0122873	0	0	0.056571	0.0022747	0.197515	0.0109825	0.123202	0	0.0200464	0
GSM1844178	45	1	0.0980354	0.141313	0.180745	0.121395	0.0601782	0.514423	0.0284111	0	0.0198186	0.0749389	0	0.0816262	0.050519	0.00256974	0.010391	0	0	0.0332385	0.033543	0.39196	0.00335272	0.173665	0	0.0268615	0.0480202	0	0	0.0210848	0.0204692	0	0.0142786	0.0539908	0	0.0588088	0.0363972	0.00185141	0.00748635	0	0	0.0239472	0.0241666	0.282393	0.00241552	0.12512	0	0.0193527	0.0345969
GSM1844170	1	0	0.10103	0.137043	0.190719	0.127526	0.0610874	0.537971	0.00984101	0	0.0341947	0.0540746	0	0.0520719	0.00727744	0.0143944	0.0214465	0	0	0.0204828	0.0811511	0.284745	0	0.233434	0.0323726	0.0338512	0.0558796	0	0.00803089	0.0567515	0.00778559	0	0.0270527	0.0427805	0	0.0411961	0.00575746	0.011388	0.0169672	0	0	0.0162047	0.0642017	0.225273	0	0.184679	0.0256111	0.026781	0.0442084
GSM1844116	1	1	0.108246	0.142948	0.192338	0.108647	0.0340583	0.523822	0.0353541	0	0.0734854	0.0932247	0.00327703	0.232274	0.122494	0	0.0138154	0	0	0.0983132	0	0.0833553	0.0576811	0.0951245	0.00453754	0	0.0575853	0	0.029479	0	0.0281255	0	0.0584603	0.0741636	0.00260699	0.184782	0.0974481	0	0.0109907	0	0	0.0782118	0	0.0663122	0.0458874	0.075675	0.00360978	0	0.0458112
GSM1844229	22	1	0.101403	0.143102	0.185634	0.116035	0.0447215	0.508677	0	0.00507089	0.0195134	0.163167	0.0537563	0.159324	0.0567585	0.00104136	0	0	0	0.038142	0.00679045	0.174548	0	0.130214	0	0.149947	0	0.0324536	0.00652157	0.00275087	0	0.0032428	0.0124787	0.104344	0.0343768	0.101887	0.0362966	0.000665941	0	0	0	0.0243915	0.00434245	0.111622	0	0.0832712	0	0.0958903	0
GSM1844193	13	1	0.104096	0.136671	0.172568	0.10773	0.042127	0.515101	0	0.0296558	0.0334766	0	0	0.271519	0	0.00805664	0.0411725	0	0.0214266	0.0549772	0.0155497	0.356366	0.0152323	0.108881	0.0170225	0	0	0	0.0132942	0.0133694	0	0.0208105	0.0234918	0	0	0.190535	0	0.00565363	0.0288922	0	0.0150358	0.0385795	0.0109118	0.250075	0.0106891	0.0764055	0.0119453	0	0
GSM1844146	6	1	0.100183	0.13985	0.166636	0.103031	0.0472248	0.502424	0	0.0233852	0	0.127983	0	0.330848	0.00024851	0	0.0110197	0	0.112619	0.0145369	0.0790235	0.187064	0.0129436	0.0381555	0.0340776	0	0	0	0.0258299	0.00226625	0	0.0124453	0	0.0681107	0	0.176072	0.000132253	0	0.0058645	0	0.059934	0.0077363	0.0420551	0.0995525	0.00688837	0.0203058	0.0181356	0	0
GSM1844121	49	1	0.107075	0.133938	0.167676	0.106827	0.055754	0.496981	0.00758006	0	0.0209868	0.0545559	0	0.161071	0	0.0316733	0.035211	0	0	0.0900529	0.00216307	0.442993	0.00875493	0.0634676	0	0	0	0.0814903	0	0	0.00468552	0	0.0129727	0.033723	0	0.0995641	0	0.0195785	0.0217653	0	0	0.0556651	0.00133708	0.273831	0.00541175	0.0392317	0	0	0
GSM1844139	31	1	0.106962	0.137964	0.168497	0.107234	0.0536608	0.495737	0.0242373	0	0.0142344	0.0970593	0	0.100902	0	0.00586312	0.0544315	0	0	0.0432064	0	0.444486	0.0558976	0.112867	0	0	0.0468143	0	0	0	0.0153818	0	0.00903365	0.0615973	0	0.0640361	0	0.00372094	0.0345442	0	0	0.0274203	0	0.282087	0.0354746	0.0716297	0	0	0.02971
GSM1844211	1	0	0.111862	0.138256	0.198539	0.114517	0.052332	0.522788	0.0331407	0	0.184501	0.104027	0	0.132555	0.0212949	0.0105035	0.0100588	0.0028487	0	0.0459078	0.00122394	0.195638	0.0343082	0.153684	0	0.027	0.0389914	0	0.0041745	0.00014312	0.0258042	0	0.143657	0.0809981	0	0.10321	0.0165808	0.00817828	0.00783205	0.00221807	0	0.035745	0.000952993	0.152328	0.0267132	0.119662	0	0.0210229	0.0303596
GSM1844163	23	1	0.10315	0.134836	0.169328	0.109455	0.0511769	0.503783	0.025325	0	0	0.161636	0	0.154221	0	0.0178703	0.0659632	0	0	0.0651875	0.0458286	0.107166	0.0670247	0.127553	0.0738797	0	0	0.0744851	0.0138602	0	0.014851	0	0	0.0947861	0	0.0904377	0	0.0104795	0.038682	0	0	0.0382271	0.0268747	0.0628437	0.0393045	0.0747996	0.0433244	0	0
GSM1844213	1	0	0.101393	0.138881	0.180445	0.122228	0.0625995	0.526413	0.0147874	0	0.00907434	0.0309364	0	0.0154616	0.0227017	0.0413167	0.018085	0	0	0.00198195	0.0394998	0.416974	0.00552987	0.337029	0	0	0.023267	0	0.00592385	0.0174311	0.0114263	0	0.00701184	0.0239049	0	0.0119473	0.0175419	0.0319259	0.0139744	0	0	0.00153148	0.0305219	0.3222	0.00427299	0.260426	0	0	0.0179787
GSM1844204	7	0	0.100646	0.131766	0.171467	0.122313	0.053083	0.533001	0.00625459	0	0.0210635	0.0353715	0	0.0700665	0	0.029808	0.0169795	0	0	0.0659455	0.0200806	0.341708	0	0.282786	0.0234658	0.0181401	0	0.0079116	0.00509159	0.0553272	0.00438299	0	0.0147605	0.0247871	0	0.0491	0	0.0208883	0.0118986	0	0	0.0462122	0.0140717	0.239456	0	0.198166	0.016444	0.0127119	0
GSM1844157	13	0	0.108351	0.134463	0.178364	0.119363	0.059777	0.521071	0	0.0372786	0.15069	0.0504857	0	0.0960448	0	0.00418225	0.0125647	0	0	0.0661803	0.0040064	0.102232	0	0.241488	0.0173677	0.0512652	0.0706749	0	0.0191984	0.0763413	0	0.0265802	0.107444	0.0359969	0	0.0684812	0	0.002982	0.00895879	0	0	0.0471874	0.00285661	0.0728926	0	0.172184	0.0123834	0.0365527	0.0503921
GSM1844225	7	1	0.102818	0.132884	0.200608	0.121218	0.0467685	0.537316	0	0.0599605	0.0254343	0	0	0.16927	0.0134809	0	0.0265857	0.00990633	0	0.0298613	0	0.457243	0.00221834	0.125347	0	0.050666	0.016149	0	0	0.0138782	0	0.0474699	0.020136	0	0	0.134008	0.0106726	0	0.0210475	0.0078427	0	0.0236408	0	0.361993	0.00175623	0.0992355	0	0.0401115	0.0127849
GSM1844135	13	1	0.100676	0.139517	0.187774	0.117372	0.0454309	0.517163	0.000547963	0	0.0071756	0.0755131	0	0.29063	0.00874188	0.0201161	0	0	0	0.125045	0.0200518	0.182094	0.0334298	0.123218	0	0.109665	0	0.00141192	0.00215736	0.000202374	0.000426658	0	0.0055871	0.0587964	0	0.226291	0.00680664	0.0156629	0	0	0	0.0973632	0.0156128	0.141783	0.0260293	0.0959408	0	0.0853879	0
GSM1844172	4	1	0.103139	0.132065	0.20276	0.121301	0.0648583	0.513449	0.0255302	0	0.0890545	0.0730253	0	0.0947275	0	0.025028	0	0	0	0.0820822	0.00402926	0.341655	0.0542784	0.11232	0.019439	0	0.0425389	0.00931312	0	0.0269783	0.0185216	0	0.0646069	0.0529781	0	0.0687225	0	0.0181572	0	0	0	0.0595487	0.00292313	0.247863	0.0393777	0.0814853	0.0141025	0	0.030861
GSM1844227	25	1	0.133681	0.141855	0.203994	0.125107	0.0484192	0.524747	0.0210648	0.0141871	0.193507	0.0560339	0.0145082	0.0561874	0.0633979	0.00910604	0	0.00301072	0	0.0418835	0	0.28896	0.00846606	0.0801787	0	0.0539823	0.0524392	0	0.0382136	0.00487365	0.019832	0.0133568	0.182183	0.0527547	0.0136591	0.0528992	0.0596878	0.00857314	0	0.00283453	0	0.0394325	0	0.272049	0.00797062	0.0754865	0	0.0508232	0.0493704
GSM1844132	42	0	0.128987	0.155971	0.173142	0.110733	0.0451804	0.516399	0.172072	0	0	0	0	0.0584707	0	0.0977741	0.0706084	0	0	0.000595671	0	0.495901	0.0136844	0.0666629	0	0	0	0.00948432	0.0147463	0	0.128968	0	0	0	0	0.0438238	0	0.0732817	0.0529209	0	0	0.000446455	0	0.371678	0.0102565	0.0499638	0	0	0
GSM1844226	22	1	0.100092	0.148169	0.199383	0.121309	0.056756	0.523831	0.00835376	0	0.00363054	0.106803	0.0006184	0.176487	0.0695787	0.00227408	0	0	0	0.02442	0	0.249366	0.0424497	0.230349	0.00971027	0.0335906	0	0.0141462	0.0207573	0.00746577	0.00640157	0	0.00278212	0.0818439	0.000473886	0.135244	0.0533188	0.00174265	0	0	0	0.0187133	0	0.191092	0.0325296	0.176519	0.00744108	0.0257408	0
GSM1844175	7	1	0.101608	0.117697	0.187561	0.103935	0.0518143	0.478093	0	0.000746571	0	0.218079	0	0.147178	0	0.0781864	0	0	0	0.143799	0.0392039	0	0.00641244	0.148727	0	0.0320616	0.0505349	0.0778476	0.0572231	0	0	0.000385647	0	0.11265	0	0.0760259	0	0.0403878	0	0	0	0.0742806	0.020251	0	0.00331239	0.0768261	0	0.0165617	0.0261042
GSM1844124	8	1	0.10818	0.13543	0.17699	0.107031	0.0490323	0.503712	0.00452148	0.0186696	0.00572814	0.127615	0	0.406558	0	0.030225	0.00338865	0	0	0.0308828	0.0676025	0.104775	0.0404401	0.0942346	0.0497844	0	0.000443597	0	0.015131	0	0.00270157	0.011155	0.00342254	0.0762496	0	0.242916	0	0.0180593	0.0020247	0	0	0.0184523	0.0403922	0.0626026	0.0241628	0.0563047	0.029746	0	0.000265047
GSM1844235	19	1	0.102389	0.135436	0.191018	0.129984	0.0566082	0.508975	0	0.00885966	0.0839969	0.0509465	0	0.145755	0	0.00888014	0	0	0	0.163626	0	0.119832	0.00182911	0.112944	0	0.0383228	0	0.162832	0.0352957	0.0668811	0	0.00687925	0.065221	0.0395583	0	0.113174	0	0.00689516	0	0	0	0.12705	0	0.0930457	0.00142025	0.0876975	0	0.0297564	0
GSM1844234	7	1	0.10327	0.130624	0.203384	0.119338	0.0505862	0.527097	0.0320126	0	0.066835	0.110371	0	0.160299	0.0328664	0.00655399	0	0	0	0.0608936	0.0169102	0.241607	0.00309524	0.140565	0.0114615	0.0501328	0.0460594	0	0.00579198	0.0145454	0.02401	0	0.0501276	0.0827807	0	0.120228	0.0246504	0.00491562	0	0	0	0.0456714	0.012683	0.18121	0.00232149	0.105426	0.00859632	0.0376006	0.0345455
GSM1844158	1	1	0.109326	0.128519	0.188679	0.109287	0.0425156	0.518917	0.0544464	0	0	0.259096	0	0.0607037	0	0.0235808	0.0630469	0	0	0.0305322	0.0377177	0.177115	0.0585198	0.0858167	0.0635651	0	0.0335116	0	0.0523478	0	0.0367523	0	0	0.174895	0	0.0409761	0	0.0159175	0.0425579	0	0	0.0206098	0.0254602	0.119556	0.039502	0.0579279	0.0429076	0	0.022621
GSM1844232	1	0	0.107655	0.132582	0.157608	0.0977734	0.0407013	0.485765	0	0.0611483	0.0459721	0.182141	0	0	0	0.0897953	0.124357	0	0	0	0.0722352	0.209099	0.0174223	0.10012	0	0	0	0.073264	0.0244466	0	0	0.0308937	0.0232263	0.0920224	0	0	0	0.0453669	0.0628282	0	0	0	0.0364951	0.105642	0.00880222	0.0505831	0	0	0
GSM1844167	15	1	0.104712	0.13064	0.194632	0.118403	0.0677458	0.513726	0	0.0242111	0.180977	0.047446	0	0.149485	0.0042473	0.00652518	0	0	0	0.0309371	0.061083	0.138858	0.0151608	0.183503	0.0138347	0.00732847	0.105845	0	0	0.0305583	0	0.0165481	0.123697	0.032429	0	0.102172	0.002903	0.00445992	0	0	0	0.0211453	0.0417499	0.0949084	0.0103623	0.125423	0.00945595	0.00500896	0.0723442
GSM1844207	17	1	0.104752	0.146989	0.208119	0.115929	0.0527659	0.523437	0.0304042	0	0.0431729	0.14553	0	0.0794574	0.177389	0.0178748	0	0	0	0	0	0.266094	0.0181995	0.123148	0	0.0402264	0	0.0585033	0	0	0.0232345	0	0.0329922	0.111212	0	0.0607205	0.135559	0.0136597	0	0	0	0	0	0.203346	0.0139078	0.0941081	0	0.0307405	0
GSM1844169	28	1	0.0967282	0.138058	0.181025	0.120328	0.0539074	0.537755	0	0.0220978	0.0440858	0.00183404	0	0.0663584	0	0.00929101	0.0131526	0	0	0.0518623	0.0244868	0.449669	0	0.236819	0.0023506	0.0166891	0.0213926	0.0394979	0	0.000412508	0	0.0141707	0.0282708	0.00117611	0	0.0425536	0	0.00595803	0.00843433	0	0	0.0332576	0.0157026	0.288359	0	0.151865	0.00150737	0.0107022	0.0137184
GSM1844181	9	1	0.107025	0.136225	0.162112	0.110786	0.0440658	0.501556	0.0544124	0	0.0185384	0.0840363	0	0.107669	0.000465256	0	0.0411427	0	0	0.0706203	0	0.486498	0.00842278	0.0505022	0	0.0161069	0	0.0615862	0	0	0.0362488	0	0.01235	0.0559839	0	0.0717275	0.000309948	0	0.0274087	0	0	0.0470463	0	0.324099	0.00561115	0.033644	0	0.0107302	0
GSM1844165	1	0	0.096011	0.134365	0.18979	0.116621	0.0558843	0.519818	0	0.00992182	0.0979397	0.165939	0	0.0933042	0.0106064	0.0184631	0.00225852	0	0	0.133649	0.0181907	0.0725563	0.046121	0.224377	0.00893802	0	0.0153588	0.0115184	0.0148365	0.0560208	0	0.00706948	0.0697839	0.118235	0	0.066481	0.00755724	0.0131553	0.00160924	0	0	0.0952277	0.0129612	0.0516977	0.0328621	0.159873	0.00636851	0	0.0109435
GSM1844221	15	1	0.1171	0.157777	0.172447	0.103926	0.0493413	0.49876	0.0286505	0.00587842	0	0.115446	0	0.228311	0.0151846	0.0935051	0	0	0	0.0235767	0	0.14239	0.00850986	0.231572	0	0.0144772	0	0.0861014	0.00639693	0	0.0183472	0.00376442	0	0.0739295	0	0.146206	0.00972389	0.0598788	0	0	0	0.015098	0	0.0911834	0.00544954	0.148294	0	0.00927092	0
GSM1844198	15	0	0.120526	0.152958	0.200615	0.127583	0.0473775	0.551203	0.107138	0	0.00839396	0	0	0.138868	0.0245109	0.0171217	0.0135865	0.0211526	0	0.083727	0	0.356251	0	0.136626	0	0.0387557	0.038684	0	0.015185	0	0.110686	0	0.00867192	0	0	0.143466	0.0253226	0.0176887	0.0140364	0.021853	0	0.0864996	0	0.368048	0	0.14115	0	0.0400391	0.039965
GSM1844123	55	0	0.109822	0.14139	0.187069	0.110813	0.0500838	0.513763	0.0512892	0	0.145423	0.139678	0	0.210661	0.0465875	0.019994	0.0202558	0	0	0.0319716	0.0149645	0.152133	0.0366847	0.0930517	0.000221668	0	0	0.0370848	0	0	0.0348137	0	0.0987089	0.0948097	0	0.142991	0.0316223	0.0135714	0.0137491	0	0	0.0217014	0.0101575	0.103263	0.0249005	0.0631609	0.000150462	0	0
GSM1844117	6	1	0.108926	0.139121	0.172073	0.115407	0.0570429	0.517657	0	0.113605	0.0899052	0.128001	0	0.131622	0.00796472	0	0	0	0	0.115976	0.0210762	0.0791104	0.0221563	0.197398	0	0.0401896	0.0121611	0	0.0215811	0.0192538	0	0.0850288	0.0672906	0.0958036	0	0.0985142	0.00596129	0	0	0	0	0.0868033	0.0157747	0.0592111	0.0165831	0.147745	0	0.0300803	0.00910208
GSM1844240	20	1	0.158744	0.171308	0.209211	0.115431	0.0417681	0.52694	0.149273	0	0	0.0513152	0	0.254185	0.0421772	0.10838	0.000473382	0	0	0.0226508	0	0.15424	0.014556	0.0995495	0	0.0210241	0	0.0509886	0.0280672	0.00312012	0.140148	0	0	0.0481784	0	0.238647	0.039599	0.101755	0.000444445	0	0	0.0212662	0	0.144811	0.0136662	0.0934642	0	0.0197389	0
GSM1844136	21	1	0.101257	0.141405	0.202689	0.120786	0.0635712	0.522173	0	0.00228173	0.172553	0.133067	0	0.155092	0	0	0	0	0	0.113257	0.0108602	0.161993	0.0660466	0.124151	0.0309873	0	0.00542106	0.000216182	0.0077545	0.0163213	0	0.00180141	0.136229	0.105055	0	0.122444	0	0	0	0	0	0.0894154	0.00857408	0.127892	0.0521434	0.0980161	0.0244643	0	0.00427989
GSM1844216	6	1	0.0989891	0.126982	0.190764	0.132599	0.0611993	0.524017	0.0164488	0	0.0823079	0.027589	0	0.0690666	0.0351136	0.001943	0	0	0	0.055732	0.00890064	0.144114	0.0232434	0.201572	0	0.11992	0.088451	0	0.0496452	0.0759526	0.0135471	0	0.0677881	0.022722	0	0.0568826	0.0289193	0.00160023	0	0	0	0.0459004	0.00733049	0.118691	0.0191431	0.166013	0	0.0987652	0.0728475
GSM1844159	10	1	0.101855	0.156704	0.165001	0.112038	0.0558363	0.504663	0.0233524	0	0	0.0804222	0.00314247	0.262872	0	0	0.014953	0	0.0244057	0.0331229	0	0.282885	0.062708	0.147561	0	0	0.0592414	0	0	0.00533346	0.0171424	0	0	0.0590359	0.00230681	0.192968	0	0	0.0109766	0	0.0179156	0.0243147	0	0.207659	0.0460324	0.108321	0	0	0.0434877
GSM1844118	2	1	0.110994	0.137356	0.180398	0.11165	0.048563	0.507808	0	0.0394076	0.273197	0.0422557	0	0.138156	0.0323733	0.0268311	0.0207959	0	0.0243261	0.0163455	0	0.216731	0.0151803	0.0747419	0	0	0	0.0699419	0.000724746	0.00899187	0	0.0281957	0.195469	0.0302334	0	0.0988491	0.0231627	0.0191973	0.0148792	0	0.0174051	0.011695	0	0.155069	0.0108613	0.0534769	0	0	0
GSM1844217	7	1	0.0915456	0.127639	0.198694	0.129273	0.073597	0.51559	0	0.0151556	0.0130364	0.0606521	0	0.140069	0.07978	0.0262057	0.0141625	0.0194128	0	0.0919378	0.0098696	0.183094	0.0112497	0.22688	0.000656396	0.0387985	0.00168148	0.00381012	0.0123032	0.0512453	0	0.0121071	0.0104142	0.048452	0	0.111894	0.0637324	0.0209345	0.0113137	0.0155079	0	0.0734447	0.00788435	0.146265	0.00898685	0.181243	0.000524363	0.0309943	0.00134326
GSM1844141	13	1	0.122097	0.137811	0.222884	0.117006	0.0513856	0.520365	0.0533289	0	0.0749895	0.181645	0	0.149541	0	0.0648405	0.00334976	0	0	0.0710837	0.00532421	0.167703	0.0809873	0.124754	0.0044859	0	0.0168536	0	0	0.00111264	0.0482964	0	0.067913	0.164504	0	0.13543	0	0.0587217	0.00303365	0	0	0.0643758	0.00482178	0.151878	0.0733448	0.112982	0.00406258	0	0.0152632
GSM1844205	8	0	0.107397	0.119257	0.198111	0.108864	0.0682887	0.489341	0.0205048	0	0.0849831	0.0464121	0	0.196515	0.0443768	0	0	0.0530316	0	0.103853	0.0300588	0.111946	0.0398171	0.141777	0.0107464	0	0.0728605	0	0.0376275	0.00548997	0.0129681	0	0.0537467	0.0293528	0	0.124284	0.0280656	0	0	0.0335393	0	0.065681	0.0190104	0.0707991	0.0251819	0.0896655	0.00679643	0	0.0460799
GSM1844155	11	1	0.102556	0.13105	0.192093	0.114983	0.057412	0.503408	0	0.0293269	0.0322009	0.091802	0	0.124934	0.0279373	0.0378	0.0112998	0	0	0.0790637	0	0.269943	0.0482132	0.127748	0	0	0.0971612	0	0	0.0225695	0	0.0202824	0.02227	0.0634898	0	0.0864037	0.0193213	0.0261423	0.00781489	0	0	0.0546801	0	0.186691	0.033344	0.0883502	0	0	0.0671963
GSM1844203	8	0	0.0952886	0.132338	0.190262	0.131735	0.0782104	0.556792	0	0.00305888	0.000712547	0.0409863	0	0	0.0095968	0.00883467	0.00117092	0	0	0.0203713	0	0.767307	0.0335497	0.106907	0.000557669	0	0	0.00224473	0	0.00470322	0	0.00247942	0.000577566	0.0332221	0	0	0.00777883	0.00716108	0.000949108	0	0	0.0165122	0	0.621952	0.0271942	0.0866549	0.000452027	0	0
GSM1844214	8	1	0.109558	0.147521	0.198283	0.126143	0.0520759	0.527718	0.0321911	0	0.0929108	0.067352	0	0.20218	0.0659284	0.0196488	0	0.00448966	0	0.0296599	0.000300016	0.130662	0.00386487	0.16829	0.00374551	0.0770979	0.0223697	0.00683941	0.0319154	0.0405549	0.0280823	0	0.0810519	0.0587553	0	0.176374	0.0575135	0.0171409	0	0.00391661	0	0.0258742	0.000261722	0.113985	0.00337157	0.14681	0.00326744	0.0672574	0.0195145
GSM1844134	35	1	0.135994	0.151985	0.20747	0.114407	0.044371	0.531605	0.0396408	0.00824633	0	0.158326	0	0.0427581	0	0.12698	0.0186554	0.00564156	0	0.0951471	0	0.347923	0.0401437	0.0986499	0	0	0	0.0123156	0.00557303	0	0.03394	0.00706041	0	0.135557	0	0.036609	0	0.108719	0.0159725	0.00483024	0	0.0814638	0	0.297887	0.0343706	0.0844629	0	0	0
GSM1844174	33	1	0.113365	0.144937	0.1937	0.110843	0.062125	0.502623	0.0458386	0	0.140368	0.0676023	0.0166444	0.152677	0	0.0428515	0	0.0160131	0	0.12955	0	0.163121	0.0322989	0.129922	0.00185519	0	0.0582833	0	0.000560722	0.0024137	0.0295788	0	0.0905765	0.0436225	0.0107403	0.0985199	0	0.0276513	0	0.0103329	0	0.0835965	0	0.105259	0.0208419	0.0838362	0.00119712	0	0.0376091
GSM1844215	54	1	0.100498	0.125538	0.205156	0.114803	0.0586295	0.511248	0.0406192	0	0.0309271	0.0531955	0	0.141066	0.0241587	0.030065	0	0.0350312	0	0.0950163	0.00671191	0.121593	0.019836	0.189688	0.0214715	0.0587196	0.0684922	0	0.0634091	0	0.0278593	0	0.0212119	0.036485	0	0.0967522	0.0165696	0.0206206	0	0.0240268	0	0.0651685	0.00460348	0.0833965	0.0136048	0.130101	0.0147266	0.0402738	0.0469765
GSM1844239	1	0	0.101406	0.134864	0.189837	0.116904	0.0588787	0.515025	0.00413555	0	0.0545235	0.0504073	0	0.161711	0	0.00397	0.000121469	0	0	0.0204657	0	0.309602	0.0648758	0.240796	0.0140012	0	0.0359975	0	0.00266724	0.0367244	0.00289804	0	0.0382081	0.0353236	0	0.113322	0	0.00278203	8.51e-05	0	0	0.0143416	0	0.216958	0.0454626	0.168741	0.00981155	0	0.0252257
GSM1844171	1	1	0.103914	0.140144	0.17643	0.109739	0.0531299	0.504684	0.0240241	0	0.0441745	0.14595	0	0.156432	0.0214451	0	0	0	0.0171908	0.00252205	0.00382935	0.383614	0.0769925	0.0468883	0	0.0769374	0	0	0	0	0.0140297	0	0.0257972	0.0852323	0	0.0913538	0.0125236	0	0	0	0.0100391	0.00147283	0.00223628	0.224024	0.0449624	0.027382	0	0.0449302	0
GSM1844249	24	1	0.0991455	0.116747	0.199076	0.113192	0.0540971	0.489946	0	0.0206099	0.0334582	0.184357	0	0.134448	0	0.0252303	0	0	0	0.0726625	0.0556339	0	0.00322028	0.119913	0	0.0185291	0	0.255248	0.0766524	3.74e-05	0	0.0119776	0.0194445	0.10714	0	0.0781357	0	0.0146628	0	0	0	0.0422283	0.032332	0	0.00187149	0.0696885	0	0.0107683	0
GSM1844140	35	0	0.124972	0.16112	0.180225	0.120585	0.0573186	0.525281	0.0839156	0	0.0470352	0.0352349	0.0072818	0.130861	0.0126546	0.0234039	0.0133841	0	0	0.0362137	0	0.300989	0.0471754	0.148512	0	0.0411613	0.0688536	0	0.00323318	9.11e-05	0.0719971	0	0.0403548	0.0302305	0.00624757	0.112275	0.0108573	0.0200798	0.0114832	0	0	0.0310703	0	0.25824	0.0404751	0.127419	0	0.0353152	0.0590743
GSM1844122	52	0	0.108705	0.15421	0.198163	0.113731	0.0531483	0.524331	0.0374843	0	0.110296	0.0615543	0	0.0810357	0.00843793	0.0611408	0.0194441	0.014482	0	0.0302912	0	0.394094	0.0602019	0.0975081	0	0	0.0234489	0	0	0.00058089	0.0302364	0	0.0889693	0.0496522	0	0.0653668	0.00680638	0.0493187	0.0156844	0.0116817	0	0.0244342	0	0.317893	0.0485614	0.0786541	0	0	0.0189149
GSM1844149	18	1	0.109081	0.152471	0.188376	0.116211	0.045201	0.532399	0	0.0314835	0.208189	0.168566	0	0.0139918	0	0.00330982	0.0405891	0	0	0.0432678	0	0.271521	0.0613058	0.148393	0	0	0	0	0	0.00938315	0	0.0265295	0.17543	0.142042	0	0.0117901	0	0.00278901	0.0342023	0	0	0.0364595	0	0.228796	0.0516592	0.125043	0	0	0
GSM1844168	8	1	0.111875	0.142402	0.206641	0.120597	0.0600152	0.520969	0.0926628	0	0	0.06746	0	0	0	0.0526123	0.0180809	0.0557395	0	0.133879	0	0.385535	0.0464383	0.0936168	0	0	0.0382467	0	0.00416602	0.0115632	0.0774889	0	0	0.0564132	0	0	0	0.0439969	0.01512	0.046612	0	0.111956	0	0.322402	0.0388338	0.0782867	0	0	0.0319837
GSM1844114	47	0	0.0926577	0.13969	0.183363	0.115015	0.0508634	0.513359	0.0269021	0	0.00942139	0.273928	0	0.0860099	0.0460821	0	0.031649	0	0	0.013849	0.0685228	0.0330662	0.0515975	0.313805	0	0	0.00680692	0	0.0346519	0.00370828	0.0172874	0	0.00605422	0.176027	0	0.0552702	0.0296125	0	0.0203377	0	0	0.00889942	0.044033	0.0212484	0.0331567	0.201652	0	0	0.00437415
GSM1844152	21	0	0.10143	0.150528	0.193921	0.116158	0.0526668	0.536275	0	0	0.0899237	0.23621	0	0.0915618	0.0106179	0	0.00567106	0	0	0.0447462	0.00140484	0.29784	0.0771199	0.1386	0.00493151	0	0	0.000592196	0	0.000780597	0	0	0.0706996	0.185713	0	0.0719875	0.00834796	0	0.00445869	0	0	0.0351803	0.00110451	0.234167	0.060633	0.10897	0.00387724	0	0
GSM1844241	2	1	0.139543	0.164264	0.212093	0.11914	0.059498	0.511066	0	0.147822	0.181585	0.160305	0	0.0828959	0.0360058	0.00263917	0	0.00321176	0	0.149715	0	0.089355	0.0180328	0.0506061	0	0.00105796	0	0.0634568	0.0133114	0	0	0.129133	0.158628	0.140038	0	0.0724156	0.0314537	0.00230551	0	0.00280571	0	0.130787	0	0.0780581	0.015753	0.0442081	0	0.000924207	0
GSM1844143	18	0	0.112815	0.155444	0.192719	0.120491	0.0547319	0.521401	0.173051	0	0.0517636	0.0663678	0.0123386	0.134765	0.0186249	0	0.0195766	0	0	0.0513494	0.00905353	0.273573	0.0221884	0.0741819	0	0.014842	0.0770987	0	0	0.0012252	0.150964	0	0.0451566	0.0578968	0.0107638	0.117564	0.0162477	0	0.0170779	0	0	0.0447953	0.00789796	0.238655	0.0193563	0.0647135	0	0.0129476	0.067258
GSM1844199	13	0	0.105382	0.145782	0.200104	0.124785	0.0579115	0.539948	0.00817855	0	0.150985	0.0860294	0	0.0989531	0	0.00314928	0	0	0	0.0768725	0	0.301646	0.047011	0.205541	0.0105509	0	0	0.00196104	0	0.00912253	0.00829271	0	0.153093	0.0872304	0	0.100334	0	0.00319325	0	0	0	0.0779456	0	0.305856	0.0476672	0.20841	0.0106982	0	0
GSM1844138	33	0	0.113467	0.145409	0.199778	0.115158	0.0487811	0.522963	0.0480407	0	0.00295999	0.180083	0	0.304732	0	0.0165786	0	0	0	0.0119966	0.0126369	0.267273	0.0537896	0.0851997	0	0	0.0167092	0	0	0	0.0364585	0	0.00224637	0.136667	0	0.231264	0	0.0125817	0	0	0	0.00910434	0.0095903	0.202836	0.0408214	0.0646589	0	0	0.0126808
GSM1844187	0	0	0.100293	0.145207	0.207874	0.127869	0.0674649	0.514167	0.0457756	0	0.0652093	0.148975	0	0.205185	0	0	0	0	0	0.179342	0	0.123551	0.0143264	0.0946946	0.00613759	0	0.0316006	0.0712252	0.00285199	0.0111261	0.0385459	0	0.0549103	0.125446	0	0.172778	0	0	0	0	0	0.151018	0	0.104037	0.0120638	0.0797388	0.00516824	0	0.0266097
GSM1844119	2	0	0.113417	0.145209	0.188592	0.11648	0.052564	0.521404	0.0856775	0	0.120397	0.147451	0	0.0878819	0	0	0.0211302	0	0	0.0561631	0	0.33689	0.023385	0.0934965	0	0	0.0215547	0	0	0.00597245	0.073001	0	0.102584	0.125635	0	0.0748793	0	0	0.0180039	0	0	0.0478535	0	0.287045	0.019925	0.0796632	0	0	0.0183655
GSM1844191	15	1	0.113614	0.14166	0.220243	0.124482	0.0527085	0.537052	0	0.0771492	0.0424285	0.126309	0	0.063094	0	0.0183496	0.00193174	0.0675586	0	0.13279	0	0.189698	0.0410428	0.148486	0.00371727	0	0	0.0733622	0.00424569	0.00983721	0	0.0780636	0.0429315	0.127806	0	0.0638419	0	0.0185671	0.00195464	0.0683594	0	0.134364	0	0.191947	0.0415293	0.150246	0.00376134	0	0
GSM1844120	17	0	0.102251	0.13438	0.203533	0.110178	0.0581882	0.515184	0.0543916	0	0.0238012	0.144669	0	0.221316	0	0.0268008	0	0	0	0.15267	0.019482	0.0770493	0.0362587	0.183877	0.00102364	0	0	0.0119321	0.0341298	0.0125981	0.0394052	0	0.0172433	0.104809	0	0.160337	0	0.0194164	0	0	0	0.110605	0.0141142	0.05582	0.0262684	0.133214	0.0007416	0	0
GSM1844161	21	1	0.0980158	0.148638	0.179026	0.110729	0.0603108	0.509381	0.038805	0	0.0487361	0.12659	0	0.172344	0.0673947	0	0	0	0	0.0385444	0.0291286	0.0584907	0.0372819	0.295087	0	0.0372817	0.0502494	0	0	6.68e-05	0.0231858	0	0.0291196	0.0756368	0	0.102975	0.040268	0	0	0	0	0.0230301	0.0174042	0.0349479	0.0222758	0.176313	0	0.0222757	0.0300238
[truncated: 72 more columns]

## Sheet: GSE85916
id	futime	fustat	B cell_TIMER	T cell CD4+_TIMER	T cell CD8+_TIMER	Neutrophil_TIMER	Macrophage_TIMER	Myeloid dendritic cell_TIMER	B cell naive_CIBERSORT	B cell memory_CIBERSORT	B cell plasma_CIBERSORT	T cell CD8+_CIBERSORT	T cell CD4+ naive_CIBERSORT	T cell CD4+ memory resting_CIBERSORT	T cell CD4+ memory activated_CIBERSORT	T cell follicular helper_CIBERSORT	T cell regulatory (Tregs)_CIBERSORT	T cell gamma delta_CIBERSORT	NK cell resting_CIBERSORT	NK cell activated_CIBERSORT	Monocyte_CIBERSORT	Macrophage M0_CIBERSORT	Macrophage M1_CIBERSORT	Macrophage M2_CIBERSORT	Myeloid dendritic cell resting_CIBERSORT	Myeloid dendritic cell activated_CIBERSORT	Mast cell activated_CIBERSORT	Mast cell resting_CIBERSORT	Eosinophil_CIBERSORT	Neutrophil_CIBERSORT	B cell naive_CIBERSORT-ABS	B cell memory_CIBERSORT-ABS	B cell plasma_CIBERSORT-ABS	T cell CD8+_CIBERSORT-ABS	T cell CD4+ naive_CIBERSORT-ABS	T cell CD4+ memory resting_CIBERSORT-ABS	T cell CD4+ memory activated_CIBERSORT-ABS	T cell follicular helper_CIBERSORT-ABS	T cell regulatory (Tregs)_CIBERSORT-ABS	T cell gamma delta_CIBERSORT-ABS	NK cell resting_CIBERSORT-ABS	NK cell activated_CIBERSORT-ABS	Monocyte_CIBERSORT-ABS	Macrophage M0_CIBERSORT-ABS	Macrophage M1_CIBERSORT-ABS	Macrophage M2_CIBERSORT-ABS	Myeloid dendritic cell resting_CIBERSORT-ABS	Myeloid dendritic cell activated_CIBERSORT-ABS	Mast cell activated_CIBERSORT-ABS
GSM2287378	0.981667	1	0.119803	0.14279	0.182719	0.113509	0.0442781	0.507371	0.0733295	0.0166946	0.0334039	0.0749719	0	0.116886	0	0.0345307	0.198609	0	0.0058626	0.0978131	0.160006	0.129085	0.00347486	0.0488451	0	0.00648817	0	0	0	0	0.0613732	0.0139726	0.0279574	0.0627478	0	0.0978277	0	0.0289005	0.166226	0	0.00490671	0.0818648	0.133917	0.108038	0.00290828	0.040881	0	0.00543028	0
GSM2287354	1.60333	1	0.119431	0.153126	0.199735	0.115531	0.0397278	0.520079	0.140318	0	0.00992868	0.112157	0	0.131686	0	0.0177205	0.198968	0	0.0667634	0.0132245	0.105584	0.0678635	0.0282984	0.0484191	0	0.0588056	0.000263619	0	0	0	0.13957	0	0.00987579	0.111559	0	0.130984	0	0.0176261	0.197908	0	0.0664077	0.013154	0.105021	0.0675019	0.0281476	0.0481612	0	0.0584923	0.000262214
GSM2287358	1.22	1	0.107599	0.127415	0.191956	0.115821	0.0468122	0.499986	0.0687178	0	0.0289558	0.155207	0	0.0161317	0	0	0.141899	0	0.00090698	0.0687637	0.0830133	0.161486	0.0376832	0.0401106	0	0.00455587	0	0.192569	0	0	0.0574626	0	0.0242131	0.129786	0	0.0134895	0	0	0.118658	0	0.000758427	0.057501	0.0694167	0.135036	0.0315111	0.033541	0	0.00380967	0
GSM2287356	1.37333	1	0.103053	0.129654	0.184234	0.117147	0.0534178	0.506737	0.0194678	0	0.00448633	0.0638108	0	0.0179755	0	0.0192296	0.114439	0	0	0.05199	0.040347	0.28091	0.027462	0.235314	0	0	0	0.112033	0	0.0125349	0.0146508	0	0.00337626	0.0480219	0	0.0135277	0	0.0144715	0.0861233	0	0	0.0391259	0.0303638	0.211403	0.0206669	0.177089	0	0	0
GSM2287306	0.57	1	0.11579	0.132838	0.18782	0.110999	0.046483	0.498918	0.0731425	0	0.0327374	0.128755	0	0.0798228	0	0	0.202949	0	0.0100632	0.0621351	0.133312	0.0998092	0.0377911	0.123512	0	0	0	0.0159707	0	0	0.0615603	0	0.0275534	0.108366	0	0.0671828	0	0	0.170812	0	0.00846969	0.052296	0.112202	0.0840043	0.0318069	0.103954	0	0	0
GSM2287315	2.03167	1	0.108063	0.126914	0.186121	0.115143	0.0521104	0.506056	0.0231165	0	0.0707971	0.0889449	0	0.0388994	0	0	0.135988	0	0	0.161727	0.140706	0.0856368	0	0.146291	0.00496299	0.0511028	0.0207517	0	0.0310755	0	0.0205927	0	0.0630675	0.079234	0	0.0346524	0	0	0.121141	0	0	0.14407	0.125344	0.0762871	0	0.130319	0.00442113	0.0455234	0.0184861
GSM2287365	1.365	1	0.10929	0.122975	0.186049	0.113868	0.054026	0.502415	0.0290912	0	0.0587463	0.0701129	0	0.164539	0	0.0108146	0.120166	0	0	0.0964258	0.100775	0.0949005	0	0.0955692	0	0.0622527	0.0966068	0	0	0	0.0217408	0	0.043903	0.0523976	0	0.122965	0	0.00808206	0.089804	0	0	0.0720621	0.0753122	0.0709222	0	0.0714219	0	0.0465234	0.0721973
GSM2287344	0.663333	0	0.110178	0.128458	0.190782	0.116554	0.0449269	0.507016	0.0379496	0	0.064738	0.124691	0	0.103389	0	0	0.17102	0	0.0281015	0.0590944	0.17655	0.114546	0.0219193	0.0603387	0	0.00566867	0	0.0319948	0	0	0.0317489	0	0.0541602	0.104317	0	0.0864959	0	0	0.143076	0	0.0235099	0.0494387	0.147703	0.0958298	0.0183378	0.0504797	0	0.00474245	0
GSM2287371	12.2	0	0.107361	0.131965	0.182074	0.11183	0.0504613	0.510805	0	0	0.0194141	0.0579733	0	0.080188	0	0	0.236935	0	0.020524	0.102081	0.211122	0.0568399	0	0.186628	0.00956891	0.00627766	0	0.0124472	0	0	0	0	0.0144384	0.0431151	0	0.0596363	0	0	0.17621	0	0.0152638	0.0759185	0.157013	0.0422722	0	0.138797	0.00711645	0.00466873	0
GSM2287338	0.720833	1	0.101974	0.130701	0.209252	0.113507	0.0655009	0.510627	0.0183899	0	0	0.244323	0	0.045341	0	0.00778391	0.173571	0	0	0.129517	0.0791244	0	0.0612575	0.196142	0	0.0142009	0.0303491	0	0	0	0.0133773	0	0	0.177727	0	0.0329824	0	0.00566224	0.126261	0	0	0.0942146	0.0575574	0	0.0445605	0.142679	0	0.0103302	0.0220768
GSM2287361	3.55	1	0.109189	0.13201	0.202815	0.118195	0.0638883	0.507911	0.0584683	0	0.0356544	0.2102	0	0.0470768	0	0	0.121852	0	0.0237661	0.0825594	0.123234	0.115444	0.026385	0.144131	0	0.00747434	0.00375437	0	0	0	0.0512486	0	0.0312518	0.184245	0	0.0412638	0	0	0.106806	0	0.0208314	0.0723649	0.108017	0.101189	0.023127	0.126333	0	0.00655141	0.00329077
GSM2287343	0.57	1	0.109706	0.127897	0.188595	0.11091	0.0478532	0.500589	0.0207338	0	0.0586409	0.12233	0	0.077932	0	0	0.198692	0	0	0.104716	0.27065	0.101107	0.0169341	0	0	0.00471838	0.0235453	0	0	0	0.0170997	0	0.0483627	0.100889	0	0.0642725	0	0	0.163867	0	0	0.0863623	0.223212	0.0833857	0.013966	0	0	0.00389137	0.0194184
GSM2287310	0.750833	1	0.106524	0.131345	0.198919	0.114191	0.0532624	0.51415	0.0126992	0	0.00599969	0.0987055	0	0.131405	0	0.0195336	0.0812737	0	0.0102215	0.0641109	0.238027	0.102718	0	0.0947367	0.0146733	0.0606856	0.0652102	0	0	0	0.0108347	0	0.0051188	0.0842132	0	0.112111	0	0.0166656	0.0693409	0	0.00872071	0.0546979	0.203079	0.0876368	0	0.0808271	0.0125189	0.0517755	0.0556358
GSM2287305	11.9733	0	0.11527	0.118818	0.197294	0.11103	0.0366389	0.499619	0.0258215	0	0.00598781	0.233311	0	0.0558397	0	0	0.15517	0	0	0.136708	0.186258	0.0509336	0.0593912	0	0.0271258	0	0.0634531	0	0	0	0.0231459	0	0.00536738	0.209137	0	0.0500538	0	0	0.139092	0	0	0.122543	0.166959	0.0456561	0.0532373	0	0.0243152	0	0.0568783
GSM2287363	1.82583	0	0.109451	0.12967	0.188104	0.112186	0.053745	0.504822	0.08933	0	0.00780482	0.106086	0	0.105129	0	0	0.163726	0	0.0346726	0.0881451	0.121656	0.192035	0.0170976	0.0547604	0	0.0193052	0.000251386	0	0	0	0.0642721	0	0.00561549	0.0763281	0	0.0756393	0	0	0.1178	0	0.0249466	0.0634196	0.0875306	0.138167	0.0123016	0.0393996	0	0.0138899	0.00018087
GSM2287359	1.08	1	0.113368	0.14119	0.195245	0.110498	0.0492294	0.504672	0.134206	0	0.0882179	0.151241	0	0.11577	0	0	0.159503	0	0.029828	0.0596305	0.124847	0.0255153	0.0545112	0.0465337	0	0	0	0.0101967	0	0	0.116566	0	0.0766225	0.131361	0	0.100553	0	0	0.138538	0	0.0259074	0.0517926	0.108437	0.0221616	0.0473462	0.0404173	0	0	0
GSM2287308	3.8025	0	0.109681	0.125421	0.187726	0.112893	0.0519062	0.49035	0.0467695	0	0.0381769	0.161251	0	0.0497597	0	0	0.206933	0	0	0.12741	0.196058	0.0593183	0.0154151	0.0772587	0	0.0216496	0	0	0	0	0.0351226	0	0.0286698	0.121095	0	0.0373681	0	0	0.155401	0	0	0.0956813	0.147234	0.0445464	0.0115763	0.0580191	0	0.0162583	0
GSM2287352	1.0025	1	0.111291	0.13599	0.191376	0.115614	0.0549977	0.514112	0.109186	0	0.00592157	0.125804	0	0	0	0.000819379	0.183636	0	0	0.0509098	0.117761	0.162095	0.00350893	0.15373	0	0.0175161	0	0.0691125	0	0	0.0887623	0	0.00481392	0.102272	0	0	0	0.000666111	0.149286	0	0	0.0413869	0.0957331	0.131774	0.00285257	0.124974	0	0.0142396	0
GSM2287349	7.69167	1	0.106911	0.127535	0.181651	0.116824	0.0416643	0.501282	0.0106782	0	0.0821528	0.0420251	0	0.165587	0	0.0276629	0.181882	0	0.011271	0.131564	0.18179	0.0751848	0	0.0259029	0	0.0193064	0	0.031953	0.0130395	0	0.0085038	0	0.0654239	0.0334674	0	0.131869	0	0.0220299	0.144845	0	0.00897587	0.104773	0.144772	0.0598748	0	0.0206283	0	0.015375	0
GSM2287328	1.6775	1	0.108785	0.130099	0.191424	0.109003	0.0549681	0.500033	0.0210109	0	0.0823333	0.0269749	0	0.25708	0	0	0.10547	0	0	0.154081	0.122926	0.129125	0.00271698	0.0282535	0	0	0.0680302	0	0.00199787	0	0.0165965	0	0.065035	0.0213075	0	0.203068	0	0	0.0833104	0	0	0.121709	0.0970993	0.101996	0.00214614	0.0223174	0	0	0.053737
GSM2287319	7.05333	1	0.114224	0.132476	0.191383	0.11521	0.0491854	0.507243	0.00261731	0	0.0171401	0.112692	0	0.0802171	0	0.0341036	0.185183	0	0	0.13839	0.223553	0.10068	0.0226434	0.0717795	0	0.0110022	0	0	0	0	0.00253111	0	0.0165756	0.108981	0	0.0775753	0	0.0329805	0.179084	0	0	0.133832	0.21619	0.0973647	0.0218977	0.0694157	0	0.0106399	0
GSM2287357	0.869167	1	0.10747	0.132388	0.185173	0.110461	0.0527092	0.51487	0.0402259	0	0.0238331	0.0282533	0	0.12421	0	0	0.149351	0	0	0.0938033	0.0869362	0.107686	0.0493038	0.117309	0.0021013	0	0.176986	0	0	0	0.0304711	0	0.0180536	0.0214019	0	0.0940893	0	0	0.113133	0	0	0.071056	0.0658542	0.0815725	0.0373476	0.0888613	0.00159173	0	0.134067
GSM2287370	1.49917	1	0.11071	0.13303	0.190729	0.112691	0.0525419	0.502595	0.0152076	0	0.0447242	0.177375	0	0.0726616	0	0.0249998	0.134985	0	0.0080542	0.0666354	0.117199	0.118876	0.0183338	0.0309836	0.01074	0	0.155084	0	0.00414113	0	0.012679	0	0.0372879	0.147883	0	0.0605801	0	0.0208431	0.112541	0	0.00671502	0.0555559	0.0977121	0.0991101	0.0152854	0.025832	0.00895424	0	0.129298
GSM2287377	3.36333	1	0.107787	0.133054	0.181849	0.111934	0.0493441	0.500002	0.0585297	0	0.0281673	0.0876219	0	0.0962262	0	0	0.206939	0	0.002233	0.127273	0.182187	0.092922	0.00352473	0.101375	0	0.0121433	0.000859056	0	0	0	0.0460847	0	0.0221782	0.0689911	0	0.0757659	0	0	0.162938	0	0.0017582	0.100211	0.143449	0.0731643	0.00277528	0.0798198	0	0.00956134	0.000676398
GSM2287336	0.816667	1	0.110409	0.139954	0.184079	0.112813	0.0537153	0.514563	0.0747628	0	0.0583404	0.0953331	0	0.123761	0	0	0.17855	0	0	0.0926346	0.1714	0.0759441	0.007975	0.0909959	0	0.0140984	0.0162044	0	0	0	0.0627926	0	0.0489996	0.0800694	0	0.103946	0	0	0.149962	0	0	0.0778029	0.143957	0.0637847	0.00669813	0.0764266	0	0.0118411	0.0136099
GSM2287331	0.0933333	1	0.111622	0.123331	0.19736	0.110772	0.0493211	0.504706	0.0933513	0	0.0661368	0.152661	0	0.0917718	0	0.00545647	0.101755	0	0	0.110593	0.167227	0.0879598	0	0.0561214	0	0.056333	0	0	0.0106339	0	0.0736746	0	0.0521964	0.120483	0	0.0724281	0	0.00430635	0.0803068	0	0	0.0872821	0.131979	0.0694196	0	0.0442921	0	0.0444591	0
GSM2287374	1.62833	1	0.103709	0.140554	0.196702	0.112222	0.0525674	0.506631	0.00652268	0	0.0113168	0.197161	0	0.10489	0	0	0.141693	0	0.00770903	0.0778	0.181101	0.0653757	0.0391009	0.0589674	0	0	0.108362	0	0	0	0.00565132	0	0.00980498	0.170822	0	0.0908773	0	0	0.122764	0	0.00667918	0.0674067	0.156908	0.0566421	0.0338774	0.05109	0	0	0.0938862
GSM2287364	1.00917	1	0.116276	0.137892	0.194968	0.112494	0.0497011	0.512035	0.124979	0	0.097208	0.13408	0	0.104069	0	0	0.145677	0	0.0138949	0.0663309	0.0828281	0.0872801	0.054723	0.0629104	0	0	0	0.0260201	0	0	0.102294	0	0.0795634	0.109742	0	0.0851794	0	0	0.119234	0	0.0113728	0.0542909	0.0677937	0.0714376	0.04479	0.0514913	0	0	0
GSM2287369	0.323333	1	0.109197	0.131029	0.183166	0.113343	0.0553197	0.507449	0.0211035	0	0.0988601	0.0211356	0	0.161767	0	0	0.167687	0	0.0536188	0.0416446	0.100223	0.152716	0	0.0267227	0	0.052359	0.102163	0	0	0	0.0155007	0	0.0726139	0.0155244	0	0.11882	0	0	0.123168	0	0.0393836	0.0305884	0.0736149	0.112172	0	0.0196282	0	0.0384583	0.0750399
GSM2287326	1.15167	1	0.109247	0.125929	0.190182	0.113177	0.0477622	0.506377	0.126947	0	0.0267426	0.103653	0	0.10135	0	0	0.153155	0	0	0.0988767	0.191679	0.087124	0.0205439	0.0754276	0	0	0.0145006	0	0	0	0.103346	0	0.0217707	0.0843825	0	0.0825069	0	0	0.124681	0	0	0.0804938	0.156043	0.0709261	0.0167244	0.0614043	0	0	0.0118047
GSM2287347	0.846667	1	0.109341	0.123712	0.190207	0.113531	0.0570597	0.500889	0.103634	0	0.0435599	0.108301	0	0.146035	0	0	0.163345	0	0	0.0599029	0.0699496	0.129017	0.00427327	0.11249	0	0	0.0594918	0	0	0	0.072816	0	0.0306062	0.0760946	0	0.102608	0	0	0.11477	0	0	0.0420892	0.0491482	0.0906506	0.0030025	0.0790378	0	0	0.0418003
GSM2287350	3.11667	1	0.115604	0.132487	0.189393	0.112184	0.0428753	0.505026	0.102382	0	0.0121858	0.176041	0	0.124194	0	0	0.193889	0	0	0.134733	0.171486	0.0475364	0.0114962	0.0176439	0.00293118	0.00384872	0.00163243	0	0	0	0.0962913	0	0.0114609	0.165569	0	0.116806	0	0	0.182356	0	0	0.126718	0.161285	0.0447087	0.0108123	0.0165943	0.00275682	0.00361977	0.00153532
GSM2287333	0.1125	1	0.10752	0.130616	0.191216	0.111911	0.0567843	0.505532	0.0899644	0	0.0468146	0.134698	0	0.144061	0	0.0254736	0.0959128	0	0	0.0552657	0.228978	0.0488373	0.00593779	0.0634667	0	0.0040937	0.0564967	0	0	0	0.0697349	0	0.0362878	0.10441	0	0.111668	0	0.0197456	0.0743458	0	0	0.0428386	0.17749	0.0378557	0.00460262	0.0491956	0	0.00317319	0.0437929
GSM2287372	0.789167	1	0.108477	0.136364	0.179856	0.114978	0.0557076	0.523033	0.0628851	0	0.0261549	0.0263704	0	0.133796	0	0	0.177662	0	0.0179183	0.0128153	0.343101	0.0857106	0.00255674	0.032191	0.00923242	0.0219146	0.0476925	0	0	0	0.0448998	0	0.0186745	0.0188284	0	0.09553	0	0	0.12685	0	0.0127936	0.00915009	0.244973	0.0611972	0.00182551	0.0229843	0.00659192	0.015647	0.0340523
GSM2287332	1.2525	1	0.112409	0.121263	0.197745	0.110872	0.0441616	0.505116	0.00888845	0	0.0256072	0.186894	0	0.00201921	0	0.0187719	0.181176	0	0	0.161981	0.240562	0.0881853	0.0175076	0.0420574	0	0.0149585	0.00632066	0.00507151	0	0	0.0078951	0	0.0227454	0.166007	0	0.00179355	0	0.016674	0.160928	0	0	0.143878	0.213677	0.0783299	0.015551	0.0373572	0	0.0132867	0.00561428
GSM2287342	3.31167	0	0.114578	0.132332	0.188534	0.114964	0.0557658	0.520053	0.0347346	0	0.0362442	0.137304	0	0.0411371	0	0.0220986	0.15637	0	0.00369811	0.0764558	0.174602	0.0884371	0	0.175092	0	0.0532776	0	0.000548832	0	0	0.0279415	0	0.0291559	0.110451	0	0.0330918	0	0.0177767	0.125789	0	0.00297487	0.0615032	0.140455	0.0711413	0	0.140849	0	0.042858	0
GSM2287375	1.15167	1	0.107355	0.128863	0.195295	0.115192	0.0579349	0.510247	0.0550904	0	0.0313554	0.0440806	0	0.124958	0	0.0471244	0.113491	0	0	0.0651582	0.101242	0.238613	0.052127	0.103625	0	0	0	0.0231344	0	0	0.0427934	0	0.0243564	0.0342411	0	0.0970658	0	0.0366055	0.0881584	0	0	0.050614	0.0786431	0.185351	0.0404915	0.0804943	0	0	0
GSM2287366	1.41167	1	0.111194	0.128942	0.187967	0.113932	0.0557404	0.506244	0.0196709	0	0.0312169	0.0579624	0	0.154756	0	0	0.0816357	0	0	0.116227	0.184318	0.137516	0.0935943	0.0665535	0.0220612	0	0.0344887	0	0	0	0.0166135	0	0.0263648	0.0489532	0	0.130702	0	0	0.0689469	0	0	0.0981615	0.155669	0.116141	0.0790468	0.056209	0.0186322	0	0.0291281
GSM2287382	0.68	1	0.103357	0.13351	0.184161	0.119404	0.0509398	0.50637	0.0109098	0	0.046847	0.15063	0	0.0673602	0	0.004174	0.157754	0	0	0.124388	0.185725	0.134597	0.0160919	0.0653167	0	0.0046773	0.0264497	0	0.0050791	0	0.00880067	0	0.0377904	0.12151	0	0.0543379	0	0.00336707	0.127257	0	0	0.100341	0.14982	0.108576	0.012981	0.0526895	0	0.00377307	0.0213364
GSM2287353	0.7675	1	0.108941	0.13178	0.189919	0.112224	0.0519188	0.506645	0.125674	0	0.00525325	0.163014	0	0.0974965	0	0	0.17538	0	0	0.116967	0.20593	0.0217524	0.000332344	0.0798917	0	0	0.00830785	0	0	0	0.0989738	0	0.00413715	0.12838	0	0.0767825	0	0	0.138119	0	0	0.0921165	0.162178	0.0171309	0.000261735	0.062918	0	0	0.00654277
GSM2287355	3.54417	1	0.111047	0.138728	0.190149	0.110219	0.0511675	0.520972	0.0901557	0	0.0159508	0.125913	0	0.0995197	0	0	0.166142	0	0.0450746	0.0271224	0.205057	0.0618569	0.00413562	0.100904	0.0168448	0.020941	0.0203834	0	0	0	0.0728046	0	0.012881	0.10168	0	0.0803664	0	0	0.134167	0	0.0363997	0.0219025	0.165592	0.0499521	0.00333969	0.0814842	0.0136029	0.0169107	0.0164605
GSM2287376	2.0725	1	0.108407	0.141683	0.192368	0.114008	0.0605809	0.517627	0.0941037	0	0.0146347	0.141587	0	0.0832155	0	0.0230581	0.118345	0	0	0.0571292	0.248144	0.0893617	0.0398608	0.0442791	0	0.0111686	0	0.0351118	0	0	0.0822221	0	0.0127869	0.123711	0	0.0727087	0	0.0201468	0.103403	0	0	0.0499161	0.216813	0.0780788	0.034828	0.0386884	0	0.00975841	0
GSM2287317	2.94417	1	0.108845	0.13334	0.192117	0.113343	0.0502778	0.512189	0.0538296	0	0.00580967	0.173031	0	0.138692	0	0	0.182792	0	0.0396684	0.0157199	0.180717	0.126701	0.0137791	0.0578115	0	0	0.011449	0	0	0	0.047147	0	0.00508843	0.15155	0	0.121474	0	0	0.160099	0	0.0347438	0.0137683	0.158282	0.110972	0.0120685	0.0506345	0	0	0.0100276
GSM2287314	2.00667	1	0.105965	0.136537	0.190048	0.116106	0.050592	0.511494	0.048664	0	0.0221258	0.119613	0	0.104794	0	0.00240453	0.110747	0	0	0.0975441	0.323139	0.0682972	0.0412491	0.0139153	0	0.0185602	0.0289459	0	0	0	0.043786	0	0.019908	0.107624	0	0.0942901	0	0.00216351	0.0996462	0	0	0.0877666	0.290748	0.0614513	0.0371144	0.0125205	0	0.0166998	0.0260445
GSM2287311	0.920833	0	0.113086	0.133305	0.186958	0.113114	0.0503089	0.502965	0.0756361	0	0.0968513	0.177515	0	0.0706779	0	0	0.20474	0	0.0264598	0.0487633	0.169819	0.0136244	0.0182825	0.0683023	0.00791885	0	0.0214098	0	0	0	0.0651926	0	0.0834785	0.153004	0	0.060919	0	0	0.176471	0	0.0228063	0.0420303	0.146371	0.0117432	0.0157581	0.0588714	0.00682545	0	0.0184537
GSM2287321	10.85	1	0.1116	0.130767	0.195747	0.111633	0.0468235	0.498467	0.10602	0	0.0121839	0.193322	0	0.122911	0	0	0.175391	0	0	0.104331	0.203968	0.00535211	0	0.034393	0	0.0295436	0	0.0125846	0	0	0.0913218	0	0.0104948	0.166522	0	0.105871	0	0	0.151076	0	0	0.0898675	0.175691	0.00461013	0	0.029625	0	0.0254479	0
GSM2287330	1.01667	1	0.108331	0.131483	0.189469	0.114053	0.0479675	0.507734	0.00980175	0.00591099	0.0178927	0.0769972	0	0.224595	0	0	0.128677	0	0	0.144954	0.154679	0.0683623	0.00520662	0.0698314	0	0.0122881	0.080804	0	0	0	0.00834153	0.00503039	0.0152271	0.0655265	0	0.191136	0	0	0.109508	0	0	0.123359	0.131636	0.0581779	0.00443096	0.0594282	0	0.0104574	0.0687661
GSM2287334	0.0983333	1	0.109299	0.126059	0.19749	0.113107	0.0488654	0.509713	0.067101	0	0.058132	0.105805	0	0.142143	0	0	0.151799	0	0.0364032	0.0457204	0.240944	0.0958249	0.0148573	0.0168134	0	0	0.0092177	0	0.0152389	0	0.0551602	0	0.0477873	0.0869766	0	0.116848	0	0	0.124786	0	0.0299252	0.0375843	0.198068	0.0787726	0.0122134	0.0138214	0	0	0.00757738
GSM2287304	0.8525	1	0.110848	0.132708	0.187366	0.11251	0.0543599	0.50396	0.108252	0	0.0951129	0.139044	0	0.0926536	0	0	0.134734	0	0.0434925	0.0232694	0.185248	0.0590094	0.000405221	0.0326053	0	0.0195081	0.066666	0	0	0	0.0881928	0	0.0774885	0.113279	0	0.0754849	0	0	0.109767	0	0.0354334	0.0189575	0.150922	0.048075	0.000330134	0.0265636	0	0.0158933	0.0543128
GSM2287362	0.833333	1	0.105495	0.134724	0.187527	0.111626	0.057441	0.512425	0.00795486	0	0.0808057	0.0657495	0	0.135425	0	0.017204	0.162134	0	0.0363983	0.073356	0.146814	0.0812237	0.027652	0.125165	0.000399174	0.00200744	0.0315017	0	0.00620818	0	0.00609621	0	0.0619255	0.0503871	0	0.103783	0	0.0131843	0.124252	0	0.0278939	0.0562164	0.112511	0.0622458	0.0211912	0.0959204	0.000305907	0.0015384	0.0241413
GSM2287373	1.65	1	0.110008	0.129219	0.191727	0.112514	0.0459656	0.510932	0	0.00422615	0.0154487	0.0538749	0	0.203578	0	0	0.108135	0	0.0361577	0.0745502	0.215341	0.0900272	0.0197684	0.0441226	0	0	0.134771	0	0	0	0	0.00364019	0.0133068	0.0464051	0	0.175352	0	0	0.0931416	0	0.0311444	0.0642137	0.185483	0.0775449	0.0170275	0.0380049	0	0	0.116085
GSM2287380	0.869167	0	0.108904	0.126538	0.183418	0.106605	0.0509662	0.502201	0	0	0.0802286	0.0997292	0	0.161787	0	0.0239646	0.0932222	0	0	0.0886031	0.080836	0.113628	0	0.141346	0	0.0468865	0.0666316	0	0.00313785	0	0	0	0.0520444	0.0646945	0	0.104951	0	0.0155459	0.0604734	0	0	0.057477	0.0524384	0.0737105	0	0.0916915	0	0.0304154	0.043224
GSM2287322	1.00833	1	0.104321	0.136144	0.189366	0.113768	0.065092	0.511476	0.0295899	0	0.00680287	0.121115	0	0.129143	0	0	0.141283	0	0.0224554	0.0537712	0.112794	0.0972148	0.00969516	0.204097	0.00223325	0.00283987	0.0669651	0	0	0	0.0220331	0	0.00506551	0.0901841	0	0.0961615	0	0	0.105202	0	0.0167206	0.0400388	0.083988	0.0723875	0.00721916	0.151974	0.00166291	0.00211461	0.0498631
GSM2287316	1.01667	1	0.108655	0.136673	0.186754	0.111467	0.058039	0.506523	0.0260245	0	0.0203667	0.170887	0	0.0927435	0	0.0116748	0.209344	0	0	0.0644121	0.110733	0.0426612	0.0137333	0.139046	0	0.00220382	0.09617	0	0	0	0.0181304	0	0.0141888	0.119051	0	0.0646111	0	0.00813341	0.145843	0	0	0.0448736	0.0771438	0.0297205	0.00956749	0.0968685	0	0.00153532	0.0669982
GSM2287351	3.6925	1	0.10638	0.132711	0.189986	0.110827	0.0470355	0.513466	0.102777	0	0.0424599	0.131644	0	0.0643847	0	0.00461484	0.190174	0	0.00931257	0.0641132	0.0855824	0.194766	0.0193037	0.0665873	0	0.0074946	0	0.0167853	0	0	0.074792	0	0.0308985	0.0957988	0	0.0468533	0	0.00335826	0.138391	0	0.00677684	0.0466558	0.0622791	0.141733	0.0140475	0.0484562	0	0.00545389	0
GSM2287324	1.61167	0	0.125578	0.162755	0.20374	0.111816	0.0461584	0.527592	0.134144	0	0.050554	0.159219	0	0.126082	0	0.0267081	0.162772	0	0.0419174	0.0167052	0.0920759	0.043365	0.00597686	0.0707604	0	0.0384303	0	0.0312909	0	0	0.134537	0	0.0507022	0.159686	0	0.126451	0	0.0267864	0.163249	0	0.0420402	0.0167541	0.0923458	0.0434921	0.00599438	0.0709679	0	0.0385429	0
GSM2287341	2.5325	0	0.109822	0.134606	0.197336	0.10974	0.0563883	0.507221	0.0731403	0	0.0260343	0.190488	0	0.0954187	0	0	0.116746	0	0	0.074093	0.25373	0.0533419	0.00435968	0.0386547	0	0.0345015	0.0394919	0	0	0	0.0543139	0	0.0193331	0.141456	0	0.0708579	0	0	0.0866954	0	0	0.0550214	0.18842	0.0396116	0.0032375	0.028705	0	0.0256208	0.0293266
GSM2287379	1.07167	0	0.103376	0.126372	0.208981	0.113406	0.0627697	0.513201	0.0694176	0	0.0348936	0.244813	0	0.0255874	0	0	0.115256	0	0	0.067494	0.0881028	0.0930372	0.0392703	0.1826	0	0	0.0395281	0	0	0	0.0551645	0	0.0277291	0.194547	0	0.0203337	0	0	0.091591	0	0	0.0536359	0.0700132	0.0739345	0.0312072	0.145108	0	0	0.031412
GSM2287383	1.9625	1	0.112864	0.1299	0.188179	0.111774	0.0482961	0.510757	0.0631652	0	0.08935	0.130464	0	0.0798868	0	0	0.161543	0	0	0.0787751	0.157012	0.0610542	0.00748841	0.0941631	0	0.0500241	0.0270735	0	0	0	0.0502486	0	0.0710789	0.103786	0	0.0635508	0	0	0.128509	0	0	0.0626664	0.124905	0.0485693	0.00595711	0.0749077	0	0.0397947	0.0215373
GSM2287360	1.2225	0	0.111352	0.150189	0.189194	0.111433	0.057877	0.503408	0.0673544	0	0.0267499	0.181677	0	0.135541	0	0	0.206893	0	0	0	0.0919239	0.0983349	0.05155	0.0847693	0.00285314	0	0.0523536	0	0	0	0.0540813	0	0.0214785	0.145875	0	0.108831	0	0	0.166122	0	0	0	0.073809	0.0789567	0.0413913	0.0680643	0.00229089	0	0.0420366
GSM2287323	2.85833	0	0.113309	0.133675	0.197987	0.11175	0.0478696	0.5068	0.159932	0	0	0.128684	0	0.116133	0	0.00702107	0.184305	0	0	0.113458	0.189017	0.0345395	0.000672464	0.0321922	0	0.0315912	0	0.00245439	0	0	0.139017	0	0	0.111856	0	0.100946	0	0.00610291	0.160203	0	0	0.0986205	0.164299	0.0300227	0.000584525	0.0279823	0	0.0274599	0
GSM2287340	1.82833	1	0.110713	0.140732	0.189812	0.115503	0.0532607	0.517255	0.0122549	0	0.076191	0.111023	0	0.124297	0	0	0.148206	0	0	0.033534	0.221888	0.0330542	0.029997	0.104004	0.00859252	0.00825922	0.0886999	0	0	0	0.0102441	0	0.0636899	0.0928067	0	0.103903	0	0	0.123889	0	0	0.0280319	0.185482	0.0276308	0.0250753	0.0869394	0.0071827	0.00690409	0.0741465
GSM2287367	1.68333	1	0.109884	0.126923	0.195503	0.11173	0.0546425	0.502649	0.0130842	0	0.0943636	0.0647751	0	0.22161	0	0.004041	0.0361823	0	0.0051157	0.1156	0.109688	0.0957745	0	0.0616099	0	0.0734697	0.104686	0	0	0	0.00948255	0	0.0683886	0.0469447	0	0.160608	0	0.00292865	0.0262226	0	0.00370752	0.0837791	0.079495	0.069411	0	0.0446508	0	0.053246	0.0758695
GSM2287337	0.929167	1	0.10351	0.125702	0.207469	0.114338	0.0637886	0.504984	0.0703666	0	0.0241285	0.19093	0	0.0661295	0	0.00553246	0.122919	0	0.0168457	0.0697788	0.087232	0.103285	0.0466723	0.157462	0	0	0.0387186	0	0	0	0.0500221	0	0.0171524	0.135728	0	0.04701	0	0.0039329	0.0873801	0	0.0119752	0.0496042	0.0620113	0.0734231	0.0331783	0.111936	0	0	0.0275242
GSM2287327	2.23667	1	0.110583	0.135185	0.194805	0.11021	0.0627021	0.503898	0.0787911	0	0.0345482	0.154793	0	0.110833	0	0	0.146136	0	0.0372903	0.0595074	0.118639	0.0617678	0.0109519	0.128351	0	0.0119526	0.0464384	0	0	0	0.0599768	0	0.0262985	0.11783	0	0.0843678	0	0	0.111241	0	0.0283859	0.0452978	0.0903096	0.0470184	0.00833673	0.0977021	0	0.00909849	0.0353495
GSM2287335	1.7575	1	0.111326	0.131614	0.197183	0.114535	0.0508331	0.519691	0.0171967	0	0.1085	0.101176	0	0.139412	0	0.00572946	0.101398	0	0.0230284	0.0325387	0.280518	0.0437847	0	0.0623511	0	0.0737961	0.0105717	0	0	0	0.013648	0	0.0861106	0.0802975	0	0.110643	0	0.00454715	0.0804737	0	0.0182763	0.0258241	0.222631	0.0347495	0	0.0494845	0	0.0585678	0.00839013
GSM2287346	4.56083	0	0.108698	0.132577	0.197299	0.110112	0.0647358	0.503747	0.0170719	0	0.186877	0.139231	0	0.0621522	0	0	0.132948	0	0	0.0880172	0.114225	0.0382125	0.0462202	0.136629	0	0	0.0310079	0	0.00740802	0	0.0128298	0	0.140441	0.104634	0	0.0467082	0	0	0.0999119	0	0	0.0661461	0.0858418	0.0287172	0.0347351	0.102679	0	0	0.0233028
GSM2287309	2.33583	0	0.109428	0.140304	0.190913	0.114407	0.0411635	0.524035	0.0555827	0	0.0194829	0.0629333	0	0.182747	0	0	0.201734	0	0	0.0749182	0.0864212	0.186278	0.0805114	0.0130945	0	0.0269615	0	0.00933529	0	0	0.0438939	0	0.0153857	0.0496987	0	0.144316	0	0	0.15931	0	0	0.0591632	0.0682472	0.147105	0.0635802	0.0103408	0	0.0212916	0
GSM2287313	0.8975	0	0.10877	0.13282	0.191047	0.109473	0.0533921	0.516	0.0653051	0	0.0443271	0.157332	0	0.0908321	0	0	0.15228	0	0.0138142	0.0591633	0.136621	0.0689887	0.0258017	0.121923	0	0	0	0.0636124	0	0	0.050328	0	0.0341611	0.121249	0	0.0700005	0	0	0.117356	0	0.010646	0.0455947	0.105288	0.0531668	0.0198843	0.0939608	0	0	0
GSM2287312	2.73583	0	0.110686	0.133872	0.199204	0.109724	0.0588944	0.502773	0.12772	0	0.00349	0.238855	0	0.0795597	0	0	0.17281	0	0	0.0726709	0.135865	0.03149	0.0143107	0.0856234	0	0.00914161	0.0284639	0	0	0	0.10547	0	0.00288203	0.197246	0	0.0657001	0	0	0.142706	0	0	0.0600114	0.112197	0.0260043	0.0118177	0.0707075	0	0.0075491	0.0235054
GSM2287339	1.0775	0	0.105836	0.133952	0.184744	0.109492	0.0694798	0.499095	0.0440431	0	0.133919	0.120863	0	0.122561	0	0	0.112185	0	0.0177293	0.0409848	0.150685	0.0362644	0.00647145	0.186165	0	0.0100493	0.0180798	0	0	0	0.0294249	0	0.0894708	0.0807476	0	0.0818823	0	0	0.0749498	0	0.0118449	0.0273817	0.100672	0.024228	0.00432353	0.124376	0	0.00671386	0.012079
GSM2287329	8.87583	0	0.110529	0.130696	0.19317	0.110616	0.0559775	0.498046	0.136967	0	0	0.219654	0	0.103654	0	0	0.171569	0	0	0.100285	0.139228	0.0523338	0	0.0554169	0	0.00571663	0.015176	0	0	0	0.10596	0	0	0.169927	0	0.0801878	0	0	0.132728	0	0	0.0775814	0.107709	0.0404861	0	0.0428712	0	0.00442245	0.0117403
GSM2287368	3.4025	0	0.11466	0.142217	0.194724	0.114682	0.0544314	0.519827	0.0292805	0	0.157717	0.121771	0	0.0620472	0	0	0.138996	0	0	0.0802546	0.134755	0.0849401	0.00888501	0.108945	0	0.0134002	0.0590089	0	0	0	0.0263551	0	0.141959	0.109605	0	0.055848	0	0	0.125109	0	0	0.0722363	0.121291	0.0764538	0.00799731	0.0980601	0	0.0120614	0.0531134
GSM2287320	7.84417	0	0.110236	0.124977	0.184668	0.107786	0.0489837	0.498711	0.00488965	0	0.0934642	0.04906	0	0.126535	0	0.041956	0.114346	0	0	0.142296	0.166459	0.102054	0	0.0221931	0.00325042	0.0211872	0.112311	0	0	0	0.00366274	0	0.0700121	0.0367498	0	0.0947848	0	0.0314284	0.085654	0	0	0.106591	0.124691	0.0764464	0	0.0166244	0.00243482	0.0158709	0.0841296
GSM2287325	2.2425	1	0.106572	0.128398	0.197887	0.110094	0.0504067	0.50176	0.0189289	0	0.0879766	0.110494	0	0.147185	0	0.0359025	0.0692151	0	0	0.11788	0.14014	0.0912463	0.0145279	0.0458211	0	0	0.120682	0	0	0	0.0154676	0	0.0718895	0.0902891	0	0.120272	0	0.0293375	0.0565586	0	0	0.0963246	0.114515	0.0745613	0.0118714	0.0374424	0	0	0.0986148
GSM2287381	1.71083	1	0.107274	0.136164	0.192326	0.120067	0.0612439	0.513321	0.0360881	0	0.0406722	0.0869711	0	0.1096	0	0	0.0848878	0	0	0.0850276	0.177229	0.0190752	0.024867	0.186534	0.00671411	0.0155917	0.122968	0	0.00377293	0	0.029953	0	0.0337577	0.0721856	0	0.0909678	0	0	0.0704564	0	0	0.0705725	0.147099	0.0158323	0.0206395	0.154823	0.00557268	0.012941	0.102063
GSM2287345	4.94417	0	0.10797	0.139852	0.196355	0.107929	0.0567699	0.500516	0.0576857	0	0.0818928	0.214857	0	0.0959172	0	0	0.154866	0	0.0516333	0.00177721	0.113552	0.00194533	0.0203973	0.10604	0	0.0464113	0.0530249	0	0	0	0.0418473	0	0.0594079	0.155865	0	0.0695818	0	0	0.112345	0	0.0374566	0.00128925	0.0823746	0.00141121	0.0147969	0.076925	0	0.0336684	0.0384662
GSM2287348	0.630833	1	0.106855	0.129646	0.194789	0.112738	0.0589724	0.495233	0.0733057	0	0.0877944	0.053068	0	0.181528	0	0.0161571	0.0910733	0	0	0.113027	0.0966959	0.0865293	0	0.0853402	0	0.00372733	0.111753	0	0	0	0.0537207	0	0.0643385	0.0388899	0	0.13303	0	0.0118404	0.0667414	0	0	0.0828299	0.0708618	0.0634114	0	0.06254	0	0.00273151	0.0818965
GSM2287307	1.9275	1	0.108429	0.143131	0.210242	0.116891	0.0585615	0.509167	0.0278136	0.00145286	0.0509099	0.25966	0	0.130866	0	0	0.132573	0	0.00450014	0.0208274	0.219695	0.0358932	0.0388752	0.0300608	0.00414891	0	0.0427243	0	0	0	0.0258063	0.00134801	0.0472358	0.24092	0	0.121422	0	0	0.123006	0	0.00417538	0.0193243	0.20384	0.0333029	0.0360697	0.0278914	0.00384949	0	0.039641
[truncated: 72 more columns]
