# Supplementary material for: Deciphering the Prognostic Implications of the Components and Signatures in the Immune Microenvironment of Pancreatic Ductal Adenocarcinoma
Source: Front Immunol. 2021 Mar 10;12:648917. doi: 10.3389/fimmu.2021.648917 (PMC7987951; doi:10.3389/fimmu.2021.648917)
Supplement: Supplementary Table 2 — The gene markers of different cell clusters. [file Table_2.XLSX]

## Sheet: Sheet1
Supplementary table2. The gene markers of different cell clusters
Gene	p_val	avg_logFC	pct.1	pct.2	p_val_adj	cluster	gene
IL7R	0	1.82468	0.853	0.152	0	0	IL7R
LTB	0	1.80631	0.861	0.207	0	0	LTB
CD3D	0	1.29618	0.868	0.128	0	0	CD3D
CD2	0	1.18242	0.82	0.146	0	0	CD2
CD3G	0	1.16545	0.805	0.115	0	0	CD3G
CD3E	0	1.14609	0.822	0.135	0	0	CD3E
ETS1	0	1.14088	0.796	0.265	0	0	ETS1
GIMAP7	0	1.13596	0.71	0.192	0	0	GIMAP7
IL32	0	1.13368	0.844	0.375	0	0	IL32
SPOCK2	0	1.11406	0.684	0.105	0	0	SPOCK2
LDHB	0	1.08659	0.802	0.406	0	0	LDHB
RPS29	0	1.02891	0.972	0.844	0	0	RPS29
RPS12	0	1.01795	0.983	0.866	0	0	RPS12
CCR7	0	1.01664	0.443	0.028	0	0	CCR7
RPS27	0	1.00047	0.985	0.895	0	0	RPS27
CD52	0	0.988523	0.893	0.336	0	0	CD52
PTPRCAP	0	0.945996	0.839	0.221	0	0	PTPRCAP
TCF7	0	0.918713	0.494	0.092	0	0	TCF7
RPS15A	0	0.908274	0.973	0.861	0	0	RPS15A
RPS18	0	0.889178	0.979	0.862	0	0	RPS18
PRKCQ-AS1	0	0.874228	0.471	0.063	0	0	PRKCQ-AS1
RPS10	0	0.861225	0.935	0.764	0	0	RPS10
RPSA	0	0.855979	0.952	0.772	0	0	RPSA
RPS3	0	0.851696	0.977	0.864	0	0	RPS3
RPS27A	0	0.845155	0.978	0.879	0	0	RPS27A
RPL34	0	0.84379	0.977	0.876	0	0	RPL34
RPS21	0	0.835943	0.957	0.805	0	0	RPS21
RPL30	0	0.833178	0.979	0.896	0	0	RPL30
RPL3	0	0.832195	0.975	0.843	0	0	RPL3
RPS6	0	0.826892	0.971	0.844	0	0	RPS6
RPL13	0	0.825738	0.987	0.895	0	0	RPL13
RPL32	0	0.817471	0.979	0.878	0	0	RPL32
RORA	0	0.810744	0.502	0.17	0	0	RORA
RPS3A	0	0.809098	0.971	0.865	0	0	RPS3A
CD27	0	0.804151	0.515	0.083	0	0	CD27
PIK3IP1	0	0.803661	0.643	0.271	0	0	PIK3IP1
LCK	0	0.798255	0.618	0.123	0	0	LCK
BCL11B	0	0.789296	0.481	0.076	0	0	BCL11B
RPL11	0	0.779398	0.978	0.87	0	0	RPL11
EVL	0	0.779192	0.71	0.288	0	0	EVL
RPL37	0	0.776418	0.973	0.883	0	0	RPL37
RPS8	0	0.772433	0.975	0.846	0	0	RPS8
GIMAP4	0	0.769175	0.638	0.231	0	0	GIMAP4
RPS25	0	0.769152	0.966	0.829	0	0	RPS25
KLRB1	0	0.767866	0.34	0.093	0	0	KLRB1
RPL10A	0	0.764984	0.951	0.781	0	0	RPL10A
RPL39	0	0.761113	0.974	0.889	0	0	RPL39
RPL21	0	0.756646	0.971	0.858	0	0	RPL21
RPS28	0	0.755894	0.977	0.875	0	0	RPS28
RPL5	0	0.755411	0.959	0.805	0	0	RPL5
CD48	0	0.750167	0.765	0.299	0	0	CD48
RPL23A	0	0.748939	0.963	0.823	0	0	RPL23A
RPL6	0	0.746843	0.961	0.804	0	0	RPL6
RPS26	0	0.745863	0.924	0.773	0	0	RPS26
BTG1	0	0.745004	0.947	0.756	0	0	BTG1
RPS19	0	0.742102	0.977	0.863	0	0	RPS19
RCAN3	0	0.733586	0.519	0.167	0	0	RCAN3
RPS4X	0	0.732655	0.968	0.834	0	0	RPS4X
RPS14	0	0.731597	0.976	0.875	0	0	RPS14
RPL17	0	0.728275	0.836	0.627	0	0	RPL17
RPLP2	0	0.726509	0.965	0.835	0	0	RPLP2
EEF1B2	0	0.726239	0.932	0.76	0	0	EEF1B2
TRAF3IP3	0	0.724516	0.636	0.216	0	0	TRAF3IP3
RPLP1	0	0.718254	0.986	0.909	0	0	RPLP1
RPL9	0	0.713428	0.966	0.85	0	0	RPL9
RPL18A	0	0.705065	0.973	0.857	0	0	RPL18A
ITK	0	0.704896	0.446	0.067	0	0	ITK
RPL38	0	0.70357	0.947	0.799	0	0	RPL38
GPR183	0	0.701802	0.543	0.174	0	0	GPR183
RPS23	0	0.701162	0.972	0.858	0	0	RPS23
MAL	0	0.700919	0.362	0.014	0	0	MAL
CD40LG	0	0.698299	0.332	0.016	0	0	CD40LG
RPL10	0	0.698278	0.984	0.897	0	0	RPL10
RPL36A	0	0.694586	0.889	0.7	0	0	RPL36A
FYN	0	0.693981	0.566	0.225	0	0	FYN
AAK1	0	0.6936	0.693	0.382	0	0	AAK1
RPL26	0	0.692508	0.966	0.841	0	0	RPL26
EEF1A1	0	0.682769	0.986	0.908	0	0	EEF1A1
RPL35A	0	0.678412	0.965	0.838	0	0	RPL35A
TMEM66	0	0.677006	0.893	0.692	0	0	TMEM66
RPS4Y1	0	0.676537	0.619	0.358	0	0	RPS4Y1
GIMAP1	0	0.676267	0.519	0.17	0	0	GIMAP1
KLF2	0	0.674305	0.676	0.45	0	0	KLF2
RPL19	0	0.672812	0.973	0.871	0	0	RPL19
RPL14	0	0.669717	0.96	0.826	0	0	RPL14
RPS13	0	0.66857	0.963	0.843	0	0	RPS13
AES	0	0.667869	0.792	0.538	0	0	AES
RPL22	0	0.667422	0.944	0.793	0	0	RPL22
ITM2A	0	0.667093	0.498	0.148	0	0	ITM2A
RPL36	0	0.665685	0.965	0.846	0	0	RPL36
TNFRSF25	0	0.665272	0.371	0.048	0	0	TNFRSF25
RPL27	0	0.661037	0.946	0.8	0	0	RPL27
CXCR4	0	0.65915	0.845	0.409	0	0	CXCR4
TRAT1	0	0.658969	0.36	0.034	0	0	TRAT1
2020-09-06	0	0.658135	0.576	0.256	0	0	2020-09-06
RPS7	0	0.657366	0.965	0.833	0	0	RPS7
GLTSCR2	0	0.652942	0.841	0.623	0	0	GLTSCR2
RPL18	0	0.650335	0.968	0.847	0	0	RPL18
RPS15	0	0.648522	0.972	0.854	0	0	RPS15
OXNAD1	0	0.647854	0.461	0.131	0	0	OXNAD1
RPL41	0	0.642057	0.986	0.94	0	0	RPL41
RPS16	0	0.641696	0.958	0.835	0	0	RPS16
LEPROTL1	0	0.640895	0.667	0.398	0	0	LEPROTL1
RPS2	0	0.637667	0.975	0.877	0	0	RPS2
ACAP1	0	0.637602	0.683	0.265	0	0	ACAP1
RPL27A	0	0.632283	0.955	0.819	0	0	RPL27A
LINC00861	0	0.625862	0.343	0.038	0	0	LINC00861
GIMAP5	0	0.620674	0.423	0.108	0	0	GIMAP5
LEF1	0	0.617557	0.331	0.031	0	0	LEF1
CLEC2D	0	0.617286	0.421	0.099	0	0	CLEC2D
SLFN5	0	0.607348	0.536	0.275	0	0	SLFN5
ARL4C	0	0.607128	0.676	0.301	0	0	ARL4C
PRDM1	0	0.599411	0.447	0.231	0	0	PRDM1
CYTIP	0	0.599206	0.729	0.333	0	0	CYTIP
SKAP1	0	0.596975	0.494	0.16	0	0	SKAP1
CD96	0	0.594141	0.437	0.099	0	0	CD96
RP11-138A9.2	0	0.591838	0.436	0.196	0	0	RP11-138A9.2
IKZF1	0	0.590995	0.595	0.256	0	0	IKZF1
TOMM7	0	0.58911	0.907	0.728	0	0	TOMM7
CAMK4	0	0.58906	0.373	0.052	0	0	CAMK4
AQP3	0	0.588468	0.385	0.11	0	0	AQP3
CD69	0	0.587187	0.617	0.222	0	0	CD69
CD6	0	0.583385	0.36	0.05	0	0	CD6
BIRC3	0	0.583376	0.486	0.236	0	0	BIRC3
RPL28	0	0.579591	0.981	0.915	0	0	RPL28
LAT	0	0.574483	0.467	0.139	0	0	LAT
TNFAIP8	0	0.573751	0.611	0.338	0	0	TNFAIP8
LIMD2	0	0.57329	0.663	0.29	0	0	LIMD2
ZFP36L2	0	0.572213	0.876	0.673	0	0	ZFP36L2
BCL2	0	0.570349	0.39	0.125	0	0	BCL2
RPL29	0	0.568541	0.956	0.842	0	0	RPL29
GPR171	0	0.56803	0.313	0.073	0	0	GPR171
RPL35	0	0.564641	0.958	0.816	0	0	RPL35
TPT1	0	0.56274	0.987	0.966	0	0	TPT1
THEM4	0	0.555045	0.388	0.131	0	0	THEM4
TTC39C	0	0.553676	0.415	0.163	0	0	TTC39C
CD7	0	0.55264	0.561	0.151	0	0	CD7
RPL4	0	0.550713	0.909	0.731	0	0	RPL4
PBXIP1	0	0.549786	0.493	0.244	0	0	PBXIP1
RPL12	0	0.548434	0.965	0.845	0	0	RPL12
2020-09-01	0	0.546424	0.469	0.158	0	0	2020-09-01
CD247	0	0.545593	0.576	0.118	0	0	CD247
RPL7A	0	0.545011	0.967	0.842	0	0	RPL7A
AIM1	0	0.544906	0.403	0.199	0	0	AIM1
STK17B	0	0.541236	0.745	0.459	0	0	STK17B
IPCEF1	0	0.538988	0.359	0.089	0	0	IPCEF1
HNRNPA1	0	0.532132	0.902	0.704	0	0	HNRNPA1
RASGRP1	0	0.531999	0.351	0.072	0	0	RASGRP1
TBC1D10C	0	0.531035	0.562	0.2	0	0	TBC1D10C
STK4	0	0.528909	0.786	0.497	0	0	STK4
RHOH	0	0.527595	0.517	0.182	0	0	RHOH
RPS5	0	0.527157	0.944	0.803	0	0	RPS5
PPP2R5C	0	0.522019	0.635	0.449	0	0	PPP2R5C
C12orf57	0	0.515556	0.699	0.467	0	0	C12orf57
RPL24	0	0.50823	0.953	0.822	0	0	RPL24
SIT1	0	0.501909	0.34	0.059	0	0	SIT1
SLC38A1	0	0.501668	0.486	0.239	0	0	SLC38A1
DGKA	0	0.500187	0.379	0.135	0	0	DGKA
NOSIP	1.45e-285	0.641613	0.473	0.33	3.61e-281	0	NOSIP
ARID5B	2.83e-282	0.525912	0.442	0.257	7.06e-278	0	ARID5B
BATF	7.93e-131	0.587464	0.279	0.173	1.97e-126	0	BATF
GNLY	0	3.28291	0.499	0.039	0	1	GNLY
NKG7	0	2.73465	0.872	0.08	0	1	NKG7
CCL5	0	2.72173	0.936	0.101	0	1	CCL5
GZMA	0	2.58562	0.834	0.06	0	1	GZMA
GZMB	0	2.10242	0.588	0.031	0	1	GZMB
CCL4	0	2.07199	0.834	0.188	0	1	CCL4
PRF1	0	1.97525	0.719	0.038	0	1	PRF1
CTSW	0	1.73446	0.76	0.083	0	1	CTSW
CD71	0	1.72005	0.778	0.132	0	1	CD7
GZMH	0	1.7161	0.565	0.026	0	1	GZMH
KLRB11	0	1.61783	0.565	0.07	0	1	KLRB1
KLRD1	0	1.55407	0.567	0.024	0	1	KLRD1
CD8A	0	1.5252	0.574	0.038	0	1	CD8A
GZMK	0	1.51927	0.354	0.037	0	1	GZMK
CD2471	0	1.4995	0.709	0.109	0	1	CD247
CD21	0	1.49785	0.825	0.155	0	1	CD2
PTPRCAP1	0	1.46411	0.917	0.221	0	1	PTPRCAP
KLRC1	0	1.46198	0.355	0.013	0	1	KLRC1
HCST1	0	1.43294	0.936	0.352	0	1	HCST
CST7	0	1.40641	0.772	0.145	0	1	CST7
AC092580.4	0	1.37015	0.594	0.048	0	1	AC092580.4
HOPX	0	1.36781	0.641	0.089	0	1	HOPX
CD3D1	0	1.35199	0.7	0.158	0	1	CD3D
GZMM1	0	1.3157	0.665	0.077	0	1	GZMM
CD3G1	0	1.26563	0.661	0.141	0	1	CD3G
CD3E1	0	1.2527	0.781	0.15	0	1	CD3E
RUNX31	0	1.24907	0.734	0.145	0	1	RUNX3
IL321	0	1.23283	0.836	0.383	0	1	IL32
DUSP2	0	1.20381	0.62	0.209	0	1	DUSP2
CD691	0	1.20089	0.768	0.21	0	1	CD69
APOBEC3G	0	1.18423	0.637	0.157	0	1	APOBEC3G
IL7R1	0	1.17939	0.536	0.199	0	1	IL7R
CD8B	0	1.15417	0.454	0.035	0	1	CD8B
CXCR41	0	1.13586	0.833	0.417	0	1	CXCR4
ZFP36L21	0	1.12294	0.946	0.668	0	1	ZFP36L2
EVL1	0	1.1012	0.79	0.285	0	1	EVL
IL2RB	0	1.06834	0.437	0.038	0	1	IL2RB
SAMD3	0	1.04379	0.513	0.042	0	1	SAMD3
ETS11	0	1.04144	0.791	0.273	0	1	ETS1
CD521	0	1.0268	0.852	0.348	0	1	CD52
XCL2	0	1.01719	0.344	0.017	0	1	XCL2
ARL4C1	0	1.00638	0.741	0.299	0	1	ARL4C
LCK1	0	1.00093	0.671	0.124	0	1	LCK
BTG11	0	0.995615	0.966	0.757	0	1	BTG1
RARRES31	0	0.982722	0.776	0.336	0	1	RARRES3
GIMAP71	0	0.956014	0.709	0.199	0	1	GIMAP7
SYTL3	0	0.94924	0.561	0.138	0	1	SYTL3
FYN1	0	0.930323	0.673	0.217	0	1	FYN
STK17A1	0	0.929135	0.752	0.319	0	1	STK17A
CD961	0	0.928546	0.576	0.087	0	1	CD96
PRDM11	0	0.918134	0.606	0.215	0	1	PRDM1
PYHIN11	0	0.912321	0.482	0.055	0	1	PYHIN1
XCL1	0	0.904081	0.259	0.015	0	1	XCL1
CYTIP1	0	0.899582	0.783	0.332	0	1	CYTIP
IFITM11	0	0.896861	0.719	0.248	0	1	IFITM1
MATK	0	0.893059	0.485	0.073	0	1	MATK
KLRC2	0	0.860579	0.259	0.009	0	1	KLRC2
ID2	0	0.859397	0.731	0.377	0	1	ID2
MYBL1	0	0.856641	0.416	0.054	0	1	MYBL1
CLEC2B	0	0.855042	0.744	0.323	0	1	CLEC2B
ABHD17A	0	0.834984	0.628	0.364	0	1	ABHD17A
PTPN22	0	0.83024	0.53	0.144	0	1	PTPN22
PPP2R5C1	0	0.827596	0.733	0.44	0	1	PPP2R5C
SPON2	0	0.796355	0.278	0.086	0	1	SPON2
PDCD41	0	0.778315	0.713	0.419	0	1	PDCD4
C9orf1421	0	0.777213	0.672	0.347	0	1	C9orf142
GPR1711	0	0.773996	0.413	0.064	0	1	GPR171
PIK3R11	0	0.772461	0.591	0.332	0	1	PIK3R1
LYAR	0	0.772246	0.46	0.182	0	1	LYAR
CLIC3	0	0.772158	0.377	0.132	0	1	CLIC3
SKAP11	0	0.762438	0.56	0.157	0	1	SKAP1
CORO1A1	0	0.7578	0.877	0.413	0	1	CORO1A
KLRG1	0	0.754338	0.299	0.059	0	1	KLRG1
TBC1D10C1	0	0.753784	0.621	0.198	0	1	TBC1D10C
PTPN41	0	0.753491	0.487	0.136	0	1	PTPN4
ACAP11	0	0.746577	0.709	0.268	0	1	ACAP1
CCND21	0	0.74193	0.463	0.211	0	1	CCND2
CNOT6L1	0	0.738532	0.561	0.301	0	1	CNOT6L
PIP4K2A	0	0.728732	0.603	0.289	0	1	PIP4K2A
SLFN51	0	0.723279	0.574	0.274	0	1	SLFN5
SH2D2A	0	0.722651	0.405	0.054	0	1	SH2D2A
RPS271	0	0.721935	0.997	0.894	0	1	RPS27
PARP8	0	0.720663	0.549	0.214	0	1	PARP8
RP11-94L15.21	0	0.714816	0.443	0.095	0	1	RP11-94L15.2
CD99	0	0.70084	0.817	0.503	0	1	CD99
RPS291	0	0.696334	0.991	0.844	0	1	RPS29
CD481	0	0.691587	0.78	0.304	0	1	CD48
SRSF71	0	0.687053	0.836	0.577	0	1	SRSF7
RAC21	0	0.686807	0.802	0.445	0	1	RAC2
EMB1	0	0.677645	0.585	0.252	0	1	EMB
OXNAD11	0	0.66694	0.434	0.139	0	1	OXNAD1
CXCR6	0	0.663832	0.287	0.031	0	1	CXCR6
ITGA1	0	0.656447	0.325	0.102	0	1	ITGA1
SPOCK21	0	0.655738	0.496	0.135	0	1	SPOCK2
2020-09-11	0	0.653804	0.493	0.16	0	1	2020-09-01
RORA1	0	0.652676	0.459	0.18	0	1	RORA
BTN3A21	0	0.645524	0.53	0.241	0	1	BTN3A2
HLA-F1	0	0.641996	0.732	0.435	0	1	HLA-F
B2M1	0	0.638855	0.999	0.972	0	1	B2M
ITM2A1	0	0.637919	0.481	0.155	0	1	ITM2A
CHST12	0	0.63739	0.424	0.154	0	1	CHST12
PRKCH1	0	0.631669	0.427	0.124	0	1	PRKCH
ZAP701	0	0.629407	0.382	0.053	0	1	ZAP70
APOBEC3C	0	0.628109	0.434	0.213	0	1	APOBEC3C
TMSB4X1	0	0.627184	0.999	0.957	0	1	TMSB4X
PTGER21	0	0.624749	0.374	0.099	0	1	PTGER2
IL2RG1	0	0.621166	0.686	0.316	0	1	IL2RG
PTGDR	0	0.616528	0.273	0.02	0	1	PTGDR
AAK11	0	0.612858	0.671	0.389	0	1	AAK1
LEPROTL11	0	0.60907	0.63	0.406	0	1	LEPROTL1
STK17B1	0	0.605728	0.752	0.462	0	1	STK17B
CDC42SE21	0	0.604931	0.691	0.414	0	1	CDC42SE2
RPS191	0	0.604703	0.993	0.863	0	1	RPS19
GIMAP41	0	0.604603	0.572	0.245	0	1	GIMAP4
SH2D1A1	0	0.604554	0.318	0.047	0	1	SH2D1A
PTPRC1	0	0.604067	0.952	0.509	0	1	PTPRC
RPS31	0	0.603162	0.992	0.864	0	1	RPS3
RPS101	0	0.602289	0.965	0.763	0	1	RPS10
RPL23A1	0	0.59679	0.984	0.822	0	1	RPL23A
SOCS11	0	0.594131	0.482	0.204	0	1	SOCS1
PTPN71	0	0.594007	0.427	0.144	0	1	PTPN7
TBX21	0	0.593337	0.266	0.013	0	1	TBX21
CALM11	0	0.593221	0.954	0.754	0	1	CALM1
GIMAP11	0	0.586359	0.494	0.178	0	1	GIMAP1
DENND2D1	0	0.581407	0.428	0.184	0	1	DENND2D
AES1	0	0.580715	0.753	0.546	0	1	AES
CCND3	0	0.580627	0.588	0.34	0	1	CCND3
PDE4D	0	0.574266	0.313	0.115	0	1	PDE4D
RPS15A1	0	0.574089	0.992	0.86	0	1	RPS15A
C5orf56	0	0.57234	0.41	0.161	0	1	C5orf56
TXK	0	0.57138	0.265	0.048	0	1	TXK
BIN2	0	0.570911	0.58	0.256	0	1	BIN2
TIGIT	0	0.570268	0.3	0.042	0	1	TIGIT
CLEC2D1	0	0.568295	0.397	0.106	0	1	CLEC2D
PIK3IP11	0	0.568241	0.515	0.292	0	1	PIK3IP1
PSMB9	0	0.566342	0.711	0.443	0	1	PSMB9
STAT4	0	0.566021	0.341	0.056	0	1	STAT4
SPN	0	0.565537	0.423	0.165	0	1	SPN
GNG2	0	0.563127	0.425	0.15	0	1	GNG2
ARHGDIB1	0	0.561661	0.909	0.544	0	1	ARHGDIB
RASAL31	0	0.560831	0.421	0.125	0	1	RASAL3
TRAF3IP31	0	0.558165	0.57	0.23	0	1	TRAF3IP3
DOK2	0	0.557881	0.457	0.18	0	1	DOK2
SLC38A11	0	0.556308	0.494	0.241	0	1	SLC38A1
C1orf561	0	0.556225	0.578	0.368	0	1	C1orf56
CBLB	0	0.553263	0.382	0.175	0	1	CBLB
IKZF11	0	0.548776	0.579	0.262	0	1	IKZF1
AIM11	0	0.540261	0.398	0.203	0	1	AIM1
ITGA41	0	0.539938	0.42	0.175	0	1	ITGA4
DDX51	0	0.538664	0.963	0.786	0	1	DDX5
ARHGEF11	0	0.538112	0.565	0.314	0	1	ARHGEF1
ABI3	0	0.533052	0.363	0.111	0	1	ABI3
ITK1	0	0.527722	0.358	0.083	0	1	ITK
RAP1B	0	0.527244	0.721	0.527	0	1	RAP1B
LAT1	0	0.52716	0.423	0.149	0	1	LAT
RPS27A1	0	0.525777	0.994	0.878	0	1	RPS27A
TMA71	0	0.525672	0.952	0.764	0	1	TMA7
GPR65	0	0.524054	0.425	0.17	0	1	GPR65
ITGAL	0	0.523408	0.423	0.144	0	1	ITGAL
HLA-C	0	0.520071	0.991	0.854	0	1	HLA-C
STK41	0	0.517512	0.786	0.501	0	1	STK4
RPL171	0	0.51733	0.858	0.627	0	1	RPL17
SLFN12L	0	0.516927	0.312	0.046	0	1	SLFN12L
1961-09-01	0	0.516058	0.517	0.267	0	1	2020-09-06
RASGRP11	0	0.513422	0.329	0.078	0	1	RASGRP1
THEMIS	0	0.509245	0.262	0.039	0	1	THEMIS
2020-09-07	0	0.507406	0.802	0.587	0	1	2020-09-07
PRMT21	0	0.507211	0.582	0.404	0	1	PRMT2
PFN1	0	0.505217	0.93	0.76	0	1	PFN1
HLA-B	0	0.503673	0.996	0.892	0	1	HLA-B
CRIP11	0	0.502277	0.739	0.431	0	1	CRIP1
CMC1	3.37e-306	0.923445	0.455	0.298	8.41e-302	1	CMC1
PTGER4	1.67e-305	0.512623	0.379	0.193	4.16e-301	1	PTGER4
GNPTAB	7.02e-250	0.506409	0.427	0.265	1.75e-245	1	GNPTAB
KRT19	0	1.81694	0.736	0.208	0	2	KRT19
TM4SF4	0	1.40243	0.302	0.087	0	2	TM4SF4
MUC1	0	1.37485	0.557	0.197	0	2	MUC1
MSLN	0	1.33382	0.397	0.129	0	2	MSLN
ANXA4	0	1.32781	0.534	0.353	0	2	ANXA4
PIGR	0	1.24509	0.259	0.081	0	2	PIGR
TFF2	0	1.23929	0.377	0.128	0	2	TFF2
AGR2	0	1.21124	0.458	0.154	0	2	AGR2
EPCAM	0	1.20378	0.54	0.186	0	2	EPCAM
LGALS4	0	1.15469	0.381	0.139	0	2	LGALS4
MDK	0	1.11594	0.45	0.195	0	2	MDK
S100A6	0	1.10769	0.971	0.857	0	2	S100A6
KRT8	0	1.08933	0.533	0.225	0	2	KRT8
IFI27	0	1.08261	0.629	0.207	0	2	IFI27
PDZK1IP1	0	1.06818	0.351	0.146	0	2	PDZK1IP1
MT-ND2	0	1.05307	0.836	0.941	0	2	MT-ND2
KRT18	0	1.0446	0.54	0.24	0	2	KRT18
CAMK2N1	0	1.04004	0.462	0.2	0	2	CAMK2N1
SMIM22	0	1.02009	0.439	0.173	0	2	SMIM22
ANXA2	0	0.981654	0.7	0.552	0	2	ANXA2
FXYD3	0	0.970343	0.487	0.179	0	2	FXYD3
C19orf33	0	0.951018	0.488	0.162	0	2	C19orf33
ELF3	0	0.950815	0.43	0.181	0	2	ELF3
TSPAN8	0	0.948796	0.35	0.14	0	2	TSPAN8
KRT7	0	0.935923	0.416	0.17	0	2	KRT7
S100A14	0	0.905767	0.357	0.136	0	2	S100A14
S100P	0	0.891514	0.492	0.192	0	2	S100P
TM4SF1	0	0.708921	0.464	0.196	0	2	TM4SF1
RPS51	0	0.707445	0.846	0.818	0	2	RPS5
RPL8	0	0.638406	0.913	0.87	0	2	RPL8
RPL282	0	0.548711	0.959	0.92	0	2	RPL28
RPL13A1	9.48e-302	0.62878	0.828	0.832	2.36e-297	2	RPL13A
MMP7	3.65e-299	1.23599	0.285	0.103	9.1e-295	2	MMP7
SLPI	3.22e-293	0.772206	0.396	0.169	8.03e-289	2	SLPI
LCN2	5.96e-291	0.974389	0.43	0.197	1.48e-286	2	LCN2
MAL2	2.8e-283	0.757506	0.374	0.16	6.98e-279	2	MAL2
DEFB1	9.01e-268	1.26044	0.316	0.136	2.24e-263	2	DEFB1
PERP	2.78e-262	0.98453	0.434	0.238	6.93e-258	2	PERP
ITGB4	1.09e-259	1.07915	0.292	0.12	2.7e-255	2	ITGB4
CLDN10	2.15e-255	1.15944	0.264	0.102	5.35e-251	2	CLDN10
ATP1B1	4.13e-237	1.06845	0.463	0.286	1.03e-232	2	ATP1B1
TMC5	5.04e-234	0.881636	0.291	0.123	1.25e-229	2	TMC5
GPRC5A	2.08e-232	0.794124	0.331	0.147	5.17e-228	2	GPRC5A
CEACAM6	1.64e-217	0.726607	0.302	0.128	4.09e-213	2	CEACAM6
GSTP1	9.06e-211	0.722875	0.699	0.634	2.26e-206	2	GSTP1
RPS111	5.91e-208	0.507369	0.822	0.848	1.47e-203	2	RPS11
S100A16	6.78e-200	0.984541	0.319	0.16	1.69e-195	2	S100A16
LGALS3	3.59e-187	0.589267	0.655	0.541	8.94e-183	2	LGALS3
PPDPF	4.26e-183	0.695079	0.694	0.711	1.06e-178	2	PPDPF
WFDC2	5.65e-164	0.972484	0.297	0.147	1.41e-159	2	WFDC2
TMEM238	1.58e-161	1.10215	0.41	0.286	3.92e-157	2	TMEM238
TMEM54	1.25e-160	0.908759	0.289	0.15	3.11e-156	2	TMEM54
CYP3A5	1.5e-155	0.864051	0.279	0.14	3.73e-151	2	CYP3A5
KLF5	1.35e-131	0.788887	0.268	0.142	3.36e-127	2	KLF5
CYSTM1	8.75e-129	0.798549	0.508	0.408	2.18e-124	2	CYSTM1
LAMB3	6.97e-118	0.725683	0.268	0.146	1.73e-113	2	LAMB3
DSG2	1.33e-115	0.766864	0.265	0.147	3.32e-111	2	DSG2
S100A10	2.5e-110	0.670693	0.688	0.676	6.23e-106	2	S100A10
CTTN	4.87e-110	0.770491	0.317	0.202	1.21e-105	2	CTTN
OCIAD2	6.96e-108	0.860004	0.438	0.355	1.73e-103	2	OCIAD2
SPINT2	1.04e-94	0.699793	0.469	0.396	2.59e-90	2	SPINT2
PHLDA2	1.05e-84	0.681517	0.313	0.208	2.61e-80	2	PHLDA2
CD59	6.19e-83	0.72067	0.481	0.418	1.54e-78	2	CD59
CCND1	5.19e-80	0.82081	0.261	0.167	1.29e-75	2	CCND1
GUK1	6.16e-80	0.619173	0.596	0.676	1.53e-75	2	GUK1
TPM1	5.14e-72	0.572003	0.411	0.328	1.28e-67	2	TPM1
HSPB1	5.72e-72	0.645574	0.513	0.472	1.43e-67	2	HSPB1
MARCKSL1	1.63e-71	0.772068	0.353	0.275	4.06e-67	2	MARCKSL1
SLC40A1	1.06e-70	0.998067	0.297	0.218	2.64e-66	2	SLC40A1
TCEB2	1.95e-67	0.606908	0.611	0.725	4.84e-63	2	TCEB2
PMEPA1	9.66e-67	1.04108	0.332	0.258	2.41e-62	2	PMEPA1
SERINC2	2.42e-66	0.619898	0.285	0.194	6.02e-62	2	SERINC2
LMO7	9.22e-62	0.532764	0.276	0.186	2.3e-57	2	LMO7
MT-ND5	6.33e-59	0.573923	0.719	0.849	1.58e-54	2	MT-ND5
CLDN7	3.92e-56	0.567602	0.268	0.186	9.75e-52	2	CLDN7
MGST1	1.72e-54	0.677603	0.28	0.206	4.28e-50	2	MGST1
ZFAS1	3.09e-51	0.786239	0.579	0.72	7.71e-47	2	ZFAS1
LGALS3BP	2.55e-49	0.749465	0.292	0.227	6.35e-45	2	LGALS3BP
EIF4A2	5.46e-39	0.626393	0.558	0.696	1.36e-34	2	EIF4A2
C12orf751	6.48e-37	0.843288	0.287	0.244	1.61e-32	2	C12orf75
SPTBN1	1.31e-36	0.68274	0.332	0.287	3.27e-32	2	SPTBN1
PRDX1	1.99e-35	0.576774	0.541	0.604	4.96e-31	2	PRDX1
LMNA	1.09e-24	0.500918	0.372	0.351	2.71e-20	2	LMNA
SDC4	2.54e-24	0.547424	0.255	0.213	6.34e-20	2	SDC4
RRAS	3.71e-23	0.699527	0.309	0.291	9.24e-19	2	RRAS
H1F0	9.17e-23	0.69906	0.255	0.223	2.28e-18	2	H1F0
CD151	2.1e-15	0.603266	0.342	0.346	5.24e-11	2	CD151
S100A13	7.72e-15	0.554854	0.269	0.247	1.92e-10	2	S100A13
PRDX5	5.3e-11	0.574979	0.463	0.573	1.32e-06	2	PRDX5
FAM3C	5.16e-09	0.633404	0.308	0.325	0.000128559	2	FAM3C
CMPK1	3.14e-08	0.562547	0.331	0.48	0.000783217	2	CMPK1
IL8	0	2.79689	0.44	0.199	0	3	IL8
NEAT1	0	1.94702	0.917	0.861	0	3	NEAT1
CSF3R	0	1.94524	0.598	0.22	0	3	CSF3R
NAMPT	0	1.63317	0.618	0.453	0	3	NAMPT
NCF1	0	1.52932	0.515	0.338	0	3	NCF1
MYO1F	0	1.51171	0.524	0.316	0	3	MYO1F
LRRK2	0	1.49412	0.357	0.153	0	3	LRRK2
FCGR3B	0	1.40444	0.348	0.084	0	3	FCGR3B
LST1	0	1.28544	0.511	0.262	0	3	LST1
MNDA	0	1.04605	0.506	0.221	0	3	MNDA
S100A9	0	0.706251	0.666	0.28	0	3	S100A9
SAT1	1.43e-255	0.926211	0.752	0.768	3.57e-251	3	SAT1
FOS	1.38e-244	0.891844	0.709	0.69	3.43e-240	3	FOS
MXD1	3.7e-229	1.41884	0.449	0.295	9.21e-225	3	MXD1
SORL1	7.06e-221	1.37709	0.486	0.355	1.76e-216	3	SORL1
NCF2	1.73e-207	1.02786	0.391	0.23	4.31e-203	3	NCF2
SLC11A1	1.19e-199	1.14097	0.405	0.245	2.97e-195	3	SLC11A1
ISG15	1.13e-172	0.503417	0.116	0.381	2.82e-168	3	ISG15
SLC25A37	1.88e-172	1.60235	0.471	0.376	4.67e-168	3	SLC25A37
AMICA1	5.61e-164	1.24864	0.366	0.234	1.4e-159	3	AMICA1
G0S2	1.6e-163	0.972063	0.327	0.174	3.99e-159	3	G0S2
AIF1	2.03e-163	0.917384	0.42	0.261	5.05e-159	3	AIF1
FPR1	1.13e-162	0.810955	0.323	0.17	2.82e-158	3	FPR1
BCL2A1	7.93e-153	1.28273	0.372	0.242	1.97e-148	3	BCL2A1
SOD2	5.08e-150	1.27303	0.546	0.509	1.27e-145	3	SOD2
SRGN	6.37e-148	0.592706	0.687	0.613	1.59e-143	3	SRGN
NABP1	6.37e-147	1.66378	0.473	0.425	1.59e-142	3	NABP1
CLEC7A	8.1e-147	1.13541	0.316	0.19	2.02e-142	3	CLEC7A
CTSS	4.73e-145	0.947083	0.567	0.532	1.18e-140	3	CTSS
MCL1	4.23e-141	1.13993	0.582	0.653	1.05e-136	3	MCL1
TYROBP	5.13e-132	0.550457	0.552	0.385	1.28e-127	3	TYROBP
FAM65B	2.81e-128	1.01443	0.371	0.253	6.99e-124	3	FAM65B
RGS2	9.54e-120	0.955184	0.46	0.371	2.38e-115	3	RGS2
ITGAX	6.39e-110	1.12201	0.306	0.201	1.59e-105	3	ITGAX
DENND3	1.05e-104	1.21802	0.293	0.195	2.6e-100	3	DENND3
ATG16L2	7.47e-104	1.23106	0.285	0.187	1.86e-99	3	ATG16L2
TNRC6B	4.52e-103	0.521308	0.221	0.512	1.13e-98	3	TNRC6B
TMEM154	4.05e-99	1.09569	0.324	0.23	1.01e-94	3	TMEM154
RP11-290F20.3	6e-97	0.942227	0.255	0.154	1.49e-92	3	RP11-290F20.3
PTPRC2	5.37e-92	0.678525	0.556	0.555	1.34e-87	3	PTPRC
LYST	7.4e-90	1.37289	0.378	0.325	1.84e-85	3	LYST
LYZ	5.39e-88	0.970737	0.512	0.454	1.34e-83	3	LYZ
CYBB	2e-84	0.949672	0.266	0.174	4.99e-80	3	CYBB
TNFAIP2	1.49e-78	1.10057	0.345	0.279	3.71e-74	3	TNFAIP2
EML41	2.14e-78	0.507103	0.167	0.377	5.33e-74	3	EML4
SMCHD1	7.99e-77	1.31423	0.489	0.548	1.99e-72	3	SMCHD1
DOCK5	1.82e-75	1.29431	0.306	0.238	4.53e-71	3	DOCK5
MDM4	1.31e-72	0.560127	0.215	0.459	3.26e-68	3	MDM4
MGAT1	1.35e-71	0.556709	0.203	0.433	3.37e-67	3	MGAT1
IDS	2.78e-70	0.503394	0.245	0.509	6.92e-66	3	IDS
FCER1G	4.8e-69	0.609102	0.43	0.335	1.2e-64	3	FCER1G
SERPINA1	1.75e-66	0.667605	0.407	0.345	4.36e-62	3	SERPINA1
TANK	5.1e-66	0.532448	0.18	0.384	1.27e-61	3	TANK
CHD2	1.85e-64	0.565743	0.234	0.484	4.61e-60	3	CHD2
TNFRSF14	2.45e-61	0.578986	0.187	0.388	6.09e-57	3	TNFRSF14
RNF149	5.19e-59	1.13055	0.421	0.432	1.29e-54	3	RNF149
MKLN1	3.21e-57	0.520468	0.126	0.278	8e-53	3	MKLN1
FGL2	6.16e-57	0.917634	0.279	0.211	1.53e-52	3	FGL2
FOSL2	6.51e-56	0.530797	0.176	0.359	1.62e-51	3	FOSL2
SCAF11	6.65e-56	0.547092	0.273	0.546	1.66e-51	3	SCAF11
LPIN2	1.67e-55	0.515044	0.15	0.314	4.16e-51	3	LPIN2
FMNL1	7.34e-55	1.13534	0.361	0.337	1.83e-50	3	FMNL1
NIPBL	1.04e-54	0.536641	0.208	0.417	2.59e-50	3	NIPBL
FYB1	6.57e-53	0.917317	0.402	0.393	1.64e-48	3	FYB
CELF1	2.15e-52	0.630005	0.189	0.38	5.36e-48	3	CELF1
YIPF4	2.55e-52	0.616358	0.204	0.407	6.35e-48	3	YIPF4
MAPK1	9.92e-52	0.523107	0.194	0.384	2.47e-47	3	MAPK1
ZNF292	1.39e-50	0.627735	0.209	0.412	3.45e-46	3	ZNF292
PLEKHB2	1.55e-49	0.637381	0.179	0.355	3.86e-45	3	PLEKHB2
OGFRL1	7.76e-49	1.05638	0.292	0.246	1.93e-44	3	OGFRL1
PKN2	8.88e-49	0.59298	0.185	0.364	2.21e-44	3	PKN2
TYMP	2.36e-47	0.808984	0.47	0.509	5.88e-43	3	TYMP
LITAF	1.79e-46	1.08181	0.473	0.547	4.45e-42	3	LITAF
TNFAIP32	1.97e-46	0.668268	0.182	0.345	4.9e-42	3	TNFAIP3
RBPJ	2.2e-46	0.570943	0.245	0.468	5.49e-42	3	RBPJ
TNFRSF1B	2.68e-45	0.919014	0.354	0.33	6.67e-41	3	TNFRSF1B
FOXO3	2.86e-45	0.568742	0.154	0.307	7.13e-41	3	FOXO3
GRINA	3.98e-45	0.513839	0.176	0.341	9.91e-41	3	GRINA
ADRBK1	4.44e-44	0.563526	0.224	0.427	1.1e-39	3	ADRBK1
PTBP3	1.13e-43	0.542872	0.226	0.428	2.81e-39	3	PTBP3
FNDC3B	3.15e-43	0.557555	0.173	0.334	7.84e-39	3	FNDC3B
POLR2A	6.53e-43	0.555209	0.162	0.315	1.63e-38	3	POLR2A
PTPN12	1.25e-42	0.510304	0.16	0.31	3.12e-38	3	PTPN12
ZNF207	2.7e-41	0.646444	0.263	0.497	6.71e-37	3	ZNF207
BNIP3L	3.3e-41	0.741654	0.233	0.439	8.23e-37	3	BNIP3L
LENG81	4.46e-41	0.593158	0.219	0.411	1.11e-36	3	LENG8
BCL6	4.67e-40	1.0643	0.296	0.258	1.16e-35	3	BCL6
NAGK	7.82e-40	0.567256	0.164	0.314	1.95e-35	3	NAGK
TRIM33	1.02e-39	0.561375	0.139	0.271	2.54e-35	3	TRIM33
ELF2	1.72e-39	0.603211	0.164	0.312	4.29e-35	3	ELF2
PPP1R15B	2.61e-39	0.520165	0.132	0.258	6.49e-35	3	PPP1R15B
PPP1R10	5.81e-39	0.642731	0.236	0.439	1.45e-34	3	PPP1R10
NFKBIZ	7.24e-39	0.575258	0.214	0.392	1.8e-34	3	NFKBIZ
DUSP1	8.81e-39	0.624059	0.559	0.682	2.19e-34	3	DUSP1
RP11-349A22.5	2.78e-38	0.588303	0.188	0.35	6.91e-34	3	RP11-349A22.5
USP3	3.3e-38	0.556152	0.167	0.315	8.23e-34	3	USP3
RBM5	2.58e-36	0.632455	0.191	0.354	6.41e-32	3	RBM5
ATP6V0D1	2.16e-35	0.558831	0.22	0.401	5.37e-31	3	ATP6V0D1
KMT2C	2.67e-34	0.663923	0.216	0.393	6.65e-30	3	KMT2C
PARP14	7.34e-34	0.827284	0.213	0.386	1.83e-29	3	PARP14
CD58	1.89e-33	0.517315	0.137	0.256	4.71e-29	3	CD58
FLOT1	1.97e-33	0.627166	0.21	0.379	4.89e-29	3	FLOT1
JMJD1C	3.96e-33	0.634702	0.257	0.466	9.86e-29	3	JMJD1C
SLC6A6	8.68e-33	1.02627	0.257	0.223	2.16e-28	3	SLC6A6
LCP11	9.43e-33	0.673077	0.443	0.489	2.35e-28	3	LCP1
SETX	2.03e-32	0.62495	0.204	0.368	5.06e-28	3	SETX
RBM25	2.92e-32	0.675658	0.306	0.562	7.26e-28	3	RBM25
LAPTM5	3.21e-32	0.610093	0.483	0.536	8e-28	3	LAPTM5
SPI1	4.31e-32	0.575283	0.304	0.26	1.07e-27	3	SPI1
SKIL	6.7e-32	0.708441	0.208	0.376	1.67e-27	3	SKIL
KIAA1033	1.03e-31	0.559725	0.16	0.29	2.56e-27	3	KIAA1033
UBR2	1.12e-31	0.557219	0.167	0.303	2.78e-27	3	UBR2
ARRDC3	1.13e-31	0.66592	0.207	0.369	2.81e-27	3	ARRDC3
IER3	1.23e-31	0.968513	0.406	0.427	3.06e-27	3	IER3
STAT1	1.77e-31	0.573448	0.166	0.299	4.41e-27	3	STAT1
HIF1A	1.23e-30	0.57966	0.237	0.415	3.06e-26	3	HIF1A
MIDN	1.38e-30	0.564626	0.238	0.419	3.43e-26	3	MIDN
MED13L	1.68e-30	0.507696	0.139	0.252	4.17e-26	3	MED13L
ZFP36L1	2.87e-30	0.947892	0.514	0.666	7.16e-26	3	ZFP36L1
ABTB1	9.34e-29	1.03511	0.302	0.287	2.33e-24	3	ABTB1
UBN1	1.01e-28	0.626475	0.14	0.251	2.5e-24	3	UBN1
RNF2131	3.67e-28	0.760699	0.311	0.554	9.14e-24	3	RNF213
STAT3	7.02e-27	0.616607	0.293	0.519	1.75e-22	3	STAT3
SEC14L1	7.38e-27	1.15414	0.345	0.367	1.84e-22	3	SEC14L1
FCGR2A	3.46e-26	0.579945	0.277	0.235	8.62e-22	3	FCGR2A
SLC2A3	4.44e-26	1.24607	0.351	0.365	1.1e-21	3	SLC2A3
IER2	5.86e-26	0.606061	0.531	0.672	1.46e-21	3	IER2
IFRD1	6.17e-26	0.849169	0.203	0.349	1.54e-21	3	IFRD1
TRIM38	8.4e-25	0.619319	0.178	0.307	2.09e-20	3	TRIM38
RASSF5	4.74e-24	0.51489	0.165	0.282	1.18e-19	3	RASSF5
LSP1	2.5e-23	0.745574	0.388	0.426	6.22e-19	3	LSP1
PTEN	2.62e-23	0.620449	0.265	0.451	6.53e-19	3	PTEN
DICER1	8.14e-23	0.696844	0.188	0.319	2.03e-18	3	DICER1
CTBS	9.6e-23	0.650376	0.178	0.301	2.39e-18	3	CTBS
PHC2	2.85e-21	0.523271	0.214	0.351	7.1e-17	3	PHC2
IVNS1ABP	1.33e-20	1.47901	0.342	0.38	3.3e-16	3	IVNS1ABP
COTL1	1.47e-20	0.711245	0.46	0.554	3.65e-16	3	COTL1
IRS2	1.81e-20	0.532976	0.17	0.279	4.52e-16	3	IRS2
ATP6V1B2	4.75e-20	0.933635	0.307	0.315	1.18e-15	3	ATP6V1B2
PNRC1	1.72e-19	0.57465	0.393	0.702	4.28e-15	3	PNRC1
RNF13	4.96e-19	0.677496	0.232	0.385	1.24e-14	3	RNF13
MARCKS	5.13e-19	0.528203	0.252	0.401	1.28e-14	3	MARCKS
ACAP2	1.37e-18	0.692908	0.25	0.417	3.42e-14	3	ACAP2
ADPGK	3.53e-18	0.670671	0.165	0.27	8.8e-14	3	ADPGK
C6orf62	3.97e-18	0.751907	0.274	0.461	9.89e-14	3	C6orf62
KDM6B	5.11e-18	0.955545	0.299	0.307	1.27e-13	3	KDM6B
STAT6	5.42e-18	0.66684	0.179	0.291	1.35e-13	3	STAT6
LBR	6.76e-18	0.615434	0.209	0.338	1.68e-13	3	LBR
CASP1	6.78e-18	0.584769	0.173	0.28	1.69e-13	3	CASP1
DDX3X	1.32e-17	0.701738	0.322	0.553	3.29e-13	3	DDX3X
RBM47	1.36e-17	0.587434	0.174	0.28	3.38e-13	3	RBM47
BACH1	2.93e-17	0.630942	0.189	0.303	7.29e-13	3	BACH1
ASAH1	5.93e-17	0.587369	0.306	0.496	1.48e-12	3	ASAH1
ACTR2	6.35e-17	0.508081	0.36	0.617	1.58e-12	3	ACTR2
MBP	7.08e-17	0.673499	0.268	0.44	1.76e-12	3	MBP
EVI2B	2.31e-16	0.767889	0.349	0.384	5.74e-12	3	EVI2B
OAZ2	3.64e-16	0.642399	0.17	0.271	9.07e-12	3	OAZ2
KATNBL1	8.24e-16	0.92199	0.184	0.295	2.05e-11	3	KATNBL1
SKAP2	1.07e-15	0.622845	0.255	0.412	2.66e-11	3	SKAP2
CARD8	2.52e-15	0.590683	0.164	0.259	6.28e-11	3	CARD8
CELF21	2.67e-15	0.96144	0.362	0.42	6.66e-11	3	CELF2
SHKBP1	2.76e-15	0.598238	0.198	0.309	6.88e-11	3	SHKBP1
SEMA4D	2.86e-15	0.51424	0.171	0.268	7.13e-11	3	SEMA4D
GLIPR1	7.08e-15	0.584826	0.213	0.335	1.76e-10	3	GLIPR1
TKT	1.31e-14	0.601781	0.323	0.532	3.27e-10	3	TKT
KIAA15511	1.97e-14	1.02441	0.407	0.51	4.9e-10	3	KIAA1551
ARHGAP30	2.37e-14	0.568699	0.187	0.29	5.9e-10	3	ARHGAP30
SDCBP	3.09e-14	0.773948	0.459	0.6	7.69e-10	3	SDCBP
ATP2B1	8.55e-14	0.684126	0.21	0.331	2.13e-09	3	ATP2B1
TLE3	1.2e-13	0.544057	0.165	0.253	3e-09	3	TLE3
RYBP	2.44e-13	0.661097	0.188	0.292	6.07e-09	3	RYBP
EHBP1L1	3.43e-13	0.678561	0.198	0.308	8.54e-09	3	EHBP1L1
MSL1	1.79e-12	0.69154	0.188	0.288	4.47e-08	3	MSL1
LYN	3.25e-12	0.79416	0.291	0.305	8.1e-08	3	LYN
ZFYVE16	3.92e-12	0.686949	0.164	0.251	9.75e-08	3	ZFYVE16
FUS	4.71e-12	0.685181	0.373	0.638	1.17e-07	3	FUS
SGK1	1.13e-11	0.615432	0.192	0.287	2.82e-07	3	SGK1
HCLS1	1.27e-11	0.774916	0.34	0.39	3.17e-07	3	HCLS1
AKNA1	1.39e-11	0.556501	0.186	0.281	3.47e-07	3	AKNA
PTPN6	3.84e-11	0.565883	0.236	0.36	9.57e-07	3	PTPN6
ICAM3	4.56e-11	0.535566	0.268	0.409	1.14e-06	3	ICAM3
SP110	6.05e-11	0.670818	0.221	0.337	1.51e-06	3	SP110
STX7	6.28e-11	0.772081	0.219	0.338	1.56e-06	3	STX7
STK42	8.08e-11	0.623845	0.338	0.547	2.01e-06	3	STK4
FAM129A	8.13e-11	0.541266	0.22	0.323	2.02e-06	3	FAM129A
GCA	5.88e-10	0.643906	0.311	0.33	1.46e-05	3	GCA
GLUL	9.31e-10	0.827697	0.436	0.537	2.32e-05	3	GLUL
ANKRD13D	1.22e-09	0.703584	0.182	0.272	3.04e-05	3	ANKRD13D
DAZAP2	1.48e-09	0.670908	0.331	0.535	3.68e-05	3	DAZAP2
AP1S2	1.93e-09	0.713755	0.192	0.286	4.8e-05	3	AP1S2
MGEA5	3.58e-09	1.09705	0.356	0.446	8.92e-05	3	MGEA5
LTA4H	8.27e-09	0.724181	0.179	0.263	0.000205846	3	LTA4H
ADAR	2.35e-08	0.786107	0.283	0.438	0.000586214	3	ADAR
STK101	4.98e-08	0.574003	0.187	0.268	0.00124136	3	STK10
PHF20L1	6.09e-08	0.842596	0.225	0.336	0.00151709	3	PHF20L1
EFHD2	7.2e-08	0.507294	0.334	0.515	0.00179341	3	EFHD2
NBPF10	1.08e-07	0.665718	0.18	0.26	0.00268178	3	NBPF10
RAB11FIP1	1.48e-07	0.781799	0.336	0.39	0.00367668	3	RAB11FIP1
IRF1	1.54e-07	1.06427	0.354	0.435	0.00384704	3	IRF1
YPEL3	2.04e-07	0.673798	0.344	0.545	0.00509178	3	YPEL3
FBXL5	2.7e-07	0.612163	0.19	0.272	0.00671375	3	FBXL5
IGF2R	5.89e-07	0.703133	0.207	0.298	0.014661	3	IGF2R
ARRB2	7.21e-07	0.742761	0.292	0.33	0.0179505	3	ARRB2
SPP1	0	2.59055	0.675	0.17	0	4	SPP1
PLIN2	0	2.23893	0.743	0.259	0	4	PLIN2
CSTB	0	1.95857	0.918	0.626	0	4	CSTB
APOC1	0	1.89357	0.669	0.143	0	4	APOC1
GPNMB	0	1.80393	0.713	0.127	0	4	GPNMB
APOE	0	1.79904	0.647	0.173	0	4	APOE
FTL	0	1.79852	0.999	0.966	0	4	FTL
CTSD	0	1.72923	0.948	0.637	0	4	CTSD
CTSL	0	1.70175	0.666	0.256	0	4	CTSL
CD68	0	1.61889	0.878	0.269	0	4	CD68
CTSB	0	1.5634	0.928	0.464	0	4	CTSB
NUPR1	0	1.55457	0.467	0.213	0	4	NUPR1
FABP5	0	1.45728	0.617	0.228	0	4	FABP5
HLA-DRA	0	1.4266	0.92	0.396	0	4	HLA-DRA
FBP1	0	1.4009	0.596	0.196	0	4	FBP1
HLA-DRB1	0	1.34228	0.872	0.387	0	4	HLA-DRB1
FCGR2B	0	1.33516	0.533	0.097	0	4	FCGR2B
MARCO	0	1.31531	0.373	0.038	0	4	MARCO
C1QA	0	1.30867	0.509	0.108	0	4	C1QA
HLA-DPB1	0	1.29299	0.781	0.35	0	4	HLA-DPB1
VCAN	0	1.27194	0.56	0.165	0	4	VCAN
HLA-DPA1	0	1.26094	0.807	0.362	0	4	HLA-DPA1
ACP5	0	1.24978	0.544	0.154	0	4	ACP5
TYROBP1	0	1.23279	0.942	0.354	0	4	TYROBP
HLA-DQA1	0	1.23153	0.653	0.178	0	4	HLA-DQA1
HLA-DQB1	0	1.22593	0.789	0.261	0	4	HLA-DQB1
FTH11	0	1.2232	0.998	0.975	0	4	FTH1
GPX1	0	1.21126	0.916	0.571	0	4	GPX1
C1QB	0	1.1875	0.386	0.099	0	4	C1QB
NPC2	0	1.16965	0.87	0.475	0	4	NPC2
CD14	0	1.16804	0.656	0.173	0	4	CD14
CXCL3	0	1.14748	0.388	0.125	0	4	CXCL3
FCER1G1	0	1.14539	0.881	0.3	0	4	FCER1G
RETN	0	1.12709	0.283	0.044	0	4	RETN
LGALS1	0	1.11481	0.881	0.463	0	4	LGALS1
HLA-DRB5	0	1.10048	0.478	0.16	0	4	HLA-DRB5
SLC11A11	0	1.09867	0.664	0.226	0	4	SLC11A1
CYP27A1	0	1.09301	0.422	0.097	0	4	CYP27A1
HMOX1	0	1.08611	0.415	0.131	0	4	HMOX1
CCL3	0	1.07821	0.465	0.124	0	4	CCL3
CD74	0	1.07766	0.878	0.536	0	4	CD74
CTSZ	0	1.07027	0.799	0.429	0	4	CTSZ
GRN1	0	1.06498	0.827	0.441	0	4	GRN
LYZ1	0	1.05634	0.895	0.424	0	4	LYZ
VIM	0	1.03337	0.966	0.697	0	4	VIM
VSIG4	0	1.02249	0.405	0.071	0	4	VSIG4
LIPA	0	1.01973	0.507	0.204	0	4	LIPA
GSTO1	0	1.01412	0.747	0.46	0	4	GSTO1
C1QC	0	1.01118	0.424	0.088	0	4	C1QC
PSAP	0	0.998033	0.893	0.581	0	4	PSAP
OLR1	0	0.997823	0.494	0.086	0	4	OLR1
ATP6V1F	0	0.995788	0.789	0.516	0	4	ATP6V1F
C15orf48	0	0.982768	0.547	0.196	0	4	C15orf48
BRI3	0	0.964749	0.877	0.602	0	4	BRI3
CAPG	0	0.964046	0.762	0.397	0	4	CAPG
MS4A7	0	0.962092	0.6	0.12	0	4	MS4A7
IL4I1	0	0.960826	0.33	0.056	0	4	IL4I1
ATF5	0	0.95954	0.393	0.141	0	4	ATF5
GLUL1	0	0.946516	0.828	0.506	0	4	GLUL
CTSH	0	0.940878	0.679	0.316	0	4	CTSH
RNASET2	0	0.92069	0.768	0.501	0	4	RNASET2
PLAUR	0	0.913706	0.715	0.341	0	4	PLAUR
TGFBI	0	0.904037	0.494	0.171	0	4	TGFBI
AIF11	0	0.898612	0.741	0.237	0	4	AIF1
PLA2G7	0	0.867943	0.343	0.064	0	4	PLA2G7
ALOX5AP1	0	0.858188	0.705	0.354	0	4	ALOX5AP
FCGR3A	0	0.857006	0.562	0.149	0	4	FCGR3A
HLA-DMA	0	0.854716	0.599	0.257	0	4	HLA-DMA
GAPDH1	0	0.851389	0.929	0.846	0	4	GAPDH
CXCL2	0	0.850848	0.345	0.122	0	4	CXCL2
CLEC5A	0	0.84864	0.343	0.044	0	4	CLEC5A
ASAH11	0	0.84756	0.767	0.458	0	4	ASAH1
H2AFY1	0	0.845794	0.724	0.457	0	4	H2AFY
HK2	0	0.84203	0.38	0.138	0	4	HK2
FCGRT1	0	0.840191	0.74	0.424	0	4	FCGRT
ENO1	0	0.835587	0.789	0.62	0	4	ENO1
UPP1	0	0.833478	0.638	0.311	0	4	UPP1
SGK11	0	0.828893	0.571	0.257	0	4	SGK1
TREM2	0	0.825807	0.337	0.066	0	4	TREM2
DAB2	0	0.825501	0.533	0.161	0	4	DAB2
ALDOA	0	0.821033	0.871	0.755	0	4	ALDOA
NINJ11	0	0.819446	0.519	0.235	0	4	NINJ1
RNASE6	0	0.819015	0.511	0.132	0	4	RNASE6
SLC2A31	0	0.816213	0.617	0.344	0	4	SLC2A3
CST31	0	0.813159	0.859	0.548	0	4	CST3
IL1B	0	0.807815	0.382	0.132	0	4	IL1B
MGAT11	0	0.803563	0.667	0.396	0	4	MGAT1
C19orf59	0	0.798263	0.303	0.06	0	4	C19orf59
MSR1	0	0.792505	0.389	0.079	0	4	MSR1
HLA-DQA2	0	0.790294	0.402	0.124	0	4	HLA-DQA2
CD163	0	0.786537	0.449	0.103	0	4	CD163
ZNF385A	0	0.786204	0.488	0.107	0	4	ZNF385A
SDC2	0	0.774505	0.3	0.102	0	4	SDC2
LIMS1	0	0.763313	0.632	0.395	0	4	LIMS1
RP11-290F20.31	0	0.759431	0.513	0.134	0	4	RP11-290F20.3
ANXA5	0	0.756387	0.773	0.534	0	4	ANXA5
CYBB1	0	0.755559	0.51	0.155	0	4	CYBB
CD83	0	0.740239	0.477	0.151	0	4	CD83
S100A101	0	0.739541	0.856	0.663	0	4	S100A10
BCAT1	0	0.734542	0.445	0.128	0	4	BCAT1
ZEB2	0	0.73366	0.609	0.261	0	4	ZEB2
CREG1	0	0.733503	0.56	0.28	0	4	CREG1
GM2A	0	0.732123	0.412	0.158	0	4	GM2A
FPR3	0	0.730963	0.37	0.064	0	4	FPR3
ABCA1	0	0.730812	0.453	0.166	0	4	ABCA1
AP2S1	0	0.725155	0.686	0.449	0	4	AP2S1
SCD	0	0.722034	0.345	0.124	0	4	SCD
HLA-DMB	0	0.718137	0.455	0.151	0	4	HLA-DMB
MS4A4A	0	0.716218	0.387	0.084	0	4	MS4A4A
LILRB4	0	0.713572	0.433	0.084	0	4	LILRB4
LRP1	0	0.709075	0.533	0.208	0	4	LRP1
LAPTM51	0	0.705631	0.835	0.508	0	4	LAPTM5
PKM	0	0.698824	0.769	0.528	0	4	PKM
CEBPB	0	0.698785	0.797	0.573	0	4	CEBPB
MAFB	0	0.694764	0.491	0.161	0	4	MAFB
IFI30	0	0.688575	0.474	0.131	0	4	IFI30
PLXDC2	0	0.684461	0.532	0.18	0	4	PLXDC2
LGALS31	0	0.682462	0.812	0.53	0	4	LGALS3
CD63	0	0.67944	0.925	0.71	0	4	CD63
GRINA1	0	0.676774	0.598	0.306	0	4	GRINA
CD86	0	0.675883	0.457	0.099	0	4	CD86
ITGB21	0	0.670146	0.745	0.38	0	4	ITGB2
S100A111	0	0.666511	0.965	0.814	0	4	S100A11
MS4A6A	0	0.662869	0.389	0.144	0	4	MS4A6A
GPX41	0	0.662512	0.821	0.639	0	4	GPX4
HEXB	0	0.653294	0.58	0.319	0	4	HEXB
TYMP1	0	0.652897	0.741	0.488	0	4	TYMP
EIF4A1	0	0.645813	0.816	0.682	0	4	EIF4A1
HEXA	0	0.630614	0.552	0.29	0	4	HEXA
C1orf1621	0	0.630163	0.506	0.221	0	4	C1orf162
TPP11	0	0.626613	0.602	0.313	0	4	TPP1
APLP22	0	0.621761	0.748	0.481	0	4	APLP2
CD109	0	0.615231	0.291	0.094	0	4	CD109
YBX1	0	0.60904	0.861	0.728	0	4	YBX1
CSF1R	0	0.605391	0.409	0.105	0	4	CSF1R
KCTD12	0	0.6036	0.488	0.185	0	4	KCTD12
SOAT1	0	0.596275	0.423	0.175	0	4	SOAT1
LAIR1	0	0.594831	0.469	0.165	0	4	LAIR1
RNF1301	0	0.587924	0.645	0.32	0	4	RNF130
MRC1L1	0	0.585756	0.339	0.06	0	4	MRC1L1
FCGR2A1	0	0.579707	0.634	0.207	0	4	FCGR2A
SLCO2B1	0	0.578185	0.351	0.087	0	4	SLCO2B1
CPVL	0	0.57374	0.433	0.138	0	4	CPVL
SNX10	0	0.569691	0.53	0.206	0	4	SNX10
CXCL16	0	0.568007	0.543	0.264	0	4	CXCL16
EPB41L3	0	0.558206	0.362	0.084	0	4	EPB41L3
IL81	0	0.555287	0.518	0.194	0	4	IL8
NPL	0	0.552919	0.352	0.115	0	4	NPL
BCL2A11	0	0.545552	0.606	0.225	0	4	BCL2A1
SLC43A3	0	0.543581	0.356	0.118	0	4	SLC43A3
GNS1	0	0.53924	0.504	0.244	0	4	GNS
2020-03-01	0	0.526192	0.422	0.115	0	4	2020-03-01
HAVCR2	0	0.52105	0.404	0.13	0	4	HAVCR2
OAZ1	0	0.520799	0.909	0.855	0	4	OAZ1
SERF2	0	0.515688	0.914	0.85	0	4	SERF2
DMXL2	0	0.50956	0.374	0.144	0	4	DMXL2
IGSF6	0	0.502173	0.418	0.146	0	4	IGSF6
CD300A	0	0.501712	0.454	0.163	0	4	CD300A
ATP6V0B	1.71e-306	0.549291	0.78	0.58	4.25e-302	4	ATP6V0B
TPI11	4.16e-306	0.660874	0.762	0.608	1.04e-301	4	TPI1
ETS2	2.08e-300	0.609524	0.524	0.274	5.17e-296	4	ETS2
CCDC88A	6.93e-295	0.517858	0.468	0.22	1.73e-290	4	CCDC88A
METRNL	1.66e-285	0.639185	0.554	0.31	4.13e-281	4	METRNL
TIMP2	1.11e-284	0.563049	0.666	0.379	2.75e-280	4	TIMP2
P4HA11	2.29e-282	0.688532	0.487	0.254	5.71e-278	4	P4HA1
PDXK1	2.45e-272	0.591453	0.572	0.33	6.11e-268	4	PDXK
IER31	1.41e-264	0.653663	0.639	0.409	3.51e-260	4	IER3
IFNGR21	5.48e-258	0.546166	0.574	0.343	1.37e-253	4	IFNGR2
ARHGAP18	3.04e-254	0.542802	0.525	0.29	7.56e-250	4	ARHGAP18
PPT11	1.48e-251	0.581023	0.527	0.302	3.68e-247	4	PPT1
HBEGF	1.3e-250	0.556871	0.325	0.134	3.24e-246	4	HBEGF
ADM	1.54e-250	0.684147	0.399	0.185	3.83e-246	4	ADM
LTA4H1	1.04e-246	0.627938	0.463	0.241	2.59e-242	4	LTA4H
FNIP2	1.8e-244	0.659251	0.385	0.184	4.49e-240	4	FNIP2
IL1RN	6.49e-243	0.889767	0.301	0.118	1.62e-238	4	IL1RN
CD9	7.98e-243	0.686538	0.63	0.381	1.99e-238	4	CD9
ATP6AP1	6e-241	0.560949	0.568	0.344	1.5e-236	4	ATP6AP1
GRB21	1.61e-236	0.531621	0.662	0.462	4.01e-232	4	GRB2
ALCAM	2.87e-228	0.50849	0.41	0.204	7.16e-224	4	ALCAM
LDHA1	9.33e-224	0.671177	0.754	0.628	2.32e-219	4	LDHA
CD44	3.68e-219	0.614289	0.746	0.612	9.15e-215	4	CD44
LAMP1	1.42e-218	0.639868	0.667	0.476	3.54e-214	4	LAMP1
CTSA	5.76e-217	0.602388	0.593	0.374	1.44e-212	4	CTSA
ALDH2	9.06e-217	0.620362	0.445	0.249	2.26e-212	4	ALDH2
M6PR	3.16e-214	0.50338	0.597	0.396	7.87e-210	4	M6PR
RP11-1143G9.4	2.16e-209	0.632144	0.363	0.166	5.37e-205	4	RP11-1143G9.4
EIF4EBP1	1.36e-199	0.529112	0.45	0.252	3.39e-195	4	EIF4EBP1
BNIP3L1	5.01e-192	0.550629	0.601	0.409	1.25e-187	4	BNIP3L
EMP3	8.32e-186	0.517384	0.696	0.501	2.07e-181	4	EMP3
BLVRB1	1.23e-184	0.629936	0.578	0.37	3.07e-180	4	BLVRB
PGK11	1.1e-180	0.62331	0.724	0.607	2.74e-176	4	PGK1
NDRG11	2.35e-179	0.796172	0.491	0.306	5.85e-175	4	NDRG1
FN1	1.25e-175	0.544923	0.256	0.105	3.11e-171	4	FN1
LRPAP1	4.34e-173	0.635058	0.621	0.46	1.08e-168	4	LRPAP1
PRDX11	2.07e-170	0.565045	0.761	0.586	5.15e-166	4	PRDX1
IRAK1	1.87e-169	0.501198	0.427	0.25	4.67e-165	4	IRAK1
RGCC1	2.27e-168	0.682665	0.409	0.224	5.66e-164	4	RGCC
RALA	1.47e-165	0.541895	0.485	0.305	3.65e-161	4	RALA
TMEM70	5.02e-161	0.563307	0.409	0.238	1.25e-156	4	TMEM70
VAT1	2.98e-157	0.592145	0.364	0.204	7.42e-153	4	VAT1
GCHFR	2.47e-156	0.905546	0.388	0.223	6.16e-152	4	GCHFR
TFRC	6.78e-155	0.586581	0.392	0.219	1.69e-150	4	TFRC
ERO1L2	4.72e-151	0.592991	0.537	0.362	1.18e-146	4	ERO1L
VEGFB	9.22e-148	0.520962	0.518	0.341	2.3e-143	4	VEGFB
ATOX1	2.3e-144	0.526749	0.566	0.394	5.72e-140	4	ATOX1
TGM2	9.38e-137	0.59494	0.283	0.138	2.34e-132	4	TGM2
RNASE1	1.86e-130	1.34133	0.344	0.205	4.63e-126	4	RNASE1
CTSC	1.04e-121	0.500169	0.592	0.439	2.59e-117	4	CTSC
PLD3	2.43e-103	0.637065	0.449	0.308	6.06e-99	4	PLD3
CALR	7.24e-95	0.533051	0.7	0.609	1.8e-90	4	CALR
MIF	2.01e-93	0.649166	0.682	0.623	5.01e-89	4	MIF
FDX1	1.59e-82	0.58184	0.45	0.328	3.97e-78	4	FDX1
HSPA1A	1.25e-53	0.507284	0.662	0.591	3.11e-49	4	HSPA1A
YWHAH	2.35e-52	0.513422	0.472	0.398	5.84e-48	4	YWHAH
LGMN	4.07e-46	0.518104	0.286	0.2	1.01e-41	4	LGMN
C1QB1	0	2.71186	0.92	0.068	0	5	C1QB
APOE1	0	2.69235	0.955	0.159	0	5	APOE
C1QC1	0	2.67568	0.957	0.057	0	5	C1QC
C1QA1	0	2.66706	0.956	0.084	0	5	C1QA
APOC11	0	2.43126	0.935	0.132	0	5	APOC1
HLA-DRA1	0	2.25634	0.999	0.397	0	5	HLA-DRA
HLA-DPA11	0	2.19795	0.991	0.356	0	5	HLA-DPA1
HLA-DRB11	0	2.1623	0.996	0.385	0	5	HLA-DRB1
CD741	0	2.15499	0.999	0.532	0	5	CD74
CTSB1	0	2.13145	0.999	0.465	0	5	CTSB
HLA-DQA11	0	2.00363	0.947	0.164	0	5	HLA-DQA1
HLA-DQB11	0	1.99923	0.979	0.255	0	5	HLA-DQB1
HLA-DPB11	0	1.99696	0.987	0.342	0	5	HLA-DPB1
CCL18	0	1.99135	0.4	0.027	0	5	CCL18
GPNMB1	0	1.94245	0.92	0.121	0	5	GPNMB
HLA-DRB51	0	1.88957	0.744	0.147	0	5	HLA-DRB5
SPP11	0	1.88784	0.737	0.173	0	5	SPP1
SEPP1	0	1.80718	0.539	0.154	0	5	SEPP1
RNASE11	0	1.80458	0.635	0.187	0	5	RNASE1
CTSD1	0	1.78458	0.995	0.637	0	5	CTSD
MSR11	0	1.75499	0.918	0.049	0	5	MSR1
CD141	0	1.7396	0.976	0.159	0	5	CD14
CTSL1	0	1.73556	0.959	0.242	0	5	CTSL
MS4A71	0	1.68765	0.974	0.102	0	5	MS4A7
CD1631	0	1.65238	0.952	0.075	0	5	CD163
SLCO2B11	0	1.63347	0.957	0.05	0	5	SLCO2B1
PSAP1	0	1.62886	0.997	0.578	0	5	PSAP
CD681	0	1.62476	0.993	0.269	0	5	CD68
CTSZ1	0	1.57931	0.989	0.421	0	5	CTSZ
MAFB1	0	1.56896	0.941	0.135	0	5	MAFB
FTL1	0	1.54758	1	0.966	0	5	FTL
HLA-DQA21	0	1.54023	0.687	0.109	0	5	HLA-DQA2
CCL31	0	1.52335	0.681	0.114	0	5	CCL3
HLA-DMA1	0	1.52025	0.963	0.237	0	5	HLA-DMA
DAB21	0	1.49098	0.954	0.138	0	5	DAB2
FOLR2	0	1.46385	0.639	0.021	0	5	FOLR2
TREM21	0	1.41203	0.854	0.036	0	5	TREM2
CTSC1	0	1.40841	0.973	0.416	0	5	CTSC
ACP51	0	1.40647	0.808	0.142	0	5	ACP5
FCGR3A1	0	1.40368	0.925	0.13	0	5	FCGR3A
GRN2	0	1.37022	0.99	0.435	0	5	GRN
MS4A6A1	0	1.3542	0.875	0.115	0	5	MS4A6A
FBP11	0	1.35112	0.738	0.191	0	5	FBP1
VSIG41	0	1.3502	0.857	0.046	0	5	VSIG4
LIPA1	0	1.3467	0.881	0.183	0	5	LIPA
MRC1L11	0	1.32952	0.791	0.034	0	5	MRC1L1
LGMN1	0	1.32472	0.794	0.168	0	5	LGMN
MS4A4A1	0	1.31196	0.897	0.055	0	5	MS4A4A
NPC21	0	1.30857	0.995	0.472	0	5	NPC2
NUPR11	0	1.30717	0.753	0.198	0	5	NUPR1
F13A1	0	1.29175	0.549	0.039	0	5	F13A1
CCL2	0	1.29108	0.382	0.048	0	5	CCL2
HLA-DMB1	0	1.26985	0.909	0.125	0	5	HLA-DMB
PLD31	0	1.26049	0.898	0.281	0	5	PLD3
CAPG1	0	1.25559	0.945	0.39	0	5	CAPG
OLR11	0	1.25325	0.861	0.067	0	5	OLR1
PLTP	0	1.25087	0.743	0.101	0	5	PLTP
GPX11	0	1.24748	0.998	0.57	0	5	GPX1
AIF12	0	1.2306	0.981	0.227	0	5	AIF1
TYROBP2	0	1.21825	0.998	0.358	0	5	TYROBP
FCER1G2	0	1.2135	0.995	0.3	0	5	FCER1G
FCGR2A2	0	1.21014	0.976	0.19	0	5	FCGR2A
CSF1R1	0	1.19849	0.9	0.076	0	5	CSF1R
FCGBP	0	1.19297	0.288	0.028	0	5	FCGBP
C3AR11	0	1.18386	0.919	0.098	0	5	C3AR1
A2M	0	1.17418	0.858	0.108	0	5	A2M
KCTD121	0	1.14267	0.939	0.159	0	5	KCTD12
CD811	0	1.14035	0.992	0.555	0	5	CD81
STAB1	0	1.13141	0.653	0.06	0	5	STAB1
FCGRT2	0	1.13021	0.989	0.411	0	5	FCGRT
RGS12	0	1.1221	0.807	0.24	0	5	RGS1
CXCL31	0	1.11736	0.607	0.114	0	5	CXCL3
MRC1	0	1.11152	0.602	0.022	0	5	MRC1
PLXDC21	0	1.10511	0.947	0.158	0	5	PLXDC2
PMP221	0	1.08474	0.836	0.123	0	5	PMP22
MARCO1	0	1.0723	0.353	0.043	0	5	MARCO
CSTB1	0	1.06597	0.975	0.626	0	5	CSTB
TGFBI1	0	1.0496	0.905	0.148	0	5	TGFBI
SGK12	0	1.04685	0.922	0.238	0	5	SGK1
FPR31	0	1.0428	0.833	0.038	0	5	FPR3
CXCL161	0	1.03992	0.959	0.24	0	5	CXCL16
CYBB2	0	1.03404	0.914	0.133	0	5	CYBB
GPR34	0	1.03297	0.739	0.044	0	5	GPR34
CPM1	0	1.02663	0.861	0.126	0	5	CPM
CXCL21	0	1.02593	0.579	0.11	0	5	CXCL2
SLC16A10	0	1.02581	0.627	0.051	0	5	SLC16A10
ARHGAP181	0	1.02197	0.955	0.265	0	5	ARHGAP18
PLA2G71	0	1.01708	0.701	0.044	0	5	PLA2G7
ASAH12	0	1.00998	0.975	0.449	0	5	ASAH1
SLC1A3	0	1.0081	0.762	0.034	0	5	SLC1A3
GLUL2	0	1.00609	0.988	0.499	0	5	GLUL
FABP51	0	1.00173	0.774	0.223	0	5	FABP5
IGSF61	0	0.991819	0.828	0.122	0	5	IGSF6
HMOX11	0	0.966502	0.795	0.11	0	5	HMOX1
TMEM176B2	0	0.947988	0.826	0.239	0	5	TMEM176B
PLIN21	0	0.939365	0.886	0.255	0	5	PLIN2
HLA-DOA	0	0.935839	0.738	0.044	0	5	HLA-DOA
CREG11	0	0.91916	0.928	0.259	0	5	CREG1
CD831	0	0.918757	0.795	0.134	0	5	CD83
ALCAM1	0	0.913655	0.819	0.18	0	5	ALCAM
LRP11	0	0.906314	0.925	0.187	0	5	LRP1
MFSD11	0	0.903975	0.931	0.205	0	5	MFSD1
FCGR1A1	0	0.900639	0.837	0.062	0	5	FCGR1A
CD841	0	0.895327	0.862	0.164	0	5	CD84
LAIR11	0	0.894359	0.91	0.14	0	5	LAIR1
MAF2	0	0.889027	0.861	0.186	0	5	MAF
HEXA1	0	0.878915	0.927	0.268	0	5	HEXA
CPVL1	0	0.878712	0.88	0.112	0	5	CPVL
GM2A1	0	0.874796	0.822	0.135	0	5	GM2A
CST32	0	0.872549	0.997	0.543	0	5	CST3
LAPTM52	0	0.871282	0.991	0.502	0	5	LAPTM5
CYP27A11	0	0.871203	0.629	0.088	0	5	CYP27A1
CTSH1	0	0.854972	0.943	0.303	0	5	CTSH
ADAP21	0	0.854313	0.829	0.066	0	5	ADAP2
ITGB22	0	0.843098	0.977	0.37	0	5	ITGB2
C5AR1	0	0.838933	0.933	0.152	0	5	C5AR1
NRP11	0	0.835861	0.796	0.108	0	5	NRP1
LILRB41	0	0.832461	0.83	0.063	0	5	LILRB4
AKR1B11	0	0.830602	0.867	0.185	0	5	AKR1B1
COLEC12	0	0.826558	0.597	0.033	0	5	COLEC12
HEXB1	0	0.826036	0.915	0.3	0	5	HEXB
ATP6V1F1	0	0.812493	0.962	0.508	0	5	ATP6V1F
LAMP11	0	0.809477	0.959	0.459	0	5	LAMP1
YWHAH1	0	0.807601	0.912	0.371	0	5	YWHAH
RASSF41	0	0.803705	0.811	0.107	0	5	RASSF4
AP1B1	0	0.800725	0.817	0.148	0	5	AP1B1
ETS21	0	0.79569	0.888	0.253	0	5	ETS2
CCL13	0	0.795287	0.315	0.005	0	5	CCL13
CFD2	0	0.79518	0.853	0.205	0	5	CFD
RAB311	0	0.793113	0.923	0.182	0	5	RAB31
GPR1832	0	0.788795	0.677	0.187	0	5	GPR183
HBEGF1	0	0.786397	0.682	0.113	0	5	HBEGF
IFI301	0	0.780741	0.791	0.115	0	5	IFI30
RNASE61	0	0.777837	0.865	0.113	0	5	RNASE6
LHFPL21	0	0.776929	0.788	0.107	0	5	LHFPL2
ZFAND52	0	0.775088	0.909	0.427	0	5	ZFAND5
CD42	0	0.774726	0.88	0.143	0	5	CD4
FCGR2B1	0	0.774228	0.611	0.097	0	5	FCGR2B
LIMS11	0	0.771521	0.936	0.378	0	5	LIMS1
PPT12	0	0.769401	0.933	0.278	0	5	PPT1
TIMP21	0	0.768433	0.969	0.362	0	5	TIMP2
SCPEP11	0	0.761981	0.844	0.198	0	5	SCPEP1
CH25H	0	0.757168	0.413	0.026	0	5	CH25H
HIF1A1	0	0.757062	0.874	0.37	0	5	HIF1A
ADORA3	0	0.751057	0.553	0.026	0	5	ADORA3
HAVCR21	0	0.746308	0.868	0.103	0	5	HAVCR2
MARCKS1	0	0.737445	0.883	0.357	0	5	MARCKS
LPL	0	0.735242	0.384	0.018	0	5	LPL
MERTK	0	0.73376	0.653	0.041	0	5	MERTK
ALOX5AP2	0	0.732292	0.916	0.345	0	5	ALOX5AP
GCHFR1	0	0.731241	0.577	0.213	0	5	GCHFR
TPP12	0	0.730902	0.934	0.295	0	5	TPP1
GAA1	0	0.726004	0.891	0.175	0	5	GAA
CCDC88A1	0	0.723714	0.871	0.196	0	5	CCDC88A
PLAUR1	0	0.719773	0.907	0.333	0	5	PLAUR
ANXA51	0	0.719665	0.978	0.523	0	5	ANXA5
TUBA1B1	0	0.716739	0.959	0.546	0	5	TUBA1B
ZNF331	0	0.716086	0.679	0.157	0	5	ZNF331
SLC15A31	0	0.712714	0.839	0.109	0	5	SLC15A3
FUCA1	0	0.711849	0.771	0.16	0	5	FUCA1
TTYH31	0	0.711373	0.8	0.138	0	5	TTYH3
TFRC1	0	0.711212	0.732	0.199	0	5	TFRC
C2	0	0.710442	0.572	0.035	0	5	C2
ABCA11	0	0.708919	0.766	0.149	0	5	ABCA1
SCD1	0	0.707669	0.648	0.107	0	5	SCD
RGCC2	0	0.706789	0.549	0.217	0	5	RGCC
LGALS11	0	0.704956	0.946	0.464	0	5	LGALS1
RNF1302	0	0.690543	0.954	0.303	0	5	RNF130
SOAT11	0	0.688204	0.823	0.152	0	5	SOAT1
RNASET21	0	0.686952	0.975	0.491	0	5	RNASET2
IL4I11	0	0.684669	0.522	0.047	0	5	IL4I1
BMP2K	0	0.68444	0.84	0.169	0	5	BMP2K
GSTO11	0	0.682594	0.928	0.452	0	5	GSTO1
CYFIP11	0	0.678331	0.867	0.195	0	5	CYFIP1
SLAMF8	0	0.675448	0.734	0.031	0	5	SLAMF8
GSN1	0	0.673213	0.936	0.342	0	5	GSN
VIM1	0	0.672893	0.975	0.7	0	5	VIM
CTSA1	0	0.67132	0.902	0.357	0	5	CTSA
VMO1	0	0.670226	0.586	0.031	0	5	VMO1
VAMP81	0	0.667397	0.964	0.529	0	5	VAMP8
CD861	0	0.666331	0.836	0.078	0	5	CD86
PRDX12	0	0.666121	0.973	0.574	0	5	PRDX1
RGS102	0	0.660967	0.91	0.333	0	5	RGS10
QKI2	0	0.659108	0.943	0.302	0	5	QKI
FCHO2	0	0.658737	0.79	0.161	0	5	FCHO2
ATP6AP21	0	0.655801	0.949	0.437	0	5	ATP6AP2
PILRA1	0	0.655656	0.867	0.116	0	5	PILRA
EMILIN21	0	0.6506	0.828	0.115	0	5	EMILIN2
MMP14	0	0.648458	0.766	0.144	0	5	MMP14
CTSS2	0	0.647348	0.991	0.505	0	5	CTSS
CEBPD	0	0.64704	0.934	0.432	0	5	CEBPD
RAB201	0	0.645825	0.811	0.112	0	5	RAB20
SAMHD12	0	0.641959	0.925	0.274	0	5	SAMHD1
FTH12	0	0.641704	1	0.975	0	5	FTH1
NPL1	0	0.641268	0.774	0.09	0	5	NPL
LY861	0	0.639019	0.805	0.081	0	5	LY86
COMT1	0	0.63853	0.917	0.332	0	5	COMT
BRI31	0	0.634625	0.98	0.599	0	5	BRI3
DBI2	0	0.626944	0.941	0.576	0	5	DBI
ATP1B31	0	0.626743	0.889	0.334	0	5	ATP1B3
APLP23	0	0.625497	0.972	0.47	0	5	APLP2
METRNL1	0	0.617815	0.89	0.291	0	5	METRNL
SPRED1	0	0.61742	0.717	0.109	0	5	SPRED1
EPB41L2	0	0.616281	0.649	0.119	0	5	EPB41L2
SDS	0	0.61584	0.312	0.017	0	5	SDS
TYMP2	0	0.614368	0.972	0.476	0	5	TYMP
HNMT2	0	0.613022	0.86	0.208	0	5	HNMT
NR4A2	0	0.610334	0.678	0.253	0	5	NR4A2
IER32	0	0.609986	0.892	0.395	0	5	IER3
AP2S11	0	0.607982	0.933	0.436	0	5	AP2S1
GRINA2	0	0.607042	0.904	0.29	0	5	GRINA
EIF4A11	0	0.606019	0.985	0.672	0	5	EIF4A1
RBPJ2	0	0.604988	0.939	0.418	0	5	RBPJ
NRP2	0	0.604401	0.752	0.097	0	5	NRP2
USP53	0	0.603037	0.587	0.23	0	5	USP53
IDH1	0	0.602474	0.765	0.173	0	5	IDH1
C1orf1622	0	0.598222	0.853	0.202	0	5	C1orf162
GNS2	0	0.595078	0.863	0.224	0	5	GNS
MGAT12	0	0.595063	0.943	0.381	0	5	MGAT1
CEP1701	0	0.589236	0.86	0.185	0	5	CEP170
AKR1A11	0	0.588641	0.873	0.332	0	5	AKR1A1
ALDH21	0	0.588641	0.783	0.23	0	5	ALDH2
ATP6AP11	0	0.587401	0.91	0.325	0	5	ATP6AP1
SAP301	0	0.584999	0.722	0.195	0	5	SAP30
FRMD4A	0	0.582087	0.688	0.054	0	5	FRMD4A
CCL4L2	0	0.581863	0.262	0.035	0	5	CCL4L2
CD91	0	0.578908	0.904	0.366	0	5	CD9
BHLHE41	0	0.576482	0.645	0.129	0	5	BHLHE41
CLEC7A2	0	0.572518	0.898	0.154	0	5	CLEC7A
SIRPA1	0	0.571426	0.875	0.158	0	5	SIRPA
CD631	0	0.571187	0.997	0.708	0	5	CD63
GADD45B1	0	0.567282	0.88	0.414	0	5	GADD45B
TBXAS1	0	0.56645	0.869	0.153	0	5	TBXAS1
ITM2B	0	0.565814	0.996	0.839	0	5	ITM2B
YBX11	0	0.565265	0.985	0.722	0	5	YBX1
SLC7A71	0	0.564781	0.802	0.141	0	5	SLC7A7
CLEC5A1	0	0.559842	0.482	0.039	0	5	CLEC5A
REL2	0	0.557974	0.88	0.352	0	5	REL
CNDP21	0	0.55725	0.862	0.277	0	5	CNDP2
EPB41L31	0	0.555562	0.738	0.063	0	5	EPB41L3
M6PR1	0	0.552806	0.918	0.377	0	5	M6PR
LGALS92	0	0.551916	0.844	0.224	0	5	LGALS9
TSPAN41	0	0.550748	0.753	0.154	0	5	TSPAN4
TGM21	0	0.546649	0.463	0.128	0	5	TGM2
GLDN	0	0.543207	0.323	0.012	0	5	GLDN
SNX21	0	0.542593	0.879	0.318	0	5	SNX2
FMNL2	0	0.542385	0.705	0.08	0	5	FMNL2
TMEM176A	0	0.53914	0.75	0.2	0	5	TMEM176A
CYBA1	0	0.537735	0.996	0.75	0	5	CYBA
CD302	0	0.536683	0.792	0.138	0	5	CD302
GPRIN33	0	0.533906	0.814	0.164	0	5	GPRIN3
OTOA	0	0.533085	0.489	0.019	0	5	OTOA
CREM2	0	0.531127	0.785	0.242	0	5	CREM
ITPR2	0	0.530778	0.753	0.164	0	5	ITPR2
SH3BGRL1	0	0.530641	0.953	0.492	0	5	SH3BGRL
SDC3	0	0.53045	0.576	0.051	0	5	SDC3
LAMP22	0	0.526004	0.93	0.382	0	5	LAMP2
VAT11	0	0.525338	0.718	0.182	0	5	VAT1
ZEB21	0	0.524309	0.923	0.245	0	5	ZEB2
LAP31	0	0.523681	0.825	0.245	0	5	LAP3
GAL3ST4	0	0.523482	0.472	0.014	0	5	GAL3ST4
PDK4	0	0.521751	0.516	0.164	0	5	PDK4
ATF51	0	0.521271	0.556	0.133	0	5	ATF5
CCL41	0	0.520555	0.642	0.231	0	5	CCL4
COLGALT11	0	0.519134	0.782	0.167	0	5	COLGALT1
MFSD121	0	0.518736	0.759	0.168	0	5	MFSD12
IL2RA	0	0.516559	0.412	0.035	0	5	IL2RA
LY961	0	0.515508	0.862	0.184	0	5	LY96
IFNGR12	0	0.515065	0.938	0.376	0	5	IFNGR1
DSE1	0	0.512883	0.755	0.125	0	5	DSE
PRNP1	0	0.512361	0.844	0.259	0	5	PRNP
SPI12	0	0.512282	0.954	0.218	0	5	SPI1
GPX3	0	0.511832	0.604	0.061	0	5	GPX3
BCAT11	0	0.510925	0.753	0.112	0	5	BCAT1
IQGAP21	0	0.510767	0.843	0.272	0	5	IQGAP2
THBD	0	0.510302	0.519	0.087	0	5	THBD
TFEC1	0	0.509411	0.758	0.061	0	5	TFEC
HSPA1A1	0	0.506727	0.956	0.573	0	5	HSPA1A
KCNMA1	0	0.506443	0.58	0.025	0	5	KCNMA1
PLXND1	0	0.501811	0.729	0.097	0	5	PLXND1
GNB4	0	0.501671	0.712	0.078	0	5	GNB4
RUNX11	0	0.501394	0.811	0.246	0	5	RUNX1
SLC40A11	6.06e-295	0.663911	0.482	0.207	1.51e-290	5	SLC40A1
THBS1	6.61e-285	0.654403	0.373	0.137	1.65e-280	5	THBS1
S100A81	0	3.28525	0.995	0.189	0	6	S100A8
IFITM21	0	2.99935	0.992	0.51	0	6	IFITM2
CXCR2	0	2.87644	0.958	0.036	0	6	CXCR2
S100A91	0	2.83248	0.999	0.271	0	6	S100A9
G0S21	0	2.62253	0.862	0.147	0	6	G0S2
MNDA1	0	2.60004	0.981	0.201	0	6	MNDA
FCGR3B1	0	2.59575	0.988	0.054	0	6	FCGR3B
FPR11	0	2.4708	0.956	0.138	0	6	FPR1
CSF3R1	0	2.38433	0.998	0.206	0	6	CSF3R
CMTM2	0	2.37103	0.825	0.026	0	6	CMTM2
GCA1	0	2.33499	0.941	0.293	0	6	GCA
BASP12	0	2.32583	0.944	0.226	0	6	BASP1
RGS21	0	2.30324	0.961	0.344	0	6	RGS2
FOS1	0	2.29346	0.999	0.674	0	6	FOS
ACSL1	0	2.26754	0.879	0.216	0	6	ACSL1
NAMPT1	0	2.25574	0.996	0.435	0	6	NAMPT
SELL	0	2.21939	0.898	0.158	0	6	SELL
SLC25A371	0	2.21117	0.972	0.35	0	6	SLC25A37
S100A12	0	2.20691	0.694	0.062	0	6	S100A12
FAM129A1	0	2.19271	0.903	0.281	0	6	FAM129A
DUSP11	0	2.18461	0.99	0.654	0	6	DUSP1
SORL11	0	2.17225	0.97	0.331	0	6	SORL1
SRGN1	0	2.15045	0.998	0.597	0	6	SRGN
AQP9	0	2.09634	0.875	0.095	0	6	AQP9
SOD22	0	2.08269	0.984	0.484	0	6	SOD2
MMP25	0	2.06897	0.832	0.044	0	6	MMP25
MSRB1	0	2.03602	0.813	0.175	0	6	MSRB1
LITAF1	0	2.00625	0.981	0.516	0	6	LITAF
FAM65B1	0	2.00143	0.933	0.224	0	6	FAM65B
PROK2	0	1.98949	0.62	0.018	0	6	PROK2
MXD11	0	1.95775	0.939	0.271	0	6	MXD1
CXCR1	0	1.92188	0.723	0.016	0	6	CXCR1
SPI13	0	1.91174	0.9	0.227	0	6	SPI1
ALPL	0	1.87666	0.578	0.014	0	6	ALPL
MYO1F1	0	1.86523	0.953	0.296	0	6	MYO1F
CLEC4E	0	1.84552	0.723	0.089	0	6	CLEC4E
VNN2	0	1.8396	0.701	0.075	0	6	VNN2
NCF4	0	1.78914	0.782	0.207	0	6	NCF4
TMEM1541	0	1.7714	0.826	0.203	0	6	TMEM154
IRF11	0	1.77066	0.8	0.407	0	6	IRF1
C10orf541	0	1.75985	0.914	0.378	0	6	C10orf54
R3HDM41	0	1.74791	0.813	0.268	0	6	R3HDM4
MBOAT71	0	1.74013	0.828	0.275	0	6	MBOAT7
FCGR2A3	0	1.74002	0.869	0.202	0	6	FCGR2A
LYN1	0	1.73529	0.825	0.274	0	6	LYN
H3F3A	0	1.7351	0.992	0.894	0	6	H3F3A
RNF1491	0	1.72829	0.915	0.404	0	6	RNF149
PYGL	0	1.71793	0.68	0.143	0	6	PYGL
BCL2A12	0	1.71701	0.832	0.219	0	6	BCL2A1
RNF24	0	1.71269	0.756	0.163	0	6	RNF24
ARHGEF40	0	1.70887	0.593	0.13	0	6	ARHGEF40
C5AR11	0	1.70686	0.814	0.165	0	6	C5AR1
IL17RA	0	1.69927	0.75	0.195	0	6	IL17RA
AL627309.1	0	1.69355	0.66	0.079	0	6	AL627309.1
BCL61	0	1.69267	0.771	0.231	0	6	BCL6
XPO6	0	1.67974	0.757	0.206	0	6	XPO6
NCF11	0	1.67284	0.872	0.321	0	6	NCF1
LINC01001	0	1.67187	0.593	0.031	0	6	LINC01001
VASP	0	1.67132	0.899	0.457	0	6	VASP
FFAR2	0	1.66871	0.579	0.035	0	6	FFAR2
PHC21	0	1.66022	0.815	0.313	0	6	PHC2
PTGS2	0	1.65469	0.654	0.142	0	6	PTGS2
APOBEC3A	0	1.64405	0.697	0.05	0	6	APOBEC3A
SERPINA11	0	1.64024	0.943	0.316	0	6	SERPINA1
KCNJ15	0	1.63983	0.626	0.047	0	6	KCNJ15
NCF22	0	1.63783	0.842	0.208	0	6	NCF2
SMCHD11	0	1.6332	0.937	0.52	0	6	SMCHD1
IL1B2	0	1.63013	0.584	0.125	0	6	IL1B
LRRK21	0	1.60032	0.756	0.135	0	6	LRRK2
ABTB11	0	1.59074	0.797	0.259	0	6	ABTB1
MME	0	1.5884	0.531	0.029	0	6	MME
CD971	0	1.57978	0.745	0.347	0	6	CD97
CNN21	0	1.57683	0.755	0.304	0	6	CNN2
TNFSF13B	0	1.57636	0.64	0.19	0	6	TNFSF13B
LILRB3	0	1.57265	0.691	0.109	0	6	LILRB3
SHKBP11	0	1.57177	0.704	0.277	0	6	SHKBP1
MGAM	0	1.56213	0.538	0.019	0	6	MGAM
TALDO11	0	1.55772	0.903	0.535	0	6	TALDO1
ICAM31	0	1.55594	0.864	0.371	0	6	ICAM3
KCNJ2	0	1.55543	0.517	0.039	0	6	KCNJ2
GMFG	0	1.55502	0.916	0.492	0	6	GMFG
HLA-E2	0	1.54392	0.988	0.806	0	6	HLA-E
NFKBIA1	0	1.54108	0.914	0.61	0	6	NFKBIA
ITGAX1	0	1.5405	0.75	0.178	0	6	ITGAX
EVI2B1	0	1.54012	0.859	0.354	0	6	EVI2B
IL6R	0	1.53786	0.691	0.175	0	6	IL6R
MCL11	0	1.53193	0.975	0.628	0	6	MCL1
HCK	0	1.5309	0.694	0.15	0	6	HCK
LST11	0	1.52897	0.859	0.248	0	6	LST1
ZDHHC18	0	1.52871	0.641	0.12	0	6	ZDHHC18
FLOT2	0	1.5148	0.648	0.203	0	6	FLOT2
IER21	0	1.51376	0.951	0.645	0	6	IER2
CST71	0	1.51149	0.625	0.188	0	6	CST7
DYSF	0	1.51108	0.554	0.043	0	6	DYSF
AMICA11	0	1.50838	0.793	0.213	0	6	AMICA1
PTAFR1	0	1.5068	0.651	0.174	0	6	PTAFR
TAGLN2	0	1.50427	0.845	0.612	0	6	TAGLN2
FYB2	0	1.50207	0.853	0.367	0	6	FYB
HLA-C1	0	1.50108	0.988	0.861	0	6	HLA-C
IFIT2	0	1.49618	0.482	0.096	0	6	IFIT2
LCP12	0	1.49351	0.938	0.46	0	6	LCP1
CEBPB2	0	1.47962	0.926	0.57	0	6	CEBPB
PLXNC1	0	1.46813	0.644	0.15	0	6	PLXNC1
ADAM81	0	1.46749	0.686	0.21	0	6	ADAM8
YPEL31	0	1.46155	0.861	0.51	0	6	YPEL3
CSF2RB	0	1.46004	0.592	0.109	0	6	CSF2RB
CPPED1	0	1.45755	0.589	0.15	0	6	CPPED1
DEFA3	0	1.45351	0.388	0.004	0	6	DEFA3
TNFSF101	0	1.44385	0.704	0.279	0	6	TNFSF10
HRH2	0	1.44089	0.505	0.072	0	6	HRH2
PTPRC3	0	1.4405	0.977	0.531	0	6	PTPRC
NADK	0	1.4391	0.642	0.208	0	6	NADK
FRAT2	0	1.43884	0.587	0.168	0	6	FRAT2
SDCBP3	0	1.43527	0.935	0.569	0	6	SDCBP
KDM6B1	0	1.4318	0.737	0.282	0	6	KDM6B
CREB5	0	1.42734	0.595	0.125	0	6	CREB5
RASSF2	0	1.41753	0.637	0.154	0	6	RASSF2
FAM126B	0	1.41747	0.583	0.211	0	6	FAM126B
ANP32A1	0	1.41697	0.747	0.446	0	6	ANP32A
RHOG1	0	1.4143	0.781	0.391	0	6	RHOG
SMAP2	0	1.4098	0.843	0.424	0	6	SMAP2
FPR2	0	1.40868	0.528	0.048	0	6	FPR2
SELPLG	0	1.40294	0.615	0.205	0	6	SELPLG
IER33	0	1.39936	0.751	0.407	0	6	IER3
CEBPD1	0	1.39726	0.849	0.44	0	6	CEBPD
RP11-701P16.2	0	1.39717	0.367	0.02	0	6	RP11-701P16.2
DGAT2	0	1.39625	0.511	0.04	0	6	DGAT2
STEAP4	0	1.39333	0.56	0.083	0	6	STEAP4
SECTM1	0	1.3866	0.495	0.075	0	6	SECTM1
LRG1	0	1.38394	0.506	0.073	0	6	LRG1
TLE31	0	1.38187	0.615	0.225	0	6	TLE3
LSP12	0	1.38027	0.861	0.397	0	6	LSP1
MEGF9	0	1.37788	0.589	0.163	0	6	MEGF9
ACTN11	0	1.37432	0.708	0.296	0	6	ACTN1
GPR97	0	1.35528	0.523	0.036	0	6	GPR97
ZFP36	0	1.34447	0.916	0.625	0	6	ZFP36
IGF2R1	0	1.33908	0.632	0.271	0	6	IGF2R
FGR1	0	1.33698	0.598	0.169	0	6	FGR
ZYX1	0	1.3315	0.706	0.354	0	6	ZYX
ITM2B1	0	1.32959	0.978	0.841	0	6	ITM2B
IL4R1	0	1.32792	0.525	0.232	0	6	IL4R
JUNB1	0	1.32609	0.982	0.733	0	6	JUNB
PXN	0	1.31732	0.576	0.191	0	6	PXN
CMTM6	0	1.31456	0.819	0.469	0	6	CMTM6
MX2	0	1.30924	0.583	0.193	0	6	MX2
RASSF31	0	1.30887	0.619	0.248	0	6	RASSF3
FBXL51	0	1.30819	0.608	0.246	0	6	FBXL5
SLC11A13	0	1.30435	0.794	0.227	0	6	SLC11A1
APBB1IP1	0	1.30189	0.689	0.306	0	6	APBB1IP
IFIT3	0	1.30119	0.375	0.119	0	6	IFIT3
PADI2	0	1.29899	0.477	0.049	0	6	PADI2
MAPK14	0	1.29715	0.517	0.193	0	6	MAPK14
LILRA5	0	1.28886	0.474	0.065	0	6	LILRA5
NEAT11	0	1.28785	0.999	0.857	0	6	NEAT1
SEC14L11	0	1.28672	0.707	0.346	0	6	SEC14L1
BTG2	0	1.28024	0.785	0.477	0	6	BTG2
PREX1	0	1.27962	0.635	0.226	0	6	PREX1
P2RY13	0	1.27921	0.471	0.082	0	6	P2RY13
PTEN1	0	1.27816	0.729	0.42	0	6	PTEN
NFE2	0	1.27591	0.449	0.033	0	6	NFE2
ANPEP	0	1.27152	0.541	0.131	0	6	ANPEP
GPSM31	0	1.27032	0.789	0.407	0	6	GPSM3
OSM	0	1.26988	0.36	0.065	0	6	OSM
HLA-B2	0	1.26911	0.993	0.897	0	6	HLA-B
ARRB22	0	1.26705	0.703	0.305	0	6	ARRB2
CAP11	0	1.26678	0.866	0.601	0	6	CAP1
FMNL11	0	1.26393	0.745	0.316	0	6	FMNL1
USP15	0	1.26262	0.752	0.424	0	6	USP15
SIRPA2	0	1.2624	0.561	0.181	0	6	SIRPA
EFHD21	0	1.25964	0.827	0.482	0	6	EFHD2
NABP11	0	1.25099	0.817	0.406	0	6	NABP1
IL1R2	0	1.25057	0.515	0.078	0	6	IL1R2
CYTH4	0	1.25027	0.58	0.184	0	6	CYTH4
CTSS3	0	1.24816	0.951	0.51	0	6	CTSS
TUBA1A1	0	1.24809	0.675	0.357	0	6	TUBA1A
LIMK2	0	1.24539	0.49	0.115	0	6	LIMK2
MMP9	0	1.24252	0.294	0.046	0	6	MMP9
SLA3	0	1.24129	0.735	0.33	0	6	SLA
CR1	0	1.24045	0.454	0.072	0	6	CR1
COTL11	0	1.24009	0.92	0.526	0	6	COTL1
CD55	0	1.2389	0.895	0.498	0	6	CD55
TNFRSF10C	0	1.23659	0.428	0.021	0	6	TNFRSF10C
MSL11	0	1.23551	0.604	0.261	0	6	MSL1
ARHGAP26	0	1.22853	0.569	0.209	0	6	ARHGAP26
S1PR41	0	1.22734	0.567	0.181	0	6	S1PR4
SLC44A2	0	1.22421	0.54	0.204	0	6	SLC44A2
ADM1	0	1.21689	0.482	0.184	0	6	ADM
CDKN2D	0	1.21608	0.556	0.208	0	6	CDKN2D
TXNIP2	0	1.21426	0.963	0.783	0	6	TXNIP
ATG16L21	0	1.20569	0.596	0.171	0	6	ATG16L2
WAS1	0	1.20559	0.651	0.277	0	6	WAS
IGSF62	0	1.20508	0.561	0.143	0	6	IGSF6
CFLAR1	0	1.20445	0.854	0.559	0	6	CFLAR
RTN31	0	1.2029	0.696	0.43	0	6	RTN3
SP1101	0	1.20117	0.603	0.312	0	6	SP110
SLC16A33	0	1.19936	0.704	0.354	0	6	SLC16A3
LRP101	0	1.1993	0.683	0.409	0	6	LRP10
LINC00936	0	1.19536	0.554	0.202	0	6	LINC00936
TRIM25	0	1.19224	0.501	0.179	0	6	TRIM25
RGS18	0	1.19107	0.48	0.092	0	6	RGS18
MARCKS2	0	1.19014	0.668	0.374	0	6	MARCKS
STAT5B	0	1.18619	0.515	0.183	0	6	STAT5B
PLEK	0	1.18521	0.606	0.207	0	6	PLEK
NRBF2	0	1.18246	0.534	0.265	0	6	NRBF2
GNB21	0	1.18237	0.753	0.488	0	6	GNB2
TNFAIP21	0	1.18163	0.602	0.265	0	6	TNFAIP2
NUMB	0	1.18159	0.611	0.308	0	6	NUMB
ARHGAP9	0	1.17616	0.576	0.197	0	6	ARHGAP9
HCLS11	0	1.17072	0.72	0.367	0	6	HCLS1
GNAI22	0	1.16951	0.909	0.651	0	6	GNAI2
DOK3	0	1.16935	0.461	0.113	0	6	DOK3
RPS6KA1	0	1.16853	0.526	0.218	0	6	RPS6KA1
DDX60L	0	1.16619	0.522	0.204	0	6	DDX60L
GBP21	0	1.16554	0.574	0.315	0	6	GBP2
LMNB1	0	1.1653	0.428	0.089	0	6	LMNB1
ADAR1	0	1.16304	0.668	0.412	0	6	ADAR
CFD3	0	1.16296	0.588	0.225	0	6	CFD
CDC42SE12	0	1.16067	0.753	0.498	0	6	CDC42SE1
RALB	0	1.15747	0.523	0.231	0	6	RALB
TKT1	0	1.15747	0.798	0.499	0	6	TKT
MIR24-2	0	1.15556	0.547	0.269	0	6	MIR24-2
STX3	0	1.15483	0.579	0.225	0	6	STX3
DAZAP21	0	1.15456	0.758	0.505	0	6	DAZAP2
HCAR3	0	1.15129	0.402	0.048	0	6	HCAR3
PTPN61	0	1.15077	0.678	0.331	0	6	PTPN6
TNFRSF1B2	0	1.14997	0.706	0.311	0	6	TNFRSF1B
SKAP21	0	1.1479	0.642	0.386	0	6	SKAP2
LBR1	0	1.14381	0.566	0.314	0	6	LBR
ERGIC11	0	1.13637	0.565	0.32	0	6	ERGIC1
MBP1	0	1.13591	0.687	0.412	0	6	MBP
DENND31	0	1.13258	0.546	0.183	0	6	DENND3
ZCCHC6	0	1.13144	0.525	0.285	0	6	ZCCHC6
PIK3CD	0	1.1298	0.467	0.124	0	6	PIK3CD
RAB3D	0	1.12665	0.441	0.114	0	6	RAB3D
GLIPR21	0	1.12201	0.548	0.225	0	6	GLIPR2
LAPTM53	0	1.12181	0.943	0.508	0	6	LAPTM5
IFI16	0	1.1204	0.658	0.475	0	6	IFI16
CDA	0	1.12037	0.438	0.13	0	6	CDA
STAT31	0	1.11986	0.718	0.489	0	6	STAT3
EMR2	0	1.11189	0.403	0.106	0	6	EMR2
LY962	0	1.11048	0.512	0.209	0	6	LY96
CYP4F3	0	1.10704	0.361	0.074	0	6	CYP4F3
TYMP3	0	1.10525	0.835	0.487	0	6	TYMP
TYROBP3	0	1.09709	0.936	0.367	0	6	TYROBP
UBE2R21	0	1.09357	0.587	0.373	0	6	UBE2R2
TLR4	0	1.08603	0.411	0.107	0	6	TLR4
ECE1	0	1.08435	0.437	0.173	0	6	ECE1
IQGAP11	0	1.08419	0.803	0.559	0	6	IQGAP1
RNASET22	0	1.08392	0.752	0.508	0	6	RNASET2
IFITM12	0	1.08367	0.583	0.281	0	6	IFITM1
ACTB	0	1.08324	0.998	0.929	0	6	ACTB
NFAM1	0	1.0828	0.421	0.078	0	6	NFAM1
TNFRSF1A1	0	1.08217	0.572	0.332	0	6	TNFRSF1A
VMP11	0	1.0816	0.857	0.569	0	6	VMP1
TREM12	0	1.08149	0.46	0.108	0	6	TREM1
HIST1H2AC	0	1.07796	0.475	0.2	0	6	HIST1H2AC
TSC22D31	0	1.07699	0.874	0.641	0	6	TSC22D3
NBEAL2	0	1.0735	0.487	0.166	0	6	NBEAL2
ZFP36L12	0	1.07068	0.86	0.642	0	6	ZFP36L1
ALOX53	0	1.0689	0.532	0.239	0	6	ALOX5
QPCT	0	1.06852	0.393	0.114	0	6	QPCT
PGD1	0	1.06669	0.478	0.216	0	6	PGD
MIDN1	0	1.06615	0.658	0.39	0	6	MIDN
THEMIS21	0	1.0635	0.505	0.211	0	6	THEMIS2
LRRC25	0	1.06305	0.418	0.121	0	6	LRRC25
RP11-290F20.32	0	1.06269	0.538	0.14	0	6	RP11-290F20.3
SLC43A2	0	1.06263	0.472	0.162	0	6	SLC43A2
KIAA15512	0	1.06009	0.744	0.488	0	6	KIAA1551
BOD1L11	0	1.05914	0.699	0.487	0	6	BOD1L1
FAM212B	0	1.0585	0.364	0.038	0	6	FAM212B
TLR8	0	1.05585	0.375	0.058	0	6	TLR8
UBE2D11	0	1.05294	0.504	0.272	0	6	UBE2D1
ARPC51	0	1.05275	0.856	0.651	0	6	ARPC5
CCPG11	0	1.04819	0.579	0.382	0	6	CCPG1
RGL4	0	1.04736	0.369	0.066	0	6	RGL4
S100A113	0	1.03931	0.968	0.816	0	6	S100A11
FRAT1	0	1.0387	0.361	0.078	0	6	FRAT1
LYST1	0	1.03456	0.62	0.312	0	6	LYST
PPP1R181	0	1.03417	0.577	0.33	0	6	PPP1R18
MIR142	0	1.03171	0.418	0.161	0	6	MIR142
LILRA2	0	1.02964	0.379	0.069	0	6	LILRA2
SLC6A61	0	1.02873	0.509	0.209	0	6	SLC6A6
WIPF11	0	1.02492	0.653	0.376	0	6	WIPF1
PTPRE1	0	1.02437	0.564	0.257	0	6	PTPRE
IMPDH1	0	1.02325	0.422	0.173	0	6	IMPDH1
OAZ21	0	1.01945	0.481	0.251	0	6	OAZ2
MAP2K31	0	1.01814	0.496	0.259	0	6	MAP2K3
ARHGAP25	0	1.01675	0.446	0.171	0	6	ARHGAP25
NOTCH1	0	1.01064	0.379	0.108	0	6	NOTCH1
GLT1D1	0	1.00957	0.354	0.032	0	6	GLT1D1
KPNB11	0	1.0092	0.602	0.426	0	6	KPNB1
ITGB23	0	1.00651	0.786	0.385	0	6	ITGB2
FOSB1	0	1.00198	0.701	0.484	0	6	FOSB
SEMA4A	0	1.00142	0.364	0.101	0	6	SEMA4A
SSH2	0	0.999348	0.517	0.256	0	6	SSH2
PELI1	0	0.994504	0.477	0.224	0	6	PELI1
PGS1	0	0.993985	0.376	0.127	0	6	PGS1
GLUL3	0	0.993856	0.833	0.512	0	6	GLUL
SAT13	0	0.990236	0.97	0.755	0	6	SAT1
RAB11FIP11	0	0.989207	0.689	0.369	0	6	RAB11FIP1
ARHGAP301	0	0.988582	0.537	0.267	0	6	ARHGAP30
IFNGR23	0	0.983642	0.568	0.348	0	6	IFNGR2
TET2	0	0.982531	0.471	0.23	0	6	TET2
RARA	0	0.981004	0.375	0.138	0	6	RARA
DOCK81	0	0.978299	0.601	0.332	0	6	DOCK8
ARAP1	0	0.971452	0.468	0.219	0	6	ARAP1
H3F3B1	0	0.970607	0.981	0.888	0	6	H3F3B
ITGAM2	0	0.970576	0.438	0.164	0	6	ITGAM
APOBR	0	0.966428	0.41	0.126	0	6	APOBR
RAC22	0	0.964756	0.742	0.468	0	6	RAC2
CORO1A2	0	0.96184	0.807	0.442	0	6	CORO1A
KLF22	0	0.959999	0.796	0.458	0	6	KLF2
MAP3K3	0	0.955302	0.391	0.148	0	6	MAP3K3
TLR21	0	0.953302	0.437	0.14	0	6	TLR2
SIRPB1	0	0.952704	0.339	0.063	0	6	SIRPB1
ANKRD13A	0	0.950136	0.411	0.177	0	6	ANKRD13A
RNF1303	0	0.946312	0.589	0.329	0	6	RNF130
MYH9	0	0.946196	0.692	0.534	0	6	MYH9
TECPR2	0	0.941726	0.32	0.074	0	6	TECPR2
DOCK51	0	0.941494	0.476	0.229	0	6	DOCK5
ARHGDIB2	0	0.940923	0.847	0.567	0	6	ARHGDIB
RAB312	0	0.934769	0.464	0.214	0	6	RAB31
LRRFIP1	0	0.933912	0.759	0.597	0	6	LRRFIP1
MSN2	0	0.933778	0.715	0.503	0	6	MSN
LRMP	0	0.933346	0.357	0.118	0	6	LRMP
SLC2A32	0	0.931864	0.683	0.346	0	6	SLC2A3
ATP6V1B23	0	0.931605	0.563	0.3	0	6	ATP6V1B2
DPEP2	0	0.927292	0.353	0.089	0	6	DPEP2
RAB24	0	0.925119	0.341	0.112	0	6	RAB24
PRKCB	0	0.920689	0.482	0.213	0	6	PRKCB
HCAR2	0	0.917477	0.291	0.039	0	6	HCAR2
IL1RN1	0	0.907708	0.346	0.119	0	6	IL1RN
LILRB2	0	0.905757	0.379	0.109	0	6	LILRB2
CLEC7A3	0	0.902588	0.469	0.184	0	6	CLEC7A
CHST15	0	0.893152	0.373	0.129	0	6	CHST15
CD461	0	0.892417	0.659	0.517	0	6	CD46
GRB23	0	0.891517	0.65	0.467	0	6	GRB2
F5	0	0.889493	0.285	0.048	0	6	F5
ACTR22	0	0.880879	0.746	0.588	0	6	ACTR2
KREMEN1	0	0.875882	0.258	0.052	0	6	KREMEN1
BST1	0	0.875865	0.314	0.099	0	6	BST1
KLF6	0	0.870187	0.844	0.654	0	6	KLF6
RASGRP4	0	0.869101	0.31	0.054	0	6	RASGRP4
MEFV	0	0.862695	0.286	0.035	0	6	MEFV
FGL22	0	0.858741	0.492	0.2	0	6	FGL2
RP11-1407O15.2	0	0.857446	0.309	0.085	0	6	RP11-1407O15.2
UBE2B1	0	0.852094	0.71	0.581	0	6	UBE2B
TLR1	0	0.848742	0.325	0.099	0	6	TLR1
ZNF467	0	0.838787	0.296	0.071	0	6	ZNF467
AP5B1	0	0.836147	0.295	0.083	0	6	AP5B1
PILRA2	0	0.831986	0.392	0.149	0	6	PILRA
AP003733.1	0	0.821682	0.267	0.056	0	6	AP003733.1
CD533	0	0.803156	0.666	0.436	0	6	CD53
HLA-A1	0	0.794199	0.986	0.873	0	6	HLA-A
CFP	0	0.745507	0.306	0.078	0	6	CFP
TLR6	0	0.744087	0.264	0.071	0	6	TLR6
HSPA61	0	0.73641	0.444	0.133	0	6	HSPA6
AIF13	0	0.663103	0.608	0.254	0	6	AIF1
B2M2	0	0.623465	0.996	0.974	0	6	B2M
ARPC21	0	0.597197	0.87	0.782	0	6	ARPC2
OAZ12	0	0.591743	0.942	0.854	0	6	OAZ1
FTH13	0	0.576165	0.998	0.976	0	6	FTH1
SH3GLB1	3.76e-306	1.04417	0.623	0.481	9.36e-302	6	SH3GLB1
STK102	3.95e-304	0.949537	0.484	0.249	9.84e-300	6	STK10
FAM49B	5.05e-304	0.866221	0.626	0.445	1.26e-299	6	FAM49B
TMEM71	8.92e-304	0.71823	0.297	0.092	2.22e-299	6	TMEM71
PICALM1	2.64e-303	0.969954	0.574	0.374	6.56e-299	6	PICALM
C16orf541	4.16e-299	0.874479	0.366	0.144	1.04e-294	6	C16orf54
ADRBK11	2.35e-298	0.962529	0.587	0.401	5.86e-294	6	ADRBK1
NCOA42	1.33e-297	1.08652	0.546	0.343	3.32e-293	6	NCOA4
CASP41	4.55e-296	0.983066	0.594	0.421	1.13e-291	6	CASP4
IQSEC1	9.26e-296	0.987106	0.43	0.202	2.31e-291	6	IQSEC1
FGD3	1.46e-294	0.837053	0.376	0.148	3.64e-290	6	FGD3
PLAUR2	4.35e-294	0.801229	0.605	0.355	1.08e-289	6	PLAUR
SLC12A9	1.76e-292	0.959793	0.366	0.147	4.38e-288	6	SLC12A9
NCOA1	2.1e-292	1.02011	0.451	0.227	5.24e-288	6	NCOA1
NAIP	1.47e-291	0.961285	0.385	0.16	3.67e-287	6	NAIP
GK2	5.05e-289	0.887378	0.395	0.166	1.26e-284	6	GK
CELF22	2.36e-288	0.754902	0.63	0.403	5.89e-284	6	CELF2
EGR1	1.22e-286	1.05349	0.586	0.339	3.04e-282	6	EGR1
SBNO2	1.27e-286	0.984611	0.411	0.19	3.17e-282	6	SBNO2
BAZ1A1	1.29e-285	1.04762	0.558	0.37	3.21e-281	6	BAZ1A
DENND5A	1.98e-285	0.866849	0.36	0.143	4.93e-281	6	DENND5A
PBX2	1.24e-284	0.92031	0.383	0.163	3.09e-280	6	PBX2
TAP11	7.85e-284	1.03666	0.505	0.295	1.96e-279	6	TAP1
PPP1R3B	1.05e-281	0.88949	0.331	0.123	2.61e-277	6	PPP1R3B
PSMB91	1.65e-281	0.892389	0.628	0.462	4.11e-277	6	PSMB9
IVNS1ABP1	1.86e-280	0.940146	0.57	0.366	4.64e-276	6	IVNS1ABP
STK17B2	2.55e-280	0.823778	0.663	0.483	6.35e-276	6	STK17B
FLOT11	5.82e-278	0.994381	0.544	0.355	1.45e-273	6	FLOT1
CDC42EP31	1.7e-268	1.04001	0.467	0.254	4.24e-264	6	CDC42EP3
AGO4	1.33e-260	0.888781	0.354	0.147	3.32e-256	6	AGO4
USP101	2.83e-259	1.07638	0.437	0.229	7.04e-255	6	USP10
RXRA	6.92e-258	0.904896	0.433	0.218	1.72e-253	6	RXRA
ARPC1B2	6.13e-257	0.548269	0.812	0.698	1.53e-252	6	ARPC1B
CRISPLD2	2.02e-255	0.733206	0.28	0.091	5.03e-251	6	CRISPLD2
PRKAR1A1	2.96e-254	0.9222	0.58	0.433	7.37e-250	6	PRKAR1A
STK40	1.08e-252	0.877875	0.357	0.154	2.7e-248	6	STK40
IRS21	1.78e-247	1.00858	0.464	0.26	4.43e-243	6	IRS2
PARP9	2.74e-246	0.972281	0.413	0.21	6.82e-242	6	PARP9
SERPINB11	1.55e-245	0.903197	0.622	0.5	3.86e-241	6	SERPINB1
MYADM1	5.54e-243	0.949534	0.552	0.377	1.38e-238	6	MYADM
HMHA11	6.15e-243	0.889749	0.466	0.265	1.53e-238	6	HMHA1
SEMA4D1	5.92e-241	0.844812	0.453	0.249	1.47e-236	6	SEMA4D
FAM53C	9.6e-241	0.901336	0.428	0.224	2.39e-236	6	FAM53C
PNRC11	2.14e-240	0.657666	0.749	0.674	5.34e-236	6	PNRC1
C1orf562	2.56e-239	0.958855	0.554	0.381	6.38e-235	6	C1orf56
IFNGR13	8.91e-239	0.841702	0.57	0.401	2.22e-234	6	IFNGR1
KDM4B	1.31e-238	0.832088	0.326	0.133	3.26e-234	6	KDM4B
BIN22	6.07e-238	0.846322	0.482	0.279	1.51e-233	6	BIN2
ACAP21	2.88e-236	0.896194	0.551	0.395	7.17e-232	6	ACAP2
S100A41	6.23e-236	0.602297	0.846	0.665	1.55e-231	6	S100A4
PDLIM7	1.08e-234	0.862813	0.432	0.228	2.69e-230	6	PDLIM7
CPD1	9.01e-234	0.887505	0.448	0.246	2.24e-229	6	CPD
TSEN34	1.91e-230	0.9665	0.453	0.269	4.75e-226	6	TSEN34
NUP214	2.94e-229	0.88824	0.422	0.223	7.31e-225	6	NUP214
PISD	4.59e-229	0.881541	0.319	0.132	1.14e-224	6	PISD
BEST1	4.49e-228	0.746961	0.281	0.102	1.12e-223	6	BEST1
MOB3A	2.62e-225	0.85903	0.376	0.18	6.53e-221	6	MOB3A
PLBD11	1.08e-224	0.909084	0.457	0.262	2.68e-220	6	PLBD1
TCIRG11	3.21e-223	0.826015	0.548	0.389	7.98e-219	6	TCIRG1
MAST3	1.22e-220	0.754551	0.268	0.096	3.04e-216	6	MAST3
IFRD11	4.23e-220	1.11887	0.498	0.328	1.05e-215	6	IFRD1
ALOX5AP3	1.31e-219	0.776027	0.595	0.367	3.26e-215	6	ALOX5AP
TSPO2	2.38e-219	0.723048	0.729	0.662	5.93e-215	6	TSPO
MYD88	2.41e-217	0.910162	0.398	0.211	6e-213	6	MYD88
AMPD2	3.87e-216	0.894689	0.307	0.127	9.63e-212	6	AMPD2
JAK3	3.49e-213	0.809574	0.315	0.132	8.7e-209	6	JAK3
ABHD2	4.98e-212	0.848631	0.519	0.347	1.24e-207	6	ABHD2
MAPK11	4.49e-211	0.878187	0.516	0.361	1.12e-206	6	MAPK1
IDS1	2.44e-210	0.841422	0.588	0.482	6.07e-206	6	IDS
EIF4E3	6.93e-209	0.768086	0.285	0.112	1.73e-204	6	EIF4E3
ALPK1	9.28e-206	0.808836	0.307	0.129	2.31e-201	6	ALPK1
TBL1X	4.31e-205	0.824486	0.322	0.142	1.07e-200	6	TBL1X
CAMK1D	8.1e-205	0.947132	0.337	0.157	2.02e-200	6	CAMK1D
MKNK21	4.03e-203	0.899979	0.513	0.368	1e-198	6	MKNK2
EHD1	1.16e-202	0.922051	0.405	0.224	2.89e-198	6	EHD1
C17orf621	2.09e-202	0.920199	0.477	0.32	5.21e-198	6	C17orf62
SRPK1	1.76e-201	0.9551	0.383	0.205	4.39e-197	6	SRPK1
ENTPD1	9.61e-201	0.752145	0.367	0.178	2.39e-196	6	ENTPD1
ATP6V0B2	1.89e-198	0.580771	0.694	0.589	4.7e-194	6	ATP6V0B
LAMTOR4	2.89e-197	0.763516	0.651	0.624	7.2e-193	6	LAMTOR4
PRKCD	1.01e-196	0.872055	0.382	0.205	2.52e-192	6	PRKCD
AKNA2	1.07e-195	0.800768	0.446	0.263	2.67e-191	6	AKNA
SNX102	3.59e-195	0.789389	0.407	0.22	8.95e-191	6	SNX10
ABHD5	1.11e-194	0.916511	0.379	0.2	2.76e-190	6	ABHD5
LIMD23	1.6e-194	0.771701	0.511	0.324	3.97e-190	6	LIMD2
MCTP2	3.98e-193	0.70131	0.26	0.098	9.92e-189	6	MCTP2
TAPBP1	7e-193	0.76129	0.6	0.517	1.74e-188	6	TAPBP
ST20	8.8e-193	0.704233	0.26	0.098	2.19e-188	6	ST20
CEP63	1.27e-187	0.891035	0.372	0.199	3.17e-183	6	CEP63
TACC3	4.07e-187	0.701197	0.271	0.109	1.01e-182	6	TACC3
TLN11	4.85e-187	0.747211	0.565	0.45	1.21e-182	6	TLN1
BAZ2B1	8.14e-185	0.890086	0.476	0.32	2.03e-180	6	BAZ2B
ANXA3	1.14e-181	0.644886	0.323	0.143	2.84e-177	6	ANXA3
PHF21A	2.18e-181	0.817281	0.328	0.158	5.43e-177	6	PHF21A
OGFRL13	2.74e-181	0.724765	0.424	0.239	6.81e-177	6	OGFRL1
ROCK11	3.18e-181	0.773919	0.572	0.474	7.92e-177	6	ROCK1
CKLF1	4.22e-180	0.648309	0.629	0.513	1.05e-175	6	CKLF
ARPC41	8e-178	0.751221	0.581	0.502	1.99e-173	6	ARPC4
TAGAP2	6.59e-177	0.837745	0.395	0.222	1.64e-172	6	TAGAP
RBM472	7.49e-176	0.849962	0.427	0.263	1.86e-171	6	RBM47
UBN11	1.39e-175	0.865085	0.398	0.234	3.45e-171	6	UBN1
BCL3	1.58e-175	0.800888	0.299	0.137	3.94e-171	6	BCL3
CLEC4A	6.16e-172	0.695971	0.256	0.103	1.53e-167	6	CLEC4A
RYBP1	2.57e-171	0.899013	0.43	0.276	6.39e-167	6	RYBP
CD371	6.5e-171	0.518293	0.638	0.47	1.62e-166	6	CD37
LPCAT21	8.48e-171	0.85944	0.367	0.203	2.11e-166	6	LPCAT2
ORAI2	3.07e-170	0.838901	0.359	0.192	7.65e-166	6	ORAI2
USP32	2.28e-168	0.722717	0.284	0.125	5.67e-164	6	USP32
GBP1	4.05e-168	1.03316	0.321	0.159	1.01e-163	6	GBP1
PRR131	1.57e-167	0.777724	0.554	0.471	3.91e-163	6	PRR13
ST8SIA4	1.7e-166	0.774179	0.344	0.179	4.23e-162	6	ST8SIA4
TMX4	1.93e-166	0.889668	0.439	0.295	4.81e-162	6	TMX4
STXBP22	4.09e-166	0.86705	0.48	0.334	1.02e-161	6	STXBP2
SLC15A4	4.89e-164	0.874791	0.335	0.175	1.22e-159	6	SLC15A4
HN11	1.04e-163	0.703683	0.561	0.445	2.58e-159	6	HN1
SYK2	6.18e-163	0.768993	0.371	0.205	1.54e-158	6	SYK
ANXA11	9.54e-163	0.67464	0.599	0.536	2.38e-158	6	ANXA11
PCBP11	8.62e-161	0.64488	0.642	0.625	2.15e-156	6	PCBP1
PLEKHO21	1.15e-160	0.728302	0.3	0.143	2.88e-156	6	PLEKHO2
JMJD1C1	1.92e-159	0.810474	0.535	0.445	4.77e-155	6	JMJD1C
TRANK1	3.09e-159	0.717516	0.266	0.116	7.7e-155	6	TRANK1
ACAP12	1.37e-158	0.736158	0.466	0.305	3.42e-154	6	ACAP1
CAPZA11	3.72e-158	0.717037	0.578	0.52	9.26e-154	6	CAPZA1
CYB5R4	6.63e-158	0.809502	0.374	0.219	1.65e-153	6	CYB5R4
PPP4R1	7.95e-155	0.843192	0.336	0.183	1.98e-150	6	PPP4R1
AGTPBP1	7.16e-152	0.760295	0.303	0.15	1.78e-147	6	AGTPBP1
WDFY3	3.84e-151	0.740538	0.288	0.138	9.56e-147	6	WDFY3
TPM31	9.29e-151	0.536489	0.696	0.66	2.31e-146	6	TPM3
CCR12	2.15e-150	0.698627	0.27	0.12	5.34e-146	6	CCR1
SLCO3A1	7.66e-150	0.818393	0.364	0.213	1.91e-145	6	SLCO3A1
FKBP8	2.31e-149	0.746566	0.569	0.538	5.76e-145	6	FKBP8
ASAP1	8.6e-149	0.812514	0.372	0.224	2.14e-144	6	ASAP1
UBR21	1.03e-148	0.820243	0.423	0.285	2.56e-144	6	UBR2
STK43	7.89e-148	0.623414	0.608	0.526	1.96e-143	6	STK4
ZNFX1	1.26e-147	0.848073	0.337	0.188	3.13e-143	6	ZNFX1
GMIP	6.13e-146	0.712406	0.281	0.135	1.53e-141	6	GMIP
KIAA02471	1.55e-143	0.838957	0.396	0.259	3.86e-139	6	KIAA0247
CSF2RA2	4.58e-142	0.64709	0.268	0.123	1.14e-137	6	CSF2RA
MSL3	2.02e-141	0.883831	0.354	0.211	5.03e-137	6	MSL3
RAB27A2	3.84e-141	0.837896	0.409	0.269	9.57e-137	6	RAB27A
UBE2D31	9.69e-141	0.567604	0.637	0.632	2.41e-136	6	UBE2D3
RAF1	1.3e-140	0.802627	0.403	0.263	3.24e-136	6	RAF1
ATHL1	4.76e-137	0.681806	0.37	0.219	1.18e-132	6	ATHL1
LPAR2	1.17e-135	0.653798	0.269	0.126	2.9e-131	6	LPAR2
GBP51	6.03e-135	0.856504	0.261	0.12	1.5e-130	6	GBP5
B4GALT5	4.04e-134	0.834777	0.36	0.221	1.01e-129	6	B4GALT5
PPP1R15A1	1.2e-133	0.619036	0.602	0.519	2.99e-129	6	PPP1R15A
LAT2	2.22e-133	0.669726	0.323	0.176	5.52e-129	6	LAT2
OSBPL82	6.01e-133	0.748988	0.509	0.42	1.5e-128	6	OSBPL8
UBXN2B	5.53e-132	0.752166	0.307	0.166	1.38e-127	6	UBXN2B
HIST2H2AA3	6.2e-132	0.738528	0.344	0.198	1.55e-127	6	HIST2H2AA3
NQO2	2.31e-131	0.844564	0.328	0.192	5.76e-127	6	NQO2
SAMSN11	5.07e-131	0.704207	0.464	0.317	1.26e-126	6	SAMSN1
TMEM55A	1.45e-130	0.698429	0.268	0.131	3.61e-126	6	TMEM55A
MARK21	6.6e-130	0.831372	0.375	0.245	1.64e-125	6	MARK2
APMAP1	2.3e-129	0.919328	0.408	0.288	5.74e-125	6	APMAP
HSH2D	1.88e-128	0.689042	0.259	0.124	4.68e-124	6	HSH2D
MPP12	9.58e-128	0.697462	0.308	0.169	2.39e-123	6	MPP1
LAMP23	2.94e-126	0.714363	0.496	0.411	7.32e-122	6	LAMP2
NIN	1.29e-124	0.761894	0.365	0.23	3.2e-120	6	NIN
PAK21	1.63e-124	0.70063	0.553	0.516	4.07e-120	6	PAK2
PSD4	1.9e-122	0.705357	0.295	0.161	4.72e-118	6	PSD4
RASGRP2	6.93e-122	0.662065	0.284	0.148	1.73e-117	6	RASGRP2
CIR11	7.26e-122	0.81361	0.481	0.405	1.81e-117	6	CIR1
IFNAR11	2.5e-121	0.835685	0.452	0.363	6.22e-117	6	IFNAR1
BACH11	6.76e-121	0.776407	0.408	0.288	1.68e-116	6	BACH1
STAT61	1.53e-119	0.800062	0.396	0.276	3.81e-115	6	STAT6
ARHGAP27	3.75e-119	0.736929	0.299	0.167	9.35e-115	6	ARHGAP27
PDE4B	1.17e-118	0.728501	0.323	0.187	2.92e-114	6	PDE4B
ELOVL5	1.33e-118	0.789838	0.368	0.245	3.32e-114	6	ELOVL5
LCP2	4.65e-118	0.664776	0.385	0.251	1.16e-113	6	LCP2
FKBP1A1	3.92e-117	0.582346	0.568	0.529	9.77e-113	6	FKBP1A
SRPK21	4.41e-117	0.785586	0.378	0.257	1.1e-112	6	SRPK2
NINJ13	3.86e-116	0.719794	0.379	0.249	9.62e-112	6	NINJ1
TDP2	2.27e-114	0.777277	0.328	0.201	5.65e-110	6	TDP2
RICTOR	1.04e-113	0.772256	0.416	0.303	2.6e-109	6	RICTOR
NFKBIZ1	2.1e-113	0.78122	0.475	0.373	5.22e-109	6	NFKBIZ
RASSF51	3.1e-113	0.71634	0.386	0.266	7.73e-109	6	RASSF5
IRF21	4.1e-113	0.801065	0.421	0.324	1.02e-108	6	IRF2
CD931	1.03e-112	0.565999	0.282	0.141	2.56e-108	6	CD93
NPL2	5.77e-112	0.612784	0.253	0.125	1.44e-107	6	NPL
ACTR31	7.13e-112	0.516391	0.612	0.603	1.77e-107	6	ACTR3
ELL	5.73e-110	0.66569	0.259	0.135	1.43e-105	6	ELL
EHBP1L11	1.05e-108	0.776398	0.402	0.294	2.6e-104	6	EHBP1L1
ARID3A	1.63e-108	0.690036	0.26	0.136	4.05e-104	6	ARID3A
RGS191	5.55e-108	0.671194	0.4	0.287	1.38e-103	6	RGS19
PPP1R12A1	7.85e-108	0.704441	0.502	0.442	1.95e-103	6	PPP1R12A
TFEB	5.52e-107	0.676104	0.257	0.136	1.37e-102	6	TFEB
CASC3	5.93e-107	0.76609	0.342	0.223	1.48e-102	6	CASC3
PYCARD3	1.63e-106	0.606451	0.473	0.375	4.07e-102	6	PYCARD
CYTIP2	1.2e-105	0.512595	0.503	0.372	3e-101	6	CYTIP
KAT6A1	3.67e-105	0.784307	0.396	0.291	9.15e-101	6	KAT6A
SHISA5	4.08e-105	0.824897	0.412	0.319	1.02e-100	6	SHISA5
CCDC88B	6.73e-104	0.700255	0.327	0.203	1.68e-99	6	CCDC88B
CREBBP1	6.86e-104	0.755364	0.375	0.266	1.71e-99	6	CREBBP
PSTPIP11	1.21e-103	0.612387	0.284	0.159	3.01e-99	6	PSTPIP1
NMI1	1.29e-103	0.759049	0.365	0.255	3.21e-99	6	NMI
MTMR3	1.61e-101	0.658128	0.266	0.146	4e-97	6	MTMR3
PAK11	5.26e-101	0.739146	0.348	0.235	1.31e-96	6	PAK1
MAP3K21	1.33e-99	0.715829	0.469	0.401	3.32e-95	6	MAP3K2
C4orf31	5.19e-99	0.601335	0.594	0.616	1.29e-94	6	C4orf3
ZNF281	1.2e-98	0.772977	0.308	0.191	2.99e-94	6	ZNF281
ULK1	1.92e-98	0.681543	0.254	0.136	4.78e-94	6	ULK1
LASP11	6.32e-98	0.686795	0.445	0.361	1.57e-93	6	LASP1
DDX3X1	1.47e-97	0.63008	0.548	0.534	3.66e-93	6	DDX3X
PLK3	3.36e-97	0.766698	0.334	0.22	8.36e-93	6	PLK3
HOTAIRM1	2.1e-96	0.649456	0.254	0.138	5.22e-92	6	HOTAIRM1
ATP2A3	4.89e-95	0.71817	0.292	0.175	1.22e-90	6	ATP2A3
NOTCH2	1.33e-94	0.734061	0.323	0.212	3.31e-90	6	NOTCH2
CARD162	2.73e-94	0.663746	0.438	0.348	6.79e-90	6	CARD16
EGLN1	3.88e-93	0.778482	0.344	0.241	9.67e-89	6	EGLN1
CNPY31	6.67e-93	0.69891	0.451	0.387	1.66e-88	6	CNPY3
DAPP1	9.03e-93	0.715926	0.302	0.187	2.25e-88	6	DAPP1
PKN21	2.06e-91	0.738926	0.422	0.346	5.14e-87	6	PKN2
SOS2	4.24e-91	0.72889	0.324	0.215	1.06e-86	6	SOS2
IL13RA13	8.22e-91	0.740059	0.357	0.255	2.05e-86	6	IL13RA1
TRIM223	1.08e-89	0.795819	0.368	0.266	2.7e-85	6	TRIM22
KIAA0040	1.2e-88	0.694866	0.296	0.187	3e-84	6	KIAA0040
RNF133	1.17e-87	0.662978	0.441	0.369	2.9e-83	6	RNF13
DHRS7	1.73e-87	0.702561	0.492	0.473	4.31e-83	6	DHRS7
TBC1D14	1.18e-86	0.692896	0.278	0.17	2.94e-82	6	TBC1D14
LPGAT11	2.8e-86	0.714512	0.386	0.296	6.98e-82	6	LPGAT1
GABARAP	3.53e-86	0.698074	0.433	0.374	8.78e-82	6	GABARAP
RNF141	6.8e-85	0.714189	0.301	0.196	1.69e-80	6	RNF141
IL10RB1	8.69e-84	0.751019	0.384	0.303	2.16e-79	6	IL10RB
NBPF15	1.09e-83	0.734452	0.269	0.163	2.71e-79	6	NBPF15
CAMK2G	3.57e-82	0.667565	0.278	0.174	8.89e-78	6	CAMK2G
TBXAS11	1.43e-81	0.608198	0.298	0.191	3.56e-77	6	TBXAS1
PIK3AP12	2.36e-81	0.612656	0.276	0.166	5.88e-77	6	PIK3AP1
ACOX1	1.69e-80	0.698903	0.315	0.215	4.22e-76	6	ACOX1
RNF2132	4.54e-80	0.636368	0.551	0.534	1.13e-75	6	RNF213
RNF44	4.34e-78	0.713218	0.293	0.195	1.08e-73	6	RNF44
CKAP4	7.15e-78	0.793612	0.267	0.165	1.78e-73	6	CKAP4
RSBN1L	1.21e-76	0.718842	0.441	0.401	3.01e-72	6	RSBN1L
TRIB1	9.25e-76	0.638509	0.271	0.168	2.3e-71	6	TRIB1
ATP2B11	1.5e-75	0.7243	0.393	0.317	3.74e-71	6	ATP2B1
ZNF1061	1.73e-75	0.742722	0.399	0.332	4.31e-71	6	ZNF106
GRK6	5.31e-75	0.683625	0.315	0.222	1.32e-70	6	GRK6
SIPA11	8.64e-75	0.683688	0.371	0.293	2.15e-70	6	SIPA1
MAP4K41	9.48e-75	0.68244	0.359	0.274	2.36e-70	6	MAP4K4
CASP11	1.02e-74	0.620452	0.358	0.266	2.54e-70	6	CASP1
CLEC2B1	8.03e-74	0.618712	0.439	0.363	2e-69	6	CLEC2B
SVIL	8.58e-74	0.655704	0.286	0.189	2.14e-69	6	SVIL
UBALD2	5.91e-73	0.659746	0.453	0.42	1.47e-68	6	UBALD2
ANKRD13D1	5.49e-72	0.660398	0.347	0.26	1.37e-67	6	ANKRD13D
ATP6V0D13	7.04e-72	0.58433	0.438	0.384	1.75e-67	6	ATP6V0D1
STAT11	7.5e-72	0.805376	0.365	0.284	1.87e-67	6	STAT1
NFIL3	1.22e-71	0.661583	0.296	0.201	3.04e-67	6	NFIL3
CAPZA21	2.18e-69	0.586638	0.469	0.454	5.44e-65	6	CAPZA2
IL2RG3	1.08e-68	0.611696	0.426	0.351	2.68e-64	6	IL2RG
CREBRF1	1.33e-68	0.630349	0.462	0.43	3.31e-64	6	CREBRF
RNF10	8.88e-68	0.790266	0.356	0.288	2.21e-63	6	RNF10
BID1	1.45e-67	0.66197	0.33	0.246	3.6e-63	6	BID
CTBS1	3.33e-67	0.700968	0.359	0.287	8.29e-63	6	CTBS
GPR155	4.76e-67	0.666819	0.254	0.158	1.19e-62	6	GPR155
GNAQ3	4.61e-66	0.710293	0.374	0.308	1.15e-61	6	GNAQ
TMBIM4.1	1.86e-65	0.5305	0.533	0.571	4.64e-61	6	TMBIM4.1
VPS37B	3.57e-65	0.684794	0.298	0.211	8.89e-61	6	VPS37B
MTPN	4.6e-65	0.616257	0.477	0.477	1.15e-60	6	MTPN
G6PD	2.1e-64	0.657759	0.285	0.199	5.23e-60	6	G6PD
TGFB11	2.24e-64	0.559752	0.461	0.427	5.57e-60	6	TGFB1
TBC1D10C2	5.44e-64	0.520368	0.334	0.238	1.35e-59	6	TBC1D10C
CSK	9.38e-64	0.650156	0.366	0.299	2.34e-59	6	CSK
CSNK1D1	1.78e-63	0.704647	0.385	0.333	4.44e-59	6	CSNK1D
RIN3	1.01e-62	0.616483	0.262	0.173	2.52e-58	6	RIN3
HSD17B111	1.03e-62	0.629881	0.408	0.366	2.56e-58	6	HSD17B11
NRD11	1.42e-62	0.676754	0.396	0.35	3.53e-58	6	NRD1
JAK12	1.89e-62	0.542321	0.529	0.556	4.72e-58	6	JAK1
SNRK	3.04e-60	0.639137	0.284	0.2	7.57e-56	6	SNRK
NBPF101	3.51e-60	0.677892	0.327	0.249	8.74e-56	6	NBPF10
CBL	1.23e-58	0.640072	0.286	0.204	3.06e-54	6	CBL
RGS14	4.01e-58	0.603631	0.253	0.17	9.98e-54	6	RGS14
PRKDC1	4.61e-58	0.830287	0.414	0.388	1.15e-53	6	PRKDC
MAP3K12	4.83e-57	0.658131	0.317	0.243	1.2e-52	6	MAP3K1
MKNK1	1.86e-56	0.634425	0.288	0.208	4.63e-52	6	MKNK1
CPQ1	2.35e-56	0.663553	0.321	0.252	5.86e-52	6	CPQ
PACSIN2	1.31e-55	0.68776	0.301	0.228	3.26e-51	6	PACSIN2
SERINC11	1.27e-54	0.650683	0.428	0.417	3.16e-50	6	SERINC1
SNAP231	1.79e-54	0.689575	0.348	0.293	4.46e-50	6	SNAP23
WBP21	3.19e-54	0.65226	0.399	0.368	7.96e-50	6	WBP2
NDEL1	7.68e-54	0.618478	0.266	0.188	1.91e-49	6	NDEL1
FAM45A	1.92e-53	0.678412	0.302	0.232	4.79e-49	6	FAM45A
RCOR1	3.08e-53	0.632273	0.271	0.195	7.67e-49	6	RCOR1
NLRP1	3.12e-53	0.576888	0.258	0.176	7.77e-49	6	NLRP1
MYO9B3	4.34e-53	0.599258	0.355	0.295	1.08e-48	6	MYO9B
RILPL21	1.02e-52	0.626543	0.32	0.253	2.54e-48	6	RILPL2
HIF1A2	1.09e-52	0.519018	0.443	0.399	2.73e-48	6	HIF1A
TGFBR2	8.17e-52	0.600313	0.397	0.36	2.03e-47	6	TGFBR2
PTBP31	9.86e-52	0.590514	0.429	0.411	2.45e-47	6	PTBP3
MBD6	1.3e-50	0.632962	0.26	0.185	3.24e-46	6	MBD6
ETS22	1.46e-50	0.52991	0.361	0.288	3.63e-46	6	ETS2
CD300A2	2.62e-50	0.55439	0.26	0.18	6.53e-46	6	CD300A
TSC22D4	3.38e-49	0.659472	0.351	0.306	8.41e-45	6	TSC22D4
FERMT33	2.14e-48	0.557906	0.363	0.313	5.34e-44	6	FERMT3
AGTRAP1	5.06e-48	0.614852	0.337	0.283	1.26e-43	6	AGTRAP
IL162	1.45e-47	0.531526	0.256	0.182	3.61e-43	6	IL16
KLF7	3.58e-47	0.631704	0.262	0.19	8.9e-43	6	KLF7
APOL2	4.55e-47	0.655795	0.265	0.196	1.13e-42	6	APOL2
ACSL41	4.84e-47	0.628268	0.316	0.251	1.2e-42	6	ACSL4
MVP1	4.94e-46	0.581805	0.364	0.326	1.23e-41	6	MVP
CCNL1	8.62e-46	0.506862	0.521	0.565	2.15e-41	6	CCNL1
TUBA4A	1.24e-45	0.552336	0.36	0.306	3.08e-41	6	TUBA4A
ARHGEF2	2.61e-45	0.603958	0.278	0.212	6.5e-41	6	ARHGEF2
FURIN	1.19e-44	0.623874	0.268	0.204	2.96e-40	6	FURIN
CASP82	4.97e-44	0.588959	0.332	0.278	1.24e-39	6	CASP8
HIPK31	5.91e-43	0.654328	0.33	0.286	1.47e-38	6	HIPK3
AHCTF1	1.34e-42	0.657445	0.27	0.206	3.35e-38	6	AHCTF1
GPCPD11	2.06e-42	0.592827	0.342	0.29	5.12e-38	6	GPCPD1
NFKB2	2.1e-41	0.615145	0.264	0.201	5.23e-37	6	NFKB2
CARD81	4.14e-40	0.564371	0.303	0.249	1.03e-35	6	CARD8
ATP11B	5.99e-40	0.610408	0.284	0.228	1.49e-35	6	ATP11B
PJA21	7.68e-40	0.570165	0.43	0.446	1.91e-35	6	PJA2
IRAK3	9.18e-40	0.508273	0.262	0.191	2.29e-35	6	IRAK3
NFE2L21	4.06e-38	0.540142	0.444	0.469	1.01e-33	6	NFE2L2
ARHGAP152	1.92e-37	0.530635	0.274	0.215	4.78e-33	6	ARHGAP15
GRAMD1A	3.26e-36	0.640598	0.285	0.237	8.11e-32	6	GRAMD1A
PITPNA	4.19e-36	0.613785	0.276	0.225	1.04e-31	6	PITPNA
PFKFB31	4.95e-36	0.590478	0.254	0.194	1.23e-31	6	PFKFB3
ZNF2171	6.26e-36	0.605563	0.307	0.264	1.56e-31	6	ZNF217
NARF1	2.13e-35	0.581983	0.289	0.242	5.29e-31	6	NARF
RBM231	3.77e-34	0.631255	0.313	0.278	9.38e-30	6	RBM23
PTK2B	1.33e-33	0.558121	0.284	0.234	3.32e-29	6	PTK2B
IFITM31	1.44e-33	0.502386	0.434	0.384	3.59e-29	6	IFITM3
MED13L1	1.16e-32	0.573987	0.286	0.241	2.89e-28	6	MED13L
MAPK3	2.22e-32	0.586422	0.261	0.213	5.54e-28	6	MAPK3
SHOC21	9.45e-32	0.61823	0.337	0.318	2.35e-27	6	SHOC2
CSNK1G21	1.44e-31	0.598855	0.313	0.283	3.59e-27	6	CSNK1G2
RBMS11	1.84e-30	0.551377	0.381	0.381	4.57e-26	6	RBMS1
STK38	2.8e-30	0.582149	0.26	0.213	6.98e-26	6	STK38
KIAA0232	1.33e-28	0.54604	0.259	0.214	3.32e-24	6	KIAA0232
RNF145	3.67e-28	0.565158	0.385	0.399	9.15e-24	6	RNF145
HMGB21	4.28e-28	0.558848	0.433	0.455	1.07e-23	6	HMGB2
RAP1A	1.31e-27	0.520927	0.417	0.457	3.27e-23	6	RAP1A
RIT1	1.83e-27	0.55505	0.273	0.236	4.56e-23	6	RIT1
CCNG2	5.66e-27	0.57022	0.258	0.216	1.41e-22	6	CCNG2
KDM2A1	1.75e-26	0.57956	0.328	0.315	4.35e-22	6	KDM2A
MAP3K11	1.85e-26	0.544891	0.265	0.225	4.62e-22	6	MAP3K11
BNIP21	1.35e-25	0.582742	0.343	0.34	3.36e-21	6	BNIP2
KIAA0430	1.52e-25	0.576315	0.253	0.213	3.79e-21	6	KIAA0430
1971-03-01	1.9e-25	0.576052	0.349	0.35	4.72e-21	6	2020-03-07
CD82	2.57e-25	0.551145	0.319	0.296	6.39e-21	6	CD82
UBE2J1	2.81e-25	0.59363	0.302	0.277	6.99e-21	6	UBE2J1
SH3KBP1	4.05e-25	0.535664	0.372	0.382	1.01e-20	6	SH3KBP1
LRCH4	7.02e-25	0.555887	0.259	0.222	1.75e-20	6	LRCH4
TMEM43	2.96e-24	0.540843	0.255	0.22	7.38e-20	6	TMEM43
MTHFS	1.02e-23	0.554409	0.266	0.235	2.53e-19	6	MTHFS
PPP3CA	1.46e-23	0.60292	0.344	0.347	3.63e-19	6	PPP3CA
N4BP11	2.56e-23	0.601163	0.301	0.282	6.38e-19	6	N4BP1
XRN2	2.5e-22	0.580469	0.379	0.411	6.24e-18	6	XRN2
WAC1	4.01e-22	0.532818	0.388	0.424	9.98e-18	6	WAC
TBC1D1	4.57e-22	0.567336	0.266	0.239	1.14e-17	6	TBC1D1
ADIPOR1	7.32e-22	0.539599	0.344	0.354	1.82e-17	6	ADIPOR1
PHF20L11	1.51e-21	0.560825	0.332	0.328	3.75e-17	6	PHF20L1
STX10	1.92e-19	0.53899	0.288	0.276	4.79e-15	6	STX10
ATP6V1A1	1.04e-18	0.557649	0.259	0.234	2.58e-14	6	ATP6V1A
CACUL11	1.53e-18	0.570669	0.265	0.245	3.81e-14	6	CACUL1
NT5C2	7.19e-17	0.535982	0.256	0.236	1.79e-12	6	NT5C2
ATF6	1.06e-16	0.607818	0.286	0.282	2.63e-12	6	ATF6
SQRDL2	1.99e-16	0.508735	0.28	0.27	4.97e-12	6	SQRDL
STAG2	7.82e-16	0.546268	0.362	0.402	1.95e-11	6	STAG2
TNFAIP33	3.28e-15	0.514044	0.345	0.332	8.16e-11	6	TNFAIP3
KATNBL11	3.29e-15	0.662574	0.289	0.286	8.2e-11	6	KATNBL1
RALBP1	4.25e-15	0.548883	0.354	0.391	1.06e-10	6	RALBP1
DCP21	1.96e-14	0.523786	0.285	0.284	4.88e-10	6	DCP2
EGLN2	3.19e-14	0.516078	0.258	0.248	7.94e-10	6	EGLN2
NSFL1C1	3.26e-14	0.535364	0.273	0.268	8.12e-10	6	NSFL1C
NIPBL1	6.27e-14	0.514193	0.363	0.403	1.56e-09	6	NIPBL
HNRNPH21	6.73e-14	0.549001	0.304	0.318	1.68e-09	6	HNRNPH2
BAZ2A1	6.85e-14	0.516819	0.273	0.268	1.71e-09	6	BAZ2A
VPS4B	9.12e-13	0.534595	0.329	0.363	2.27e-08	6	VPS4B
ARID1A1	1.16e-11	0.508265	0.296	0.31	2.89e-07	6	ARID1A
IFNAR2	2.57e-11	0.517511	0.27	0.273	6.39e-07	6	IFNAR2
ARID4A1	1.14e-10	0.516226	0.3	0.319	2.83e-06	6	ARID4A
ZNF6521	4.9e-10	0.503634	0.251	0.251	1.22e-05	6	ZNF652
PIM3	8.6e-09	0.504892	0.302	0.328	0.000214186	6	PIM3
EP3001	9.08e-09	0.51549	0.285	0.306	0.000226203	6	EP300
ELF21	1.46e-08	0.500177	0.283	0.301	0.000362477	6	ELF2
PPP2R5A	2.32e-08	0.528111	0.254	0.262	0.000578205	6	PPP2R5A
MAPKAPK2	2.12e-07	0.526298	0.276	0.299	0.00527773	6	MAPKAPK2
PRSS1	0	5.93673	1	0.17	0	7	PRSS1
CLPS	0	5.59026	0.999	0.128	0	7	CLPS
PNLIP	0	5.55334	0.993	0.103	0	7	PNLIP
CTRB1	0	5.48001	0.994	0.086	0	7	CTRB1
CPA1	0	5.42669	1	0.086	0	7	CPA1
CPB1	0	5.37983	1	0.078	0	7	CPB1
AMY2A	0	5.22749	0.982	0.067	0	7	AMY2A
CELA3B	0	5.20734	0.991	0.07	0	7	CELA3B
CELA2A	0	5.20342	0.982	0.062	0	7	CELA2A
CELA3A	0	5.08763	0.997	0.065	0	7	CELA3A
PLA2G1B	0	4.94251	0.99	0.074	0	7	PLA2G1B
CTRC	0	4.90894	0.996	0.074	0	7	CTRC
CEL	0	4.82692	0.996	0.058	0	7	CEL
GP2	0	4.69116	0.996	0.062	0	7	GP2
REG1A	0	4.62075	0.995	0.09	0	7	REG1A
CTRB2	0	4.54915	0.998	0.077	0	7	CTRB2
SYCN	0	4.4454	0.979	0.051	0	7	SYCN
CPA2	0	4.23132	0.998	0.045	0	7	CPA2
PRSS3	0	4.04977	0.986	0.136	0	7	PRSS3
AMY2B	0	3.83223	0.931	0.047	0	7	AMY2B
CELA2B	0	3.61561	0.934	0.02	0	7	CELA2B
SPINK1	0	3.39752	0.991	0.201	0	7	SPINK1
PNLIPRP1	0	3.27695	0.974	0.017	0	7	PNLIPRP1
REG1B	0	3.10568	0.491	0.012	0	7	REG1B
KLK1	0	2.93196	0.951	0.064	0	7	KLK1
CTRL	0	2.6589	0.85	0.014	0	7	CTRL
CUZD1	0	2.38994	0.922	0.014	0	7	CUZD1
GATM	0	1.86576	0.835	0.121	0	7	GATM
MT1G	0	1.85743	0.801	0.057	0	7	MT1G
PDIA2	0	1.71862	0.823	0.008	0	7	PDIA2
IGFBP2	0	1.69311	0.831	0.11	0	7	IGFBP2
REG3G	0	1.57831	0.304	0.003	0	7	REG3G
ERP27	0	1.40572	0.746	0.023	0	7	ERP27
ALB	0	1.35937	0.577	0.005	0	7	ALB
CLPSL1	0	1.31337	0.633	0.003	0	7	CLPSL1
SERPINI2	0	1.19005	0.701	0.003	0	7	SERPINI2
AQP8	0	1.18831	0.702	0.004	0	7	AQP8
PDK41	0	1.16949	0.628	0.164	0	7	PDK4
GPT2	0	1.15071	0.55	0.036	0	7	GPT2
ERRFI11	0	1.1483	0.635	0.181	0	7	ERRFI1
RARRES2	0	1.0301	0.644	0.091	0	7	RARRES2
P4HB2	0	0.910933	0.845	0.525	0	7	P4HB
NUPR12	0	0.90159	0.821	0.203	0	7	NUPR1
RBPJL	0	0.859375	0.461	0.002	0	7	RBPJL
MEG3	0	0.850587	0.304	0.032	0	7	MEG3
AZGP1	0	0.847357	0.664	0.068	0	7	AZGP1
RBP1	0	0.847096	0.711	0.104	0	7	RBP1
GOLGA8B	0	0.809957	0.384	0.096	0	7	GOLGA8B
RNASE12	0	0.784733	0.78	0.187	0	7	RNASE1
TMEM97	0	0.748754	0.611	0.055	0	7	TMEM97
DSP	0	0.740143	0.485	0.132	0	7	DSP
DPEP1	0	0.716727	0.629	0.018	0	7	DPEP1
PRDX4	0	0.713788	0.766	0.314	0	7	PRDX4
BACE1	0	0.713608	0.556	0.068	0	7	BACE1
MT1E	0	0.7067	0.665	0.189	0	7	MT1E
MT1H	0	0.697051	0.541	0.016	0	7	MT1H
TMED6	0	0.677492	0.608	0.008	0	7	TMED6
MT1X1	0	0.673503	0.747	0.285	0	7	MT1X
SLC43A1	0	0.670638	0.561	0.038	0	7	SLC43A1
NUCB2	0	0.660639	0.707	0.285	0	7	NUCB2
ERO1LB	0	0.647693	0.516	0.138	0	7	ERO1LB
GNMT	0	0.644077	0.557	0.008	0	7	GNMT
ANPEP1	0	0.636023	0.651	0.129	0	7	ANPEP
C2CD4B	0	0.624152	0.513	0.027	0	7	C2CD4B
SYBU	0	0.611281	0.478	0.028	0	7	SYBU
CBS	0	0.59606	0.533	0.021	0	7	CBS
CCDC64B	0	0.590177	0.474	0.086	0	7	CCDC64B
GAMT	0	0.578444	0.599	0.087	0	7	GAMT
TPST2	0	0.576825	0.634	0.206	0	7	TPST2
FAM3B	0	0.571823	0.611	0.058	0	7	FAM3B
SLC39A5	0	0.558042	0.547	0.007	0	7	SLC39A5
HOMER2	0	0.548074	0.502	0.052	0	7	HOMER2
IMPA2	0	0.537698	0.637	0.166	0	7	IMPA2
BNIP3	0	0.52332	0.569	0.09	0	7	BNIP3
FGL1	0	0.511282	0.319	0.002	0	7	FGL1
SORBS2	1.23e-244	0.615251	0.346	0.107	3.07e-240	7	SORBS2
SEL1L	4.04e-238	0.50803	0.649	0.339	1.01e-233	7	SEL1L
RRBP1	1.41e-202	0.830995	0.71	0.393	3.51e-198	7	RRBP1
TPM11	1.07e-196	1.19336	0.665	0.318	2.66e-192	7	TPM1
GOLGA8A1	5.45e-60	0.728511	0.292	0.158	1.36e-55	7	GOLGA8A
XIST	2.23e-56	0.565656	0.336	0.182	5.56e-52	7	XIST
OLFM4	0	2.36029	0.55	0.034	0	8	OLFM4
MUC11	0	1.95235	0.983	0.188	0	8	MUC1
TFF3	0	1.92616	0.557	0.08	0	8	TFF3
C19orf331	0	1.9245	0.985	0.148	0	8	C19orf33
PSCA	0	1.80364	0.304	0.064	0	8	PSCA
KRT191	0	1.76155	0.997	0.213	0	8	KRT19
AGR21	0	1.62082	0.898	0.143	0	8	AGR2
PMEPA11	0	1.61936	0.892	0.233	0	8	PMEPA1
WFDC21	0	1.54068	0.704	0.132	0	8	WFDC2
FXYD31	0	1.53294	0.968	0.166	0	8	FXYD3
CTSE	0	1.49065	0.716	0.091	0	8	CTSE
KRT81	0	1.47335	0.995	0.213	0	8	KRT8
SMIM221	0	1.46481	0.979	0.155	0	8	SMIM22
S100A61	0	1.46048	1	0.86	0	8	S100A6
ELF31	0	1.40022	0.936	0.165	0	8	ELF3
GPX2	0	1.39533	0.679	0.072	0	8	GPX2
TM4SF41	0	1.3942	0.536	0.083	0	8	TM4SF4
SLPI1	0	1.35559	0.968	0.149	0	8	SLPI
SYT8	0	1.32214	0.806	0.056	0	8	SYT8
LGALS3BP1	0	1.31348	0.968	0.196	0	8	LGALS3BP
MUC5AC	0	1.28843	0.341	0.025	0	8	MUC5AC
ANXA10	0	1.27398	0.586	0.038	0	8	ANXA10
LGALS41	0	1.27062	0.875	0.123	0	8	LGALS4
KRT181	0	1.27031	0.988	0.228	0	8	KRT18
CEACAM61	0	1.26794	0.721	0.113	0	8	CEACAM6
TFF21	0	1.25921	0.559	0.127	0	8	TFF2
KRT71	0	1.2578	0.934	0.153	0	8	KRT7
TFF1	0	1.21716	0.535	0.123	0	8	TFF1
PIGR1	0	1.21267	0.483	0.076	0	8	PIGR
MDK1	0	1.19564	0.94	0.179	0	8	MDK
ITGB6	0	1.19459	0.829	0.063	0	8	ITGB6
CYSTM11	0	1.18017	0.944	0.39	0	8	CYSTM1
SPINT21	0	1.17388	0.976	0.374	0	8	SPINT2
S100P1	0	1.17337	0.795	0.187	0	8	S100P
ITGB41	0	1.16859	0.904	0.096	0	8	ITGB4
DPCR1	0	1.16401	0.422	0.045	0	8	DPCR1
S100A161	0	1.14606	0.918	0.135	0	8	S100A16
TSPAN81	0	1.13556	0.782	0.126	0	8	TSPAN8
PPDPF1	0	1.13521	0.991	0.696	0	8	PPDPF
MSLN1	0	1.12985	0.865	0.115	0	8	MSLN
NBEAL1	0	1.12924	0.807	0.236	0	8	NBEAL1
MGST12	0	1.12569	0.917	0.177	0	8	MGST1
CCND11	0	1.12397	0.888	0.139	0	8	CCND1
MMP71	0	1.09739	0.647	0.092	0	8	MMP7
ANXA41	0	1.09176	0.982	0.337	0	8	ANXA4
CAMK2N11	0	1.07793	0.955	0.185	0	8	CAMK2N1
ANXA23	0	1.07661	0.993	0.543	0	8	ANXA2
CXCL17	0	1.07338	0.553	0.056	0	8	CXCL17
[truncated: 5,346 more rows]
