# Supplementary material for: Deciphering the Prognostic Implications of the Components and Signatures in the Immune Microenvironment of Pancreatic Ductal Adenocarcinoma
Source: Front Immunol. 2021 Mar 10;12:648917. doi: 10.3389/fimmu.2021.648917 (PMC7987951; doi:10.3389/fimmu.2021.648917)
Supplement: Supplementary Table 3 — Multivariate cox regression validates the association between OS and cytotoxic T cell signatures in targets_high group is independent of other infiltrated cell components. [file Table_3.XLSX]

## Sheet: Sheet1
Supplementary table 3. Multivariate cox regression validates the association between OS and cytotoxic T cell signatures in targets_high group is independent of other infiltrated cell components.
SLC7A11_low
id	HR	HR.95L	HR.95H	pvalue
`B cell_TIMER`	1.1712	0.375976	3.64842	0.785167
`T cell CD4+_TIMER`	0.731748	0.276195	1.93869	0.529832
Neutrophil_TIMER	1.92362	0.77339	4.78455	0.159364
Macrophage_TIMER	1.81117	0.608421	5.39154	0.285883
`Myeloid dendritic cell_TIMER`	1.34769	0.527416	3.4437	0.533029
NKT	1.04293	0.391457	2.77861	0.932995
SLC7A11_high
id	HR	HR.95L	HR.95H	pvalue
`B cell_TIMER`	0.342086	0.0861171	1.35888	0.127454
`T cell CD4+_TIMER`	2.65325	0.755071	9.32328	0.128057
Neutrophil_TIMER	15.3992	3.0607	77.4773	0.000909933
Macrophage_TIMER	5.84706	1.30417	26.2145	0.0210618
`Myeloid dendritic cell_TIMER`	1.93153	0.461122	8.09069	0.367711
NKT	0.0323233	0.00315895	0.330742	0.00382252
GSDMB_high
id	HR	HR.95L	HR.95H	pvalue
`B cell_TIMER`	3.15495e+24	3.22161e-45	3.08967e+93	0.486434
`T cell CD4+_TIMER`	1.79959e-09	4.10908e-66	7.88141e+47	0.762197
Neutrophil_TIMER	3.4011e+32	2.53973e-11	4.55461e+75	0.139288
Macrophage_TIMER	3.12583e+80	1.548e-07	6.31192e+167	0.0707502
`Myeloid dendritic cell_TIMER`	1.05621e+12	4.14828e-30	2.68924e+53	0.569255
NKT	0.329456	0.113548	0.955909	0.041059
GSDMB_low
id	HR	HR.95L	HR.95H	pvalue
`B cell_TIMER`	5.87783e-118	3.54114e-203	9.75643e-33	0.00701411
`T cell CD4+_TIMER`	11.0578	2.8402e-49	4.30513e+50	0.967097
Neutrophil_TIMER	2.11269e+59	0.982937	4.54093e+118	0.0500289
Macrophage_TIMER	3.23319e-21	1.22719e-89	8.51821e+47	0.557229
`Myeloid dendritic cell_TIMER`	8.37768e+19	1.49897e-27	4.68224e+66	0.403542
NKT	0.741522	0.206358	2.66457	0.646781
